# Supplementary material for: Genomic analyses of diverse wild and cultivated accessions provide insights into the evolutionary history of jujube
Source: Plant Biotechnol J. 2020 Sep 30;19(3):517–31. doi: 10.1111/pbi.13480 (PMC7955879; doi:10.1111/pbi.13480)
Supplement: Supplementary file 1 — Table S1 Summary of 493 jujube accessions in this study. [file PBI-19-517-s004.xlsx]

## Sheet: Sheet1
Table S1 Summary of 493 jujube accessions in this study
Individual code	Accession name	Location			Group
		County	Province	Country
S200	Suanzao-1	Xixia	Ningxia	China	Wild
S201	Suanzao-2	Xixia	Ningxia	China	Wild
S202	Suanzao-3	Xixia	Ningxia	China	Wild
S203	Suanzao-4	Helan	Ningxia	China	Wild
S204	Suanzao-5	Helan	Ningxia	China	Wild
S205	Suanzao-6	Helan	Ningxia	China	Wild
S206	Suanzao-7	Helan	Ningxia	China	Wild
S207	Suanzao-8	Helan	Ningxia	China	Wild
S208	Suanzao-9	Helan	Ningxia	China	Wild
S209	Suanzao-10	Helan	Ningxia	China	Wild
S210	Suanzao-11	Dawukou	Ningxia	China	Wild
S211	Suanzao-12	Dawukou	Ningxia	China	Wild
S212	Suanzao-13	Dawukou	Ningxia	China	Wild
S213	Suanzao-14	Dawukou	Ningxia	China	Wild
S214	Suanzao-15	Jiaxian	Shaanxi	China	Wild
S215	Suanzao-16	Jiaxian	Shaanxi	China	Wild
S216	Suanzao-17	Jiaxian	Shaanxi	China	Wild
S217	Suanzao-18	Jiaxian	Shaanxi	China	Wild
S218	Suanzao-19	Jiaxian	Shaanxi	China	Wild
S219	Suanzao-20	Jiaxian	Shaanxi	China	Wild
S220	Suanzao-21	Mizhi	Shaanxi	China	Wild
S221	Suanzao-22	Suide	Shaanxi	China	Wild
S222	Suanzao-23	Qingjian	Shaanxi	China	Wild
S223	Suanzao-24	Yanchuan	Shaanxi	China	Wild
S224	Suanzao-25	Yanchuan	Shaanxi	China	Wild
S225	Suanzao-26	Yanchuan	Shaanxi	China	Wild
S226	Suanzao-27	Yanchuan	Shaanxi	China	Wild
S227	Suanzao-28	Yibin	Henan	China	Wild
S228	Suanzao-29	Yibin	Henan	China	Wild
S230	Suanzao-30	Yichuan	Henan	China	Wild
S231	Suanzao-31	Yichuan	Henan	China	Wild
S233	Suanzao-32	Songxian	Henan	China	Wild
S234	Suanzao-33	Songxian	Henan	China	Wild
S237	Suanzao-34	Luolong	Henan	China	Wild
S239	Suanzao-35	Menjin	Henan	China	Wild
S240	Suanzao-36	Jiyuan	Henan	China	Wild
S242	Suanzao-37	Jiyuan	Henan	China	Wild
S244	Suanzao-38	Jiyuan	Henan	China	Wild
S245	Suanzao-39	Jiyuan	Henan	China	Wild
S248	Suanzao-40	Qinyang	Henan	China	Wild
S250	Suanzao-41	Xiuwu	Henan	China	Wild
S251	Suanzao-42	Xiuwu	Henan	China	Wild
S252	Suanzao-43	Xiuwu	Henan	China	Wild
S253	Suanzao-44	Xiuwu	Henan	China	Wild
S255	Suanzao-45	Huixian	Henan	China	Wild
S256	Suanzao-46	Huixian	Henan	China	Wild
S258	Suanzao-47	Huixian	Henan	China	Wild
S259	Suanzao-48	Linzhou	Henan	China	Wild
S261	Suanzao-49	Linzhou	Henan	China	Wild
S262	Suanzao-50	Linzhou	Henan	China	Wild
S264	Suanzao-51	Huguan	Shanxi	China	Wild
S265	Suanzao-52	Huguan	Shanxi	China	Wild
S266	Suanzao-53	Huguan	Shanxi	China	Wild
S267	Suanzao-54	Gaoping	Shanxi	China	Wild
S268	Suanzao-55	Gaoping	Shanxi	China	Wild
S269	Suanzao-56	Gaoping	Shanxi	China	Wild
S270	Suanzao-57	Gaoping	Shanxi	China	Wild
S271	Suanzao-58	Gaoping	Shanxi	China	Wild
S272	Suanzao-59	Shahe	Hebei	China	Wild
S274	Suanzao-60	Shahe	Hebei	China	Wild
S276	Suanzao-61	Shahe	Hebei	China	Wild
S280	Suanzao-62	Xingtai	Hebei	China	Wild
S282	Suanzao-63	Xingtai	Hebei	China	Wild
S284	Suanzao-64	Xingtai	Hebei	China	Wild
S285	Suanzao-65	Xingtai	Hebei	China	Wild
S287	Suanzao-66	Xingtai	Hebei	China	Wild
S288	Suanzao-67	Xingtai	Hebei	China	Wild
S291	Suanzao-68	Xingtai	Hebei	China	Wild
S293	Suanzao-69	Neiqiu	Hebei	China	Wild
S295	Suanzao-70	Neiqiu	Hebei	China	Wild
S296	Suanzao-71	Neiqiu	Hebei	China	Wild
S298	Suanzao-72	Zanhuang	Hebei	China	Wild
S300	Suanzao-73	Fangshan	Beijing	China	Wild
S303	Suanzao-74	Fangshan	Beijing	China	Wild
S305	Suanzao-75	Fangshan	Beijing	China	Wild
S307	Suanzao-76	Fangshan	Beijing	China	Wild
S309	Suanzao-77	Mentougou	Beijing	China	Wild
S311	Suanzao-78	Mentougou	Beijing	China	Wild
S312	Suanzao-79	Mentougou	Beijing	China	Wild
S314	Suanzao-80	Mentougou	Beijing	China	Wild
S316	Suanzao-81	Haidian	Beijing	China	Wild
S317	Suanzao-82	Haidian	Beijing	China	Wild
S318	Suanzao-83	Changping	Beijing	China	Wild
S319	Suanzao-84	Changping	Beijing	China	Wild
S321	Suanzao-85	Changping	Beijing	China	Wild
S322	Suanzao-86	Huairou	Beijing	China	Wild
S324	Suanzao-87	Huairou	Beijing	China	Wild
S327	Suanzao-88	Huairou	Beijing	China	Wild
S328	Suanzao-89	Huairou	Beijing	China	Wild
S329	Suanzao-90	Huairou	Beijing	China	Wild
S330	Suanzao-91	Huairou	Beijing	China	Wild
S331	Suanzao-92	Huairou	Beijing	China	Wild
S332	Suanzao-93	Huairou	Beijing	China	Wild
S333	Suanzao-94	Huairou	Beijing	China	Wild
S335	Suanzao-95	Fengning	Hebei	China	Wild
S337	Suanzao-96	Fengning	Hebei	China	Wild
S339	Suanzao-97	Fengning	Hebei	China	Wild
S340	Suanzao-98	Fengning	Hebei	China	Wild
S342	Suanzao-99	Fengning	Hebei	China	Wild
S344	Suanzao-100	Chengde	Hebei	China	Wild
S345	Suanzao-101	Chengde	Hebei	China	Wild
S346	Suanzao-102	Chengde	Hebei	China	Wild
S348	Suanzao-103	Chengde	Hebei	China	Wild
S349	Suanzao-104	Chengde	Hebei	China	Wild
S350	Suanzao-105	Chengde	Hebei	China	Wild
S351	Suanzao-106	Chengde	Hebei	China	Wild
S352	Suanzao-107	Pingquan	Hebei	China	Wild
S353	Suanzao-108	Pingquan	Hebei	China	Wild
S354	Suanzao-109	Shuangta	Liaoning	China	Wild
S356	Suanzao-110	Shuangta	Liaoning	China	Wild
S357	Suanzao-111	Shuangta	Liaoning	China	Wild
S359	Suanzao-112	Shuangta	Liaoning	China	Wild
S360	Suanzao-113	Shuangta	Liaoning	China	Wild
S361	Suanzao-114	Beipiao	Liaoning	China	Wild
S362	Suanzao-115	Beipiao	Liaoning	China	Wild
S363	Suanzao-116	Beipiao	Liaoning	China	Wild
S364	Suanzao-117	Beipiao	Liaoning	China	Wild
S366	Suanzao-118	Beipiao	Liaoning	China	Wild
S367	Suanzao-119	Chaoyang	Liaoning	China	Wild
S369	Suanzao-120	Chaoyang	Liaoning	China	Wild
S370	Suanzao-121	Chaoyang	Liaoning	China	Wild
S372	Suanzao-122	Chaoyang	Liaoning	China	Wild
S373	Suanzao-123	Mancheng	Hebei	China	Wild
S374	Suanzao-124	Mancheng	Hebei	China	Wild
S375	Suanzao-125	Mancheng	Hebei	China	Wild
S376	Suanzao-126	Mancheng	Hebei	China	Wild
S377	Suanzao-127	Xinzheng	Henan	China	Wild
S378	Suanzao-128	Xinzheng	Henan	China	Wild
S379	Suanzao-129	Xinzheng	Henan	China	Wild
S382	Suanzao-130	Dengfeng	Henan	China	Wild
S383	Suanzao-131	Dengfeng	Henan	China	Wild
S386	Suanzao-132	Yuzhou	Henan	China	Wild
S387	Suanzao-133	Yuzhou	Henan	China	Wild
S388	Suanzao-134	Dengfeng	Henan	China	Wild
S389	Suanzao-135	Dengfeng	Henan	China	Wild
S390	Suanzao-136	Lushan	Henan	China	Wild
S392	Suanzao-137	Lushan	Henan	China	Wild
S393	Suanzao-138	Lushan	Henan	China	Wild
S395	Suanzao-139	Lushan	Henan	China	Wild
S396	Suanzao-140	Lushan	Henan	China	Wild
S398	Suanzao-141	Lingbao	Henan	China	Wild
S400	Suanzao-142	Lingbao	Henan	China	Wild
S403	Suanzao-143	Lingbao	Henan	China	Wild
S405	Suanzao-144	Lingbao	Henan	China	Wild
S406	Suanzao-145	Lingbao	Henan	China	Wild
S407	Suanzao-146	Liulin	Shanxi	China	Wild
S408	Suanzao-147	Liulin	Shanxi	China	Wild
S409	Suanzao-148	Liulin	Shanxi	China	Wild
S410	Suanzao-149	Liulin	Shanxi	China	Wild
S411	Suanzao-150	Liulin	Shanxi	China	Wild
S413	Suanzao-151	Liulin	Shanxi	China	Wild
S415	Suanzao-152	Shilou	Shanxi	China	Wild
S416	Suanzao-153	Shilou	Shanxi	China	Wild
S417	Suanzao-154	Shilou	Shanxi	China	Wild
S418	Suanzao-155	Yonghe	Shanxi	China	Wild
S420	Suanzao-156	Yonghe	Shanxi	China	Wild
S421	Suanzao-157	Yonghe	Shanxi	China	Wild
S422	Suanzao-158	Yonghe	Shanxi	China	Wild
S423	Suanzao-159	Jixian	Shanxi	China	Wild
S425	Suanzao-160	Jixian	Shanxi	China	Wild
S426	Suanzao-161	Xiangning	Shanxi	China	Wild
S427	Suanzao-162	Xiangning	Shanxi	China	Wild
S428	Suanzao-163	Hejin	Shanxi	China	Wild
S429	Suanzao-164	Hejin	Shanxi	China	Wild
S430	Suanzao-165	Wanrong	Shanxi	China	Wild
S431	Suanzao-166	Wanrong	Shanxi	China	Wild
S432	Suanzao-167	Wanrong	Shanxi	China	Wild
S433	Suanzao-168	Wanrong	Shanxi	China	Wild
S434	Suanzao-169	Nanzhao	Henan	China	Wild
S435	Suanzao-170	Nanzhao	Henan	China	Wild
S436	Suanzao-171	Nanzhao	Henan	China	Wild
S437	Suanzao-172	Dengzhou	Henan	China	Wild
S440	Suanzao-173	Xichuan	Henan	China	Wild
S441	Suanzao-174	Xiangyang	Hubei	China	Wild
S442	Suanzao-175	Fengyang	Anhui	China	Wild
S443	Suanzao-176	Fengyang	Anhui	China	Wild
S444	Suanzao-177	Fengyang	Anhui	China	Wild
S445	Suanzao-178	Tai'an	Shandong	China	Wild
S446	Suanzao-179	Tai'an	Shandong	China	Wild
S447	Suanzao-180	Tai'an	Shandong	China	Wild
S448	Suanzao-181	Tai'an	Shandong	China	Wild
S449	Suanzao-182	Tai'an	Shandong	China	Wild
S450	Suanzao-183	Tai'an	Shandong	China	Wild
S451	Suanzao-184	Jinan	Shandong	China	Wild
S452	Suanzao-185	Jinan	Shandong	China	Wild
S453	Suanzao-186	Jinan	Shandong	China	Wild
S454	Suanzao-187	Licheng	Shandong	China	Wild
S455	Suanzao-188	Licheng	Shandong	China	Wild
S456	Suanzao-189	Boshan	Shandong	China	Wild
S457	Suanzao-190	Boshan	Shandong	China	Wild
S458	Suanzao-191	Yiyuan	Shandong	China	Wild
S459	Suanzao-192	Feixian	Shandong	China	Wild
S460	Suanzao-193	Mengyin	Shandong	China	Wild
S461	Suanzao-194	Mengyin	Shandong	China	Wild
S462	Suanzao-195	Yinan	Shandong	China	Wild
S463	Suanzao-196	Yinan	Shandong	China	Wild
S464	Suanzao-197	Yinan	Shandong	China	Wild
S465	Suanzao-198	Feixian	Shandong	China	Wild
S466	Suanzao-199	Shanting	Shandong	China	Wild
S467	Suanzao-200	Shanting	Shandong	China	Wild
Z01	Linyilizao	Linyi	Shanxi	China	Cultivated
Z02	Yucituanzao	Yuci	Shanxi	China	Cultivated
Z03	Taiguduanzizao	Taigu	Shanxi	China	Cultivated
Z04	Taiguhuluzao	Taigu	Shanxi	China	Cultivated
Z05	Taiguheiyezao	Taigu	Shanxi	China	Cultivated
Z06	Pingyaobuluosu	Pingyao	Shanxi	China	Cultivated
Z07	Pinglutuntunzao	Pinglu	Shanxi	China	Cultivated
Z08	Linfenmizao	Linfen	Shanxi	China	Cultivated
Z09	Linfentuanzao	Linfen	Shanxi	China	Cultivated
Z10	Linfenzhenhulu	Linfen	Shanxi	China	Cultivated
Z11	Yongjihamazao	Yongji	Shanxi	China	Cultivated
Z12	Junzao	Jiaocheng	Shanxi	China	Cultivated
Z13	Yunchengpopozao	Yuncheng	Shanxi	China	Cultivated
Z14	Hongzhaocuizao	Hongdong	Shanxi	China	Cultivated
Z15	Yunchengxiangzao	Yuncheng	Shanxi	China	Cultivated
Z16	Taigumeimizao	Taigu	Shanxi	China	Cultivated
Z17	Taiguhupingzao	Taigu	Shanxi	China	Cultivated
Z18	Taigulangzao	Taigu	Shanxi	China	Cultivated
Z19	Lichengxiaozao	Licheng	Shanxi	China	Cultivated
Z20	Baodeyouzao	Baode	Shanxi	China	Cultivated
Z21	Beijingpaopaozao	Beijing	Beijing	China	Cultivated
Z22	Miyunxiaozao	Miyun	Beijing	China	Cultivated
Z23	Beijingbenzao	Beijing	Beijing	China	Cultivated
Z24	Beijingzhuizibai	Beijing	Beijing	China	Cultivated
Z25	Baodexiaozao	Baode	Shanxi	China	Cultivated
Z26	Taiguhupingsuan	Taigu	Shanxi	China	Cultivated
Z27	Taigujixinmi	Taigu	Shanxi	China	Cultivated
Z28	Xiangfenyuanzao	Xiangfen	Shanxi	China	Cultivated
Z29	Jishanyuanzao	Jishan	Shanxi	China	Cultivated
Z30	Jishanbanzao	Jishan	Shanxi	China	Cultivated
Z31	Xiangfenyazao	Xiangfen	Shanxi	China	Cultivated
Z32	Hongzhaoshiyuehong	Hongdong	Shanxi	China	Cultivated
Z33	Jishanliuguanzao	Jishan	Shanxi	China	Cultivated
Z34	Xiangfenmuzao	Xiangfen	Shanxi	China	Cultivated
Z35	Taigulinglingzao	Taigu	Shanxi	China	Cultivated
Z36	Dingxiangxingxingzao	Dingxiang	Shanxi	China	Cultivated
Z37	Pingyaokuduanzao	Pingyao	Shanxi	China	Cultivated
Z38	Pingshunjunzao	Pingshun	Shanxi	China	Cultivated
Z39	Lvliangmuzao	Lvliang	Shanxi	China	Cultivated
Z41	Pinglujianzao	Pinglu	Shanxi	China	Cultivated
Z42	Qixianlongzao	Qixian	Henan	China	Cultivated
Z43	Zhongyangtuanzao	Zhongyang	Shanxi	China	Cultivated
Z44	Pingshunbenzao	Pingshun	Shanxi	China	Cultivated
Z45	Qingxuyuanzao	Qingxu	Shanxi	China	Cultivated
Z46	Jiaochengduanzao	Jiaocheng	Shanxi	China	Cultivated
Z47	Yuciyazao	Yuci	Shanxi	China	Cultivated
Z48	Jiaochengtiansuanzao	Jiaocheng	Shanxi	China	Cultivated
Z49	Yuanquzao	Yuanqu	Shanxi	China	Cultivated
Z50	Hongzhaoxiaozao	Hongdong	Shanxi	China	Cultivated
Z51	Linfentuanzao	Linfen	Shanxi	China	Cultivated
Z52	Xiaxianyuancuizao	Xiaxian	Shanxi	China	Cultivated
Z53	Xiaxianziyuanzao	Xiaxian	Shanxi	China	Cultivated
Z54	Taigushenglizao	Taigu	Shanxi	China	Cultivated
Z55	Shaanxiqiyuexian	Heyang	Shaanxi	China	Cultivated
Z56	Chuanlingzao	Licheng	Shandong	China	Cultivated
Z57	Pozao	Fuping	Hebei	China	Cultivated
Z58	Qingyuandadanzao	Qingyuan	Hebei	China	Cultivated
Z59	Xinzhengchangjixin	Xinzheng	Henan	China	Cultivated
Z60	Xinzhengdamaya	Xinzheng	Henan	China	Cultivated
Z61	Dalixiaoxiaodundunzao	Dali	Shaanxi	China	Cultivated
Z62	Dalishuizao	Dali	Shaanxi	China	Cultivated
Z63	Yanchuanniunaizao	Yanchuan	Shaanxi	China	Cultivated
Z64	Lelingmopanzao	Leling	Shandong	China	Cultivated
Z65	Tengzhoutangzao	Tengzhou	Shandong	China	Cultivated
Z66	Shaanxidabaizao	Yanchuan	Shaanxi	China	Cultivated
Z67	Yanchuanbaizao	Yanchuan	Shaanxi	China	Cultivated
Z68	Daliganweiba	Dali	Shaanxi	China	Cultivated
Z69	Puchengzhishezao	Pucheng	Shaanxi	China	Cultivated
Z70	Lintongguluzao	Lintong	Shaanxi	China	Cultivated
Z71	Binxianheigeda	Binxian	Shaanxi	China	Cultivated
Z72	Dalimayazao	Binxian	Shaanxi	China	Cultivated
Z73	Dalijidanzao	Dali	Shaanxi	China	Cultivated
Z74	Yongchengyuanhong	Yongcheng	Henan	China	Cultivated
Z75	Yongchengchanghong	Yongcheng	Henan	China	Cultivated
Z76	Zhenpingtailihong	Zhenping	Henan	China	Cultivated
Z77	Linxianwutouzao	Linzhou	Henan	China	Cultivated
Z78	Dongzao	Zhanhua	Shandong	China	Cultivated
Z79	Xinzhengjidanzao	Xinzheng	Henan	China	Cultivated
Z80	Xincaidayuanfeng	Xincai	Henan	China	Cultivated
Z81	Gusuxiaozao	Suzhou	Jiangsu	China	Cultivated
Z82	Shenxianchuanganzao	Shenzhou	Hebei	China	Cultivated
Z83	Gutouxiaozao	Zaoqiang	Hebei	China	Cultivated
Z84	Xianxianxiaoxiaozao	Xianxian	Hebei	China	Cultivated
Z85	Xianxianlajiaozao	Xianxian	Hebei	China	Cultivated
Z86	Xianxianmuzao	Xianxian	Hebei	China	Cultivated
Z87	Xinledazao	Xinle	Hebei	China	Cultivated
Z88	Cangxiantunzizao	Cangxian	Hebei	China	Cultivated
Z89	Cangxianxiaozao	Cangxian	Hebei	China	Cultivated
Z90	Shulutangzao	Shulu	Hebei	China	Cultivated
Z91	Zaoqiangcuizao	Zaoqiang	Hebei	China	Cultivated
Z92	Xianxianxiaodazao	Xianxian	Hebei	China	Cultivated
Z93	Xianxiansuanzao	Xianxian	Hebei	China	Wild
Z94	Jisixiaozao	Leling	Shandong	China	Cultivated
Z95	Huizao	Xinzheng	Henan	China	Cultivated
Z96	Xinzhengjixinzao	Xinzheng	Henan	China	Cultivated
Z97	Neihuangbianhesuan	Neihuang	Henan	China	Cultivated
Z98	Xinzhengxiaoyuanzao	Xinzheng	Henan	China	Cultivated
Z99	Xinzhengqitoubai	Xinzheng	Henan	China	Cultivated
Z100	Yanchuantiaozao	Yanchuan	Shaanxi	China	Cultivated
Z101	Puchengmianzao	Pucheng	Shaanxi	China	Cultivated
Z102	Puchengyuanlizao	Pucheng	Shaanxi	China	Cultivated
Z103	Binxianyuanzao	Binxian	Shaanxi	China	Cultivated
Z104	Malianxiaozao	Zaoqiang	Hebei	China	Cultivated
Z105	Binxiansuangeda	Binxian	Shaanxi	China	Cultivated
Z106	Dalizhizao	Dali	Shaanxi	China	Cultivated
Z107	Shaanxinaizao	Qingjian	Shaanxi	China	Cultivated
Z108	Xiyingbenzao	Gaoling	Shaanxi	China	Cultivated
Z109	Shaanximianzao	Dali	Shaanxi	China	Cultivated
Z110	Tenghzouchanghong	Tengzhou	Shandong	China	Cultivated
Z111	Lelingxiaozao	Leling	Shandong	China	Cultivated
Z112	Lelingwuhexiaozao	Leling	Shandong	China	Cultivated
Z113	Zhongcaobenzao	Dali	Shaanxi	China	Cultivated
Z114	Hetaowen-1	Juye	Shandong	China	Cultivated
Z115	Dalibachizao	Dali	Shaanxi	China	Cultivated
Z116	Puchengdundunzao	Pucheng	Shaanxi	China	Cultivated
Z117	Xinzhengdazao	Xinzheng	Henan	China	Cultivated
Z118	Xuechengdongzao	Xuecheng	Shandong	China	Cultivated
Z119	Dayewuhe	Neihuang	Henan	China	Cultivated
Z120	Xianxianyuanxiaozao	Xianxian	Hebei	China	Cultivated
Z121	Xianxian No.21	Xianxian	Hebei	China	Cultivated
Z122	Yutianxiaozao	Yutian	Hebei	China	Cultivated
Z124	Hebeilongzao	Xianxian	Hebei	China	Cultivated
Z125	Jinxianmuzao	Jinzhou	Hebei	China	Cultivated
Z126	Shenxianchuanganhong	Shenzhou	Hebei	China	Cultivated
Z127	Cangxianchangxiaozao	Cangxian	Hebei	China	Cultivated
Z128	Xianxianmianzao	Xianxian	Hebei	China	Cultivated
Z130	Yuechu	Quanluonandao	Quanluonandao	Korea	Cultivated
Z131	Wudeng	Zhongqingbeidao	Zhongqingbeidao	Korea	Cultivated
Z132	Sanbianhong	Yongcheng	Henan	China	Cultivated
Z133	Zaoqiangjunzao	Zaoqiang	Hebei	China	Cultivated
Z134	Lingbaodazao	Lingbao	Henan	China	Cultivated
Z135	Daliyuanzao	Dali	Shaanxi	China	Cultivated
Z136	Guangyangzao	Zhenping	Henan	China	Cultivated
Z137	Anyangtuanzao	Anyang	Henan	China	Cultivated
Z138	Xinzhengjiantouhuizao	Xinzheng	Henan	China	Cultivated
Z139	Puyangtangzao	Puyang	Henan	China	Cultivated
Z140	Shanxihuluzao	Xiangfen	Shanxi	China	Cultivated
Z141	Yanchuandieyazao	Yanchuan	Shaanxi	China	Cultivated
Z142	Dalilinglingzao	Dali	Shaanxi	China	Cultivated
Z143	Dalilongzao	Dali	Shaanxi	China	Cultivated
Z144	Jinzao	Binxian	Shaanxi	China	Cultivated
Z145	Fengmiguan	Dali	Shaanxi	China	Cultivated
Z146	Dalibashenghu	Dali	Shaanxi	China	Cultivated
Z147	Yuanling No.1	Liaocheng	Shandong	China	Cultivated
Z148	Yuanlingzao	Liaocheng	Shandong	China	Cultivated
Z149	Hamidazao	Dunhuang	Gansu	China	Cultivated
Z150	Linyilajiaozao	Linyi	Shanxi	China	Cultivated
Z151	Taiyuanqiutuanzao	Taiyuan	Shanxi	China	Cultivated
Z152	Dingxiangxiaozao	Dingxiang	Shanxi	China	Cultivated
Z153	Dingxiangshanzao	Dingxiang	Shanxi	China	Cultivated
Z154	Taiyuanshiyuehong	Taiyuan	Shanxi	China	Cultivated
Z155	Dingxiangyouhezao	Dingxiang	Shanxi	China	Cultivated
Z156	Taiyuanyuanzao	Taiyuan	Shanxi	China	Cultivated
Z157	Taiyuanchangzao	Taiyuan	Shanxi	China	Cultivated
Z158	Yucijiuyueqing	Yuci	Shanxi	China	Cultivated
Z159	Taiyuanlvfendan	Taiyuan	Shanxi	China	Cultivated
Z160	Wuxiangtianzao	Wuxiang	Shanxi	China	Cultivated
Z161	Wuxiangtanzao	Wuxiang	Shanxi	China	Cultivated
Z162	Yucimianmeizao	Yuci	Shanxi	China	Cultivated
Z163	Yucimaohouzao	Yuci	Shanxi	China	Cultivated
Z164	Shanxidalingzao	Linyi	Shanxi	China	Cultivated
Z165	Wuxiangyazao	Wuxiang	Shanxi	China	Cultivated
Z166	Linyiyuanlingzao	Linyi	Shanxi	China	Cultivated
Z167	Linyijidanzao	Linyi	Shanxi	China	Cultivated
Z168	Hejinshuizao	Hejin	Shanxi	China	Cultivated
Z169	Linfenmugeda	Linfen	Shanxi	China	Cultivated
Z170	Wanrongbolicui	Wanrong	Shanxi	China	Cultivated
Z171	Shanxishouxingzao	Pinglu	Shanxi	China	Cultivated
Z172	Wanrongfuzao	Wanrong	Shanxi	China	Cultivated
Z173	Linyibobozao	Linyi	Shanxi	China	Cultivated
Z174	Pingluchengtuozao	Pinglu	Shanxi	China	Cultivated
Z175	Shanxihabazao	Luliang	Shanxi	China	Cultivated
Z176	Linyibenzao	Linyi	Shanxi	China	Cultivated
Z177	Yongjijidanzao	Yongji	Shanxi	China	Cultivated
Z178	Hejintiaozao	Hejin	Shanxi	China	Cultivated
Z179	Linyitiansuanzao	Linyi	Shanxi	China	Cultivated
Z180	Linyimalingzao	Linyi	Shanxi	China	Cultivated
Z181	Jinsi No.3	Weihai	Shandong	China	Cultivated
Z182	Ningyangxuanlingzao	Ningyang	Shandong	China	Cultivated
Z183	Jinsi No.2	Wudi	Shandong	China	Cultivated
Z184	Chengwudongzao	Chengwu	Shandong	China	Cultivated
Z185	Tai'andacuizao	Tai'an	Shandong	China	Cultivated
Z186	Tengzhoudamaya	Tengzhou	Shandong	China	Cultivated
Z187	Tai'ansuyuanling	Tai'an	Shandong	China	Cultivated
Z188	Lelingchangmuzao	Leling	Shandong	China	Cultivated
Z189	Zhenpingjiuyuehan	Zhenping	Henan	China	Cultivated
Z190	Ningyangliuyuexian	Ningyang	Shandong	China	Cultivated
Z191	Yanzhousanbianse	Yanzhou	Shandong	China	Cultivated
Z192	Dabailing	Xiajin	Shandong	China	Cultivated
Z193	Tai'angedazao	Tai'an	Shandong	China	Cultivated
Z194	Tai'anlingzao	Tai'an	Shandong	China	Cultivated
Z195	Huluchanghong	Zaozhuang	Shandong	China	Cultivated
Z196	Yangnaizao	Dali	Shaanxi	China	Cultivated
Z197	Jiaxianbaizao	Jiaxian	Shaanxi	China	Cultivated
Z198	Heyanglinglingzao	Heyang	Shaanxi	China	Cultivated
Z199	Jiaxianxiyaozao	Jiaxian	Shaanxi	China	Cultivated
Z200	Jiaxianyazao	Jiaxian	Shaanxi	China	Cultivated
Z201	Zhishegedazao	Pucheng	Shaanxi	China	Cultivated
Z202	Dalilinqinzao	Dali	Shaanxi	China	Cultivated
Z203	Yanchuangoutouzao	Yanchuan	Shaanxi	China	Cultivated
Z204	Jiaxianmidiancuimuzao	Jiaxian	Shaanxi	China	Cultivated
Z205	Puchengjinzao	Pucheng	Shaanxi	China	Cultivated
Z206	Dalixiaoyuanzao	Dali	Shaanxi	China	Cultivated
Z207	Xinzhengjiuyueqing	Xinzheng	Henan	China	Cultivated
Z208	Puyangsanbianchou	Puyang	Henan	China	Cultivated
Z209	Puyangxiaozao	Puyang	Henan	China	Cultivated
Z210	Hetaowen-2	Heze	Shandong	China	Cultivated
Z211	Shidingzao	Dali	Shaanxi	China	Cultivated
Z212	Guoxingpingguozhuang	Zaoqiang	Hebei	China	Cultivated
Z213	Lingbaoling No.1	Lingbao	Henan	China	Cultivated
Z214	Songxiandazao	Songxian	Henan	China	Cultivated
Z215	Shandonglajiaozao	Xiajin	Shandong	China	Cultivated
Z217	Lelingmayizao	Leling	Shandong	China	Cultivated
Z218	Tai'anmalingcui	Tai'an	Shandong	China	Cultivated
Z219	Qufuhoutouzao	Qufu	Shandong	China	Cultivated
Z220	Dong'edaguazao	Dong'e	Shandong	China	Cultivated
Z221	Kongfusucuizao	Qufu	Shandong	China	Cultivated
Z222	Xiajinchahuzao	Xiajin	Shandong	China	Cultivated
Z223	Shibingzao	Ningyang	Shandong	China	Cultivated
Z224	Tengzhoudamazao	Tengzhou	Shandong	China	Cultivated
Z225	Beibeixiaozao	Beibei	Chongqing	China	Cultivated
Z226	Tengzhouluodihong	Tengzhou	Shandong	China	Cultivated
Z227	Fulingjidanzao	Fuling	Chongqing	China	Cultivated
Z228	Qingyunxiaolizao	Qingyun	Shandong	China	Cultivated
Z229	Xiajinmamazao	Xiajin	Shandong	China	Cultivated
Z230	Chuanganzao	Lincheng	Hebei	China	Cultivated
Z231	Mayabaizao	Beijig	Beijig	China	Cultivated
Z232	Lengbaiyu	Beijing	Beijing	China	Cultivated
Z233	Xiangshanxiaobaizao	Beijing	Beijing	China	Cultivated
Z234	Yingluozao	Beijing	Beijing	China	Cultivated
Z235	Tianjin No.1	Tianjin	Tianjin	China	Cultivated
Z236	Tianjingagazao	Tianjin	Tianjin	China	Cultivated
Z237	Beijingjidanzao	Beijing	Beijing	China	Cultivated
Z238	Tianjinminzao	Tianjin	Tianjin	China	Cultivated
Z239	Tianjinerqiuzao	Tianjin	Tianjin	China	Cultivated
Z240	Tianjinkuaizao	Tianjin	Tianjin	China	Cultivated
Z241	Langjiayuanzao	Beijing	Beijing	China	Cultivated
Z242	Xupuguanyinzao	Xupu	Hunan	China	Cultivated
Z243	Kangtouzao	Qiyang	Hunan	China	Cultivated
Z244	Xupuchengtuozao	Xupu	Hunan	China	Cultivated
Z245	Xupudaguosuanpanzao	Xupu	Hunan	China	Cultivated
Z246	Hengyangzhenzhuzao	Heyang	Hunan	China	Cultivated
Z247	Xupujianzao	Xupu	Hunan	China	Cultivated
Z248	Ruchengzao	Rucheng	Hunan	China	Cultivated
Z249	Xuputiansuanzao	Xupu	Hunan	China	Cultivated
Z250	Xuputangzao	Xupu	Hunan	China	Cultivated
Z251	Xupuhuluzao	Xupu	Hunan	China	Cultivated
Z252	Xupujidanzao	Xupu	Hunan	China	Cultivated
Z253	Xupuyuansuanzao	Xupu	Hunan	China	Cultivated
Z254	Xiaoguosuanpanzao	Xupu	Hunan	China	Cultivated
Z255	Linyizhenzhulongzao	Linyi	Shanxi	China	Wild
Z256	Xupumizao	Xupu	Hunan	China	Cultivated
Z257	Xupuyanzao	Xupu	Hunan	China	Cultivated
Z258	Xupuxiangzao	Xupu	Hunan	China	Cultivated
Z259	Xupushatangzao	Xupu	Hunan	China	Cultivated
Z260	Xupumuzao	Xupu	Hunan	China	Cultivated
Z261	Xupuyuanzao	Xupu	Hunan	China	Cultivated
Z262	Xupubaopizao	Xupu	Hunan	China	Cultivated
Z263	Lanximazao	Lanxi	Zhejiang	China	Cultivated
Z264	Fuyangmutouzao	Fuyang	Anhui	China	Cultivated
Z265	Nanjingmutouzao	Nanjing	Jinagsu	China	Cultivated
Z266	Langxiniunaizao	Langxi	Anhui	China	Cultivated
Z267	Fuyangmayizao	Fuyang	Anhui	China	Cultivated
Z268	Yiwu e'zizao	Yiwu	Zhejiang	China	Cultivated
Z269	Yiwumianxuzao	Yiwu	Zhejiang	China	Cultivated
Z270	Yiwudazao	Yiwu	Zhejiang	China	Cultivated
Z271	Hubeilingdangzao	Zaoyang	Hubei	China	Cultivated
Z272	Gansudongzao	Pingliang	Gansu	China	Cultivated
Z273	Ningxiadahongzao	Zhongning	Ningxia	China	Cultivated
Z274	Zhongningdiaolingzao	Zhongning	Ningxia	China	Cultivated
Z275	Hubeipopozao	Zaoyang	Hubei	China	Cultivated
Z276	Zhongningxiaoyuanzao	Zhongning	Ningxia	China	Cultivated
Z277	Nanjingyazao	Nanjing	Jinagsu	China	Cultivated
Z278	Guanyangchangzao	Guanyang	Guangxi	China	Cultivated
Z279	Guanyangduanzao	Guanyang	Guangxi	China	Cultivated
Z280	Linzedazao	Linze	Gansu	China	Cultivated
Z281	Linzexiaozao	Linze	Gansu	China	Cultivated
Z282	Gansudiaodiaopo	Zhangye	Gansu	China	Cultivated
Z283	Kashigaerxiaozao	Kaxi	Xinjiang	China	Cultivated
Z284	Wukuzhakexiaozao	Shufu	Xinjiang	China	Cultivated
Z285	Xinjiangxiaoyuanzao	Hetian	Xinajing	China	Cultivated
Z286	Kuerlexiaozao	Korla	Xinjiang	China	Cultivated
Z287	Xinjiangchangyuanzao	Kashi	Xinjaing	China	Cultivated
Z289	Zunyitianzao	Zunyi	Guizhou	China	Cultivated
Z290	Lianxiantangzao	Lianzhou	Guangdong	China	Cultivated
Z291	Lianxianmuzao	Lianzhou	Guangdong	China	Cultivated
Z292	Yixianmuzao	Yixian	Liaoning	China	Cultivated
Z293	Xishuangxiaozao	Xishuangbanna	Yunnan	China	Cultivated
Z294	Shaoguanbaizao	Shaoguan	Guangdong	China	Cultivated
Z295	Shaoguangdazao	Shaoguan	Guangdong	China	Cultivated
Z296	Lianxiankulianzao	Lianzhou	Guangdong	China	Cultivated
Z297	Guangdongzhenzhuzao	Lianzhou	Guangdong	China	Cultivated
Z301	Xinguang	Jiaocheng	Shanxi	China	Cultivated
