# Supplementary material for: Genomic analyses of diverse wild and cultivated accessions provide insights into the evolutionary history of jujube
Source: Plant Biotechnol J. 2020 Sep 30;19(3):517–31. doi: 10.1111/pbi.13480 (PMC7955879; doi:10.1111/pbi.13480)
Supplement: Supplementary file 2 — Table S2 Genome resequencing data of 493 jujube accessions. [file PBI-19-517-s013.xls]

## Sheet: map_cov.release
Table S2 Genome resequencing data of 493 jujube accessions
Sample	Clean_reads	Mapped_reads	Mapping_rate (%)	Average_depth	Coverage_1X (%)	Coverage_4X (%)
S200	42026054	40724945	96.9	16.48	95.7	92.08
S201	52922074	51332928	97	20.69	96.74	93.79
S202	52693800	51018610	96.82	20.68	95.85	92.79
S203	48393000	46544921	96.18	18.96	95.87	92.69
S204	45245542	43667906	96.51	17.44	96.77	92.95
S205	35831712	34482300	96.23	14.24	95.54	90.67
S206	50443118	48998562	97.14	19.39	96.03	92.86
S207	37675520	36334061	96.44	14.91	95.52	90.81
S208	46028600	44319708	96.29	18.12	95.95	92.42
S209	42697848	41206585	96.51	16.85	95.76	92.01
S210	39853922	38458521	96.5	15.73	95.81	91.76
S211	45031826	43297128	96.15	17.8	95.82	92.38
S212	40272090	38255848	94.99	15.87	95.56	91.53
S213	40487762	38940342	96.18	16.19	95.94	92.19
S214	45573664	44297603	97.2	17.7	96.17	92.71
S215	52729078	51082402	96.88	20.32	97.04	94.08
S216	45624880	44363912	97.24	17.48	96.44	93.05
S217	49795648	47818315	96.03	19.76	96.16	93.25
S218	44011162	42521542	96.62	17.69	96.1	92.85
S219	52245120	50283420	96.25	20.56	96.15	93.35
S220	37425392	36196545	96.72	14.93	96.24	92.1
S221	48835330	47059236	96.36	19.24	96.2	93.16
S222	61364338	58954426	96.07	22.93	96.14	93.21
S223	54830850	53003533	96.67	21.39	96.11	93.29
S224	49014076	47086216	96.07	19.23	96.4	93.51
S225	49630470	47938152	96.59	19.68	95.9	92.53
S226	70233550	66860381	95.2	26.52	96.4	94.09
S227	95588278	91981688	96.23	37.42	96.87	95.06
S228	44501214	42979321	96.58	17.53	96.11	92.18
S230	52740818	51022405	96.74	20.52	96.17	93.24
S231	45340656	42783691	94.36	17.48	95.89	91.99
S233	52474050	49873322	95.04	19.65	96.13	93.2
S234	36552428	35379721	96.79	13.89	96.17	91.59
S237	55216866	53501178	96.89	21.74	96.27	93.66
S239	50381810	46896742	93.08	18.68	96.37	93.08
S240	43292056	41439883	95.72	17	96.05	92.29
S242	48794512	47334114	97.01	18.85	96.13	92.93
S244	51695834	50191486	97.09	19.75	96.13	92.89
S245	40669508	38929079	95.72	16.04	95.6	91.5
S248	37880808	36612826	96.65	15.02	95.91	90.96
S250	52002048	50247343	96.63	20.54	96.08	93.3
S251	60357190	58257614	96.52	23.8	96.76	94.42
S252	47500512	45695286	96.2	18.57	96.32	93.18
S253	38944518	37740623	96.91	14.89	96	91.43
S255	41058324	39664359	96.6	15.63	96.05	92.08
S256	46808348	44711172	95.52	18.31	96.29	93.07
S258	48563860	46669743	96.1	18.53	95.94	92.84
S259	42849480	41496168	96.84	16.35	95.75	91.88
S261	35762778	34691759	97.01	14.49	95.6	90.77
S262	60583374	57500821	94.91	22.58	96.32	93.86
S264	44860408	42339591	94.38	17.54	95.83	92.26
S265	60743838	50644163	83.37	19.92	96.13	93.21
S266	37323434	35144099	94.16	14.6	96.14	91.84
S267	35827994	34660905	96.74	14.45	95.97	91.49
S268	41901036	40691445	97.11	16.84	96.14	92.57
S269	56949394	55093109	96.74	22.2	96.38	93.83
S270	44881732	43219735	96.3	17.9	96	92.58
S271	42230454	37896089	89.74	15.55	95.93	91.74
S272	46710746	44858331	96.03	18.51	96.06	92.64
S274	39179308	37819808	96.53	15.61	96.09	91.8
S276	33691704	32589705	96.73	13.6	95.61	89.5
S280	39550434	37872320	95.76	15.65	96.38	92.01
S282	43118138	40565382	94.08	16.26	96.03	92.03
S284	41148724	39900086	96.97	16.59	95.88	92.01
S285	42065140	38674872	91.94	15.95	95.84	91.6
S287	44154368	42464570	96.17	17.51	96.1	92.54
S288	44782162	43161178	96.38	18	96.06	92.66
S291	40233402	36670132	91.14	15.1	95.8	91.22
S293	42282406	35895818	84.9	14.81	95.8	91.45
S295	44499780	42619057	95.77	16.74	96.1	92.12
S296	44404984	42373646	95.43	17.55	95.91	92.21
S298	41386754	39885540	96.37	16.54	95.9	92.01
S300	50332546	47014307	93.41	18.82	96.38	93.13
S303	39524482	37456317	94.77	15.4	95.7	90.82
S305	40176484	37975457	94.52	15.24	95.58	90.68
S307	37525714	35991323	95.91	14.85	95.74	91.06
S309	41094942	39495100	96.11	16.26	96.93	92.79
S311	39281744	36010803	91.67	14.96	95.97	91.78
S312	34579690	29232320	84.54	12.13	95.91	89.11
S314	38340276	35902963	93.64	14.89	95.65	91.04
S316	39327390	37883931	96.33	15.75	95.96	91.45
S317	45460170	43984728	96.75	17.87	96.04	92.67
S318	34949544	33490921	95.83	13.98	95.49	90.22
S319	33562112	32587934	97.1	13.6	95.74	90.31
S321	40397432	38978728	96.49	15.77	95.74	91.61
S322	40487226	38897272	96.07	16.2	95.92	91.87
S324	35284544	32705947	92.69	13.64	95.66	90.76
S327	41290242	39729519	96.22	15.97	95.64	90.54
S328	46011304	44186576	96.03	18.3	96.35	93.27
S329	73025784	70202397	96.13	27.46	96.2	93.98
S330	81151454	78306641	96.49	30.12	96.43	94.36
S331	90890770	86452059	95.12	33.1	96.43	94.5
S332	49522582	47223137	95.36	18.89	96.21	93.04
S333	37485500	36387387	97.07	15.27	95.75	91.66
S335	45141166	43592510	96.57	18.02	96.09	92.78
S337	43609720	42152025	96.66	17.55	95.78	92.49
S339	39312944	38175127	97.11	15.69	95.97	91.93
S340	48060568	46255449	96.24	19.16	96.01	92.91
S342	44929374	43457067	96.72	18.24	95.97	92.76
S344	41654438	40437209	97.08	16.77	96.3	92.8
S345	35353538	34082806	96.41	14.24	95.78	90.72
S346	36706084	35352442	96.31	14.84	95.53	90.99
S348	37965588	36425156	95.94	15.29	95.65	91.26
S349	62299682	60344057	96.86	23.97	95.84	93.34
S350	33974650	32731039	96.34	13.71	95.58	90.26
S351	38552218	36792623	95.44	15.5	95.63	91.07
S352	43950404	42444578	96.57	17.53	96.22	92.75
S353	47206372	45757953	96.93	18.71	96.2	92.78
S354	59070382	57117061	96.69	23.28	96.66	94.24
S356	55552062	53820131	96.88	21.71	96.12	93.34
S357	34160038	33119495	96.95	13.8	95.9	90.83
S359	51546468	49852117	96.71	20.72	96.17	93.4
S360	37999836	36636195	96.41	15.46	95.43	91.27
S361	37892086	36372853	95.99	15.26	96.14	92.17
S362	33723140	32612307	96.71	13.66	95.49	90.55
S363	36525204	35296688	96.64	14.89	95.99	91.35
S364	59209508	55686023	94.05	22.7	96.41	93.89
S366	35656454	33896364	95.06	14.2	96.01	91.26
S367	35036914	32029796	91.42	13.47	95.52	90.19
S369	36129944	34616126	95.81	14.38	95.95	90.8
S370	34513698	33487182	97.03	14	96.01	91.33
S372	37617952	36490667	97	15.28	95.68	91.12
S373	41144352	39800395	96.73	16.51	96.16	92.25
S374	50826930	49237549	96.87	19.72	96.42	93.31
S375	50309628	48842287	97.08	19.52	96.11	92.85
S376	36187924	35164877	97.17	14.38	95.35	90.07
S377	52777468	51273151	97.15	20.78	96.17	93.17
S378	50060554	46408442	92.7	18.58	96.29	93.12
S379	39172280	38109981	97.29	15.49	95.81	91.36
S382	34848192	33179189	95.21	13.5	95.78	90.4
S383	34111890	33110736	97.07	13.34	95.61	90.31
S386	53192252	51656327	97.11	20.72	96.08	92.57
S387	54485372	52908287	97.11	21	96.3	93.3
S388	51270496	49498065	96.54	19.81	95.98	92.77
S389	36017814	34929157	96.98	14.17	95.45	90.01
S390	53711268	51890004	96.61	20.79	96.47	93.59
S392	39293838	37767487	96.12	15.3	95.93	91.47
S393	51066336	48174823	94.34	19.34	96.23	92.88
S395	35886854	34069565	94.94	13.85	95.92	89.98
S396	53531340	49643788	92.74	19.92	96.07	92.73
S398	47614520	45978971	96.57	18	96.32	93.15
S400	38445776	37110501	96.53	15.05	95.65	90.57
S403	35491912	34215905	96.4	13.92	95.72	90.19
S405	42870480	41537795	96.89	17.18	95.66	89.48
S406	34216894	33139654	96.85	12.82	95.46	88.31
S407	38966626	37199507	95.47	14.38	95.31	89.06
S408	36714840	34926595	95.13	13.59	94.99	87.11
S409	42831036	40931727	95.57	16.38	95.74	90.85
S410	39373830	37905983	96.27	15.08	95.44	89.5
S411	42493710	41109418	96.74	17.1	95.78	92
S413	39508248	38209107	96.71	15.93	95.64	91.45
S415	34714942	33617022	96.84	13.96	95.87	90.44
S416	38154684	36974655	96.91	15.39	95.35	90.61
S417	41096280	39272099	95.56	16.32	95.83	90.84
S418	41198958	38160052	92.62	15.52	95.46	90.42
S420	37014676	35791843	96.7	14.57	95.46	89.93
S421	48415068	46540131	96.13	18.58	95.62	91.61
S422	39562676	38393139	97.04	15.98	95.35	90.29
S423	35498056	34547717	97.32	14.45	95.42	88.39
S425	53961972	51274226	95.02	20.37	96.23	93.06
S426	39426566	37955917	96.27	15.76	95.94	91.54
S427	34920186	33997769	97.36	14.14	96.24	90.74
S428	39742862	38627889	97.19	15.99	95.76	90.93
S429	36189614	34933473	96.53	14.69	95.7	90.2
S430	47183256	45439194	96.3	18.96	95.83	92.18
S431	38514778	37468025	97.28	15.48	96.33	91.58
S432	38402442	37139227	96.71	15.75	95.28	89.78
S433	35638418	34683881	97.32	14.41	95.89	90.66
S434	43105690	38812635	90.04	16.03	95.77	91.06
S435	43105682	39415836	91.44	16.32	95.54	90.68
S436	43012322	40972934	95.26	16.93	95.61	91
S437	48433318	46989551	97.02	19.41	96.14	93.41
S440	37095310	36018537	97.1	14.98	96.22	91.99
S441	47077692	45650515	96.97	18.93	96.86	94.08
S442	44063762	42559577	96.59	17.56	96.2	92.83
S443	38292244	36341705	94.91	15.26	95.91	91.6
S444	45168414	42298318	93.65	17.83	96.4	93.11
S445	37875924	36419365	96.15	15.36	95.82	91.12
S446	35406548	34042190	96.15	14.41	95.75	90.7
S447	45358766	43229754	95.31	17.99	96.35	92.96
S448	38693930	37047020	95.74	15.51	96.2	91.58
S449	46283652	43218834	93.38	18.2	96.17	92.67
S450	39914598	37651308	94.33	15.94	95.9	91.67
S451	36403138	34499246	94.77	14.64	95.99	91.25
S452	33246244	30813150	92.68	13.11	95.74	90
S453	38072960	36229289	95.16	15.23	96.04	91.61
S454	45797268	44147572	96.4	18.22	96.27	93.01
S455	53070462	50843967	95.8	20.8	96.84	94.33
S456	33182820	30897862	93.11	13.12	95.86	90.2
S457	38845450	35655094	91.79	15.07	96.2	91.92
S458	65146368	62223004	95.51	25.41	96.42	93.98
S459	42242924	39479162	93.46	16.47	96.02	92.01
S460	38851830	36062496	92.82	15.15	95.69	90.94
S461	35817254	32972192	92.06	13.9	95.64	90.41
S462	43458930	41070004	94.5	17.18	95.66	91.83
S463	39542722	36873593	93.25	15.51	95.96	91.72
S464	42276062	38580901	91.26	16.15	96.16	92.15
S465	40847274	38167457	93.44	16.01	95.86	91.7
S466	38857122	36095481	92.89	15.16	95.95	91.64
S467	41377330	39431388	95.3	16.56	96.31	92.7
Z01	36770610	35620525	96.87	14.02	96	91.1
Z02	41458956	40180532	96.92	15.38	96.96	93.45
Z03	39114486	37651491	96.26	14.64	97.21	93.52
Z04	44911556	43651542	97.19	16.72	96.86	93.66
Z05	40788930	39632203	97.16	15.32	97.37	94.02
Z06	47159316	45431846	96.34	17.53	96.43	93.27
Z07	41005680	39692418	96.8	15.52	95.92	92.06
Z08	46880316	45202414	96.42	17.13	96.73	93.67
Z09	41715516	40415041	96.88	15.74	96.59	93.15
Z10	52432236	50682917	96.66	19.54	97.03	94.59
Z11	43775256	42271544	96.56	16.53	96.69	93.52
Z12	44660980	43544685	97.5	16.63	99.23	96.99
Z13	50119252	48137097	96.05	18.62	97.05	94.49
Z14	35326452	34071808	96.45	13.43	96.5	91.59
Z15	34572132	33514544	96.94	13.09	96.66	91.5
Z16	39108892	37948575	97.03	14.72	97.26	93.79
Z17	35458196	34636620	97.68	13.18	99.08	94.85
Z18	36920508	35800798	96.97	14.02	96.76	92.45
Z19	30360484	29344673	96.65	11.64	95.68	88.88
Z20	34813828	33807222	97.11	13.25	96.68	91.88
Z21	40380666	38954448	96.47	15.23	96.48	92.54
Z22	34822434	33499987	96.2	13.23	95.9	90.88
Z23	37130090	35789467	96.39	14.09	95.99	91.61
Z24	38853386	37474919	96.45	14.48	96.28	92.04
Z25	33913730	32208485	94.97	12.54	96.09	90.53
Z26	36722738	35807287	97.51	13.61	99.12	95.39
Z27	34473972	33217903	96.36	12.76	96.39	90.7
Z28	37453610	35984587	96.08	14.03	96.28	91.73
Z29	35059744	33560023	95.72	13.28	96.64	91.37
Z30	35245172	34216093	97.08	13.44	96.71	91.85
Z31	41257972	39964728	96.87	15.34	96.87	93.36
Z32	37950402	36481411	96.13	14.2	96.86	92.74
Z33	42511276	41046185	96.55	15.97	96.92	93.51
Z34	46059866	43483288	94.41	16.66	96.62	93.53
Z35	44624976	42900089	96.13	16.58	97.51	94.07
Z36	40540508	38918337	96	15.17	97.09	93.61
Z37	36054320	34646648	96.1	13.44	96.66	91.89
Z38	41666430	40220108	96.53	15.8	96.08	92.43
Z39	45763808	44175857	96.53	17.01	98.33	95.09
Z41	45271632	43800527	96.75	17.04	96.36	93.16
Z42	47855026	45703724	95.5	17.57	96.81	93.99
Z43	39713990	37999664	95.68	14.92	96.53	92.79
Z44	40241424	39006691	96.93	15.01	96.84	93.21
Z45	40853494	39308148	96.22	15.36	96.83	93.09
Z46	39004996	37677805	96.6	14.67	96.78	92.66
Z47	35869074	34546141	96.31	13.57	97.23	92.5
Z48	42399762	41059755	96.84	15.99	97.3	94.01
Z49	41219934	39789525	96.53	15.31	96.83	93.11
Z50	41780798	39781422	95.21	15.56	96.61	92.89
Z51	47653778	44779606	93.97	17.23	96.66	93.56
Z52	38637066	37191503	96.26	14.5	96.64	92.34
Z53	34220656	32923158	96.21	12.97	96.38	91
Z54	37343268	35997917	96.4	14.4	96.54	92.08
Z55	39310532	37939190	96.51	15.01	96.8	93.07
Z56	41025026	39687789	96.74	15.54	96.23	92.6
Z57	47715956	46011986	96.43	17.76	96.57	93.61
Z58	49386162	47905580	97	18.68	96.47	93.82
Z59	42905188	41633174	97.04	16.28	96.39	92.92
Z60	41531208	39496412	95.1	15.69	96.22	92.73
Z61	39042346	37873854	97.01	15.2	95.96	92.07
Z62	39807456	38614876	97	15.14	96.12	91.92
Z63	39274768	38154643	97.15	15.16	96.59	92.85
Z64	47921550	46610946	97.27	18.32	96.42	93.63
Z65	42499862	40270479	94.75	15.76	96.66	93.25
Z66	55467094	52412595	94.49	20.43	96.48	94.02
Z67	43402138	42153446	97.12	16.48	96.92	93.63
Z68	38287914	36759322	96.01	14.53	95.93	91.46
Z69	35751264	33902134	94.83	13.3	96.19	91.31
Z70	37806630	35999826	95.22	14.13	96.15	91.67
Z71	43523554	42203270	96.97	16.59	96.26	92.67
Z72	37069800	35577432	95.97	13.95	96.23	91.51
Z73	46793276	45273334	96.75	17.5	96.36	93.03
Z74	48991624	47333271	96.62	18.37	96.62	93.63
Z75	37763448	36465892	96.56	14.32	96.57	92.08
Z76	47626268	46037020	96.66	18.02	96.47	93.36
Z77	44373846	42266473	95.25	16.56	96.46	92.83
Z78	37113552	35219088	94.9	13.79	96.44	91.56
Z79	41250810	39416486	95.55	15.34	96.14	91.93
Z80	41779640	39963096	95.65	15.68	96.48	92.79
Z81	45911152	44617916	97.18	17.57	96.24	93.11
Z82	46880298	44959981	95.9	17.53	96.66	93.53
Z83	40504040	39070887	96.46	15.39	96.07	92.07
Z84	46509616	45039163	96.84	17.71	96.27	93.22
Z85	44489774	42365446	95.23	16.21	96.77	93.32
Z86	34843404	33726682	96.8	13.36	95.86	90.85
Z87	40037348	38331636	95.74	14.97	96.45	92.42
Z88	42046550	40194783	95.6	15.74	96.16	92.51
Z89	46807162	45036992	96.22	17.54	96.28	93.24
Z90	46052226	44425651	96.47	17.09	96.45	93.3
Z91	41762856	39140190	93.72	15.23	96.45	92.47
Z92	41735108	40409557	96.82	15.82	96.18	92.64
Z93	42707748	40714126	95.33	16.08	96.65	92.94
Z94	34471058	32986741	95.69	13.1	95.82	90.6
Z95	42794830	40583706	94.83	15.88	96.65	92.79
Z96	40667512	39296799	96.63	15.47	96.47	92.64
Z97	38936416	37700022	96.82	14.61	96.26	92.15
Z98	36154934	34728663	96.06	13.42	95.86	90.91
Z99	39681476	37775007	95.2	14.28	96.2	91.9
Z100	36840622	35759206	97.06	13.85	96.74	92.39
Z101	41640736	40482823	97.22	15.79	96.22	92.45
Z102	39908114	38885840	97.44	14.76	96.53	92.63
Z103	39211080	38183706	97.38	14.48	96.05	91.53
Z104	40063830	39045281	97.46	15.08	95.87	91.95
Z105	37109770	36040454	97.12	14.03	96.28	91.61
Z106	39788536	38681026	97.22	14.67	95.92	91.36
Z107	41177622	39964390	97.05	15.42	96.28	92.43
Z108	34397848	33486516	97.35	12.82	95.72	89.81
Z109	38768518	37493184	96.71	14.65	96.1	91.69
Z110	41720224	40540976	97.17	15.72	96.69	92.97
Z111	38243518	37255603	97.42	14.13	95.91	91.26
Z112	38540314	37604667	97.57	14.42	95.88	91.41
Z113	44837064	43540973	97.11	16.8	96.22	92.79
Z114	40845934	39733210	97.28	15.37	96.33	92.63
Z115	40102950	39106274	97.51	14.77	96.96	92.69
Z116	35421320	34114157	96.31	13.41	95.94	90.95
Z117	39890576	38438681	96.36	14.63	96.16	91.95
Z118	38196192	37196615	97.38	14.18	96.37	91.96
Z119	39834774	38555088	96.79	14.88	96.18	92.49
Z120	40740930	38763798	95.15	15.07	96.08	92.16
Z121	40014024	37726008	94.28	14.24	95.92	91.48
Z122	41134940	39809609	96.78	15.3	96.04	92.16
Z124	38777916	37461533	96.61	14.52	96.64	92.57
Z125	38623468	37571462	97.28	14.38	96.04	91.47
Z126	36124822	34923562	96.67	13.85	96.33	91.59
Z127	38571142	36949416	95.8	14.5	96.06	92.03
Z128	39467966	38283870	97	14.56	96.16	92.04
Z130	40867862	39071136	95.6	15.4	96.17	92.58
Z131	39015714	37716767	96.67	14.93	96.13	92.42
Z132	47039054	45200273	96.09	17.72	96.32	93.07
Z133	40976842	39836652	97.22	15.18	96.32	92.45
Z134	41830414	40490989	96.8	15.47	95.9	91.98
Z135	41561476	40198341	96.72	15.9	96.12	92.29
Z136	36162436	34804162	96.24	13.31	96.19	91.01
Z137	41546302	40104251	96.53	15.73	96.78	93.29
Z138	40662874	38872109	95.6	15.28	96.43	92.71
Z139	42393774	40711171	96.03	15.32	96.58	92.55
Z140	29831248	28672919	96.12	11.25	95.61	87.94
Z141	42279288	40885301	96.7	15.6	96.06	92.15
Z142	39952692	38705601	96.88	14.73	96.1	91.6
Z143	41048486	39794056	96.94	15.69	96.08	92.36
Z144	43782084	42348487	96.73	16.16	96.41	92.82
Z145	52330588	50635248	96.76	19.29	96.59	93.84
Z146	43216410	41719732	96.54	16.46	96.31	92.7
Z147	39308286	37803571	96.17	14.68	96.24	92.32
Z148	46273770	45073158	97.41	17.78	96.49	93.62
Z149	44715416	43317543	96.87	16.88	96.57	93.34
Z150	44061800	42704325	96.92	16.18	96.3	92.95
Z151	45605346	44452587	97.47	17.51	96.99	94.19
Z152	36583934	35380348	96.71	14.03	96	91.53
Z153	36567882	35706471	97.64	13.67	96.97	92.4
Z154	35116454	34136701	97.21	13.6	96.49	91.74
Z155	32522978	31448089	96.69	12.58	96.11	90.29
Z156	41381898	40361705	97.53	15.92	97.47	94.41
Z157	40759038	39820738	97.7	15.23	97.28	93.64
Z158	36195976	35336599	97.63	13.62	97.04	92.65
Z159	38347294	37105545	96.76	14.31	96.74	92.6
Z160	43667192	42439396	97.19	16.15	96.53	92.89
Z161	35395974	34372666	97.11	13.55	95.84	90.17
Z162	38962616	37898147	97.27	14.67	96.01	91.85
Z163	50561810	49096772	97.1	19.05	96.61	93.82
Z164	37266734	36061246	96.77	14.35	96.18	91.8
Z165	41474048	40497346	97.65	15.97	97.33	94.19
Z166	43151848	41942100	97.2	16.42	96.29	92.74
Z167	45451530	44117158	97.06	17.47	96.27	93.21
Z168	38102808	37073965	97.3	14.22	97	92.67
Z169	41332156	40188224	97.23	15.35	96.88	93.55
Z170	37915022	36883265	97.28	14.26	96.22	91.51
Z171	39874676	38857170	97.45	15.19	95.9	91.86
Z172	38770820	37721115	97.29	14.56	96.31	91.97
Z173	35339456	34353744	97.21	13.15	96.6	91.3
Z174	37062056	36080306	97.35	13.9	96.79	92.7
Z175	35706742	34551540	96.76	13.21	96.57	91.24
Z176	34978530	33918404	96.97	13.18	95.85	90.47
Z177	41288070	40222176	97.42	15.86	96.86	93.3
Z178	40679484	39535510	97.19	15.4	96.82	93.11
Z179	42816588	41525650	96.98	16.08	96.08	92.26
Z180	38198244	37202674	97.39	14.56	96.46	91.89
Z181	43004356	41881723	97.39	15.98	96.16	92.81
Z182	35493986	34526647	97.27	13.31	96.45	91.59
Z183	37506182	35400909	94.39	13.7	95.87	90.94
Z184	42372396	40769974	96.22	15.89	96.53	92.94
Z185	36208482	35145552	97.06	13.64	96.31	91.65
Z186	34606838	32664348	94.39	12.71	96.39	90.92
Z187	36679174	35581770	97.01	14.01	96.16	91.73
Z188	34772960	33586915	96.59	12.99	95.84	90.63
Z189	37803806	36639596	96.92	14.23	95.9	91.11
Z190	40272728	39082729	97.05	15.33	96.48	92.8
Z191	33919716	33052270	97.44	12.9	96.45	91.27
Z192	33698872	32420907	96.21	12.51	95.84	89.53
Z193	28648324	27903697	97.4	10.98	95.96	87.84
Z194	40541688	39034824	96.28	15.25	96.27	92.29
Z195	43964392	42502235	96.67	16.6	96.76	93.56
Z196	45556674	43783577	96.11	16.95	96.34	93.02
Z197	42406762	41122817	96.97	16.11	96.91	93.58
Z198	43290824	41924752	96.84	16.37	96.58	92.76
Z199	45751888	44455575	97.17	17.39	96.07	92.86
Z200	33604328	32503289	96.72	12.46	96.58	91.03
Z201	34653700	33249823	95.95	13.44	95.99	90.82
Z202	31381580	30313051	96.6	11.97	97.04	90.91
Z203	43431138	42276891	97.34	16.24	96.46	93.05
Z204	42852386	41538859	96.93	16.14	96.91	93.62
Z205	48239150	46916462	97.26	17.82	97.22	94.39
Z206	41816418	40615627	97.13	15.89	96.04	92.18
Z207	45931872	44661855	97.23	17.08	96.43	93.08
Z208	38702256	37490830	96.87	14.54	96.01	91.49
Z209	42930094	41783518	97.33	16.43	96.14	92.84
Z210	42856452	41729231	97.37	16.4	96.34	92.98
Z211	47995714	46791308	97.49	17.85	96.98	94.2
Z212	40971440	39658146	96.79	15.42	96.41	92.57
Z213	43499938	42147708	96.89	16.53	96.47	93.08
Z214	39684796	38553767	97.15	15.13	96.33	92.34
Z215	45852852	44286387	96.58	17.03	96.74	93.55
Z217	41235346	40139646	97.34	15.82	96.04	92.39
Z218	48632782	47246614	97.15	18.17	96.56	93.57
Z219	50405700	48894126	97	18.59	96.76	93.97
Z220	42864694	41517915	96.86	16.04	96.35	92.53
Z221	41815194	40573689	97.03	15.72	96.49	92.92
Z222	40702048	39605828	97.31	15.29	96.26	92.33
Z223	47084506	45715336	97.09	17.91	96.44	93.52
Z224	41644206	40466572	97.17	15.65	96.45	92.74
Z225	38517164	37125843	96.39	14.47	96.21	91.85
Z226	37857016	36384605	96.11	14.09	96.08	91.16
Z227	39472882	38304565	97.04	14.97	96.33	92.27
Z228	38059548	37032307	97.3	14.53	96.32	92.1
Z229	39465546	37887026	96	14.8	96.35	92.2
Z230	41450064	40185002	96.95	15.76	96.49	92.91
Z231	41461634	39596105	95.5	15.34	96.6	92.64
Z232	44255246	42858744	96.84	16.4	96.5	92.91
Z233	41294274	38880169	94.15	14.91	95.91	91.34
Z234	43076058	41281021	95.83	16.12	96.39	92.76
Z235	39060932	37917722	97.07	14.86	96.13	92
Z236	46219542	43936091	95.06	16.88	96.58	93.29
Z237	44658044	42716624	95.65	16.38	96.33	92.84
Z238	40154574	39106797	97.39	15.28	96.09	92.28
Z239	46011536	44783766	97.33	17.17	96.23	93.11
Z240	40838180	39534908	96.81	15.31	96.11	92.34
Z241	40991646	39855416	97.23	15.24	96.45	92.4
Z242	43544274	42276659	97.09	16.43	96.25	92.89
Z243	37857604	36888470	97.44	14.29	96.21	91.75
Z244	40649580	39377513	96.87	15.46	96.22	92.46
Z245	42179216	40683096	96.45	15.71	96.07	92.32
Z246	39946348	38425676	96.19	14.83	96.47	92.56
Z247	40462222	38249794	94.53	14.77	96.12	92.03
Z248	37465044	36281417	96.84	13.96	97.13	92.13
Z249	38018408	36308332	95.5	14.42	96.17	91.43
Z250	37902958	35280583	93.08	13.98	96.14	90.97
Z251	39134584	37584960	96.04	14.59	96.43	92.49
Z252	42985692	41783929	97.2	16.21	96.33	92.74
Z253	44622068	43144533	96.69	16.68	96.69	93.37
Z254	42832506	41450974	96.77	15.76	95.89	92.05
Z255	46294936	44561762	96.26	17.29	96.07	92.6
Z256	34835520	33821209	97.09	13.17	96.21	91.25
Z257	39718854	38572160	97.11	15.12	95.88	91.87
Z258	39953720	38576745	96.55	15.21	95.74	91.76
Z259	43178084	41964072	97.19	16.24	96.22	92.58
Z260	39205362	38157415	97.33	14.92	96.46	92.62
Z261	44364320	42936856	96.78	16.53	96.08	92.7
Z262	42524160	40958219	96.32	16.13	96.33	92.81
Z263	41846872	40754814	97.39	15.94	96.65	93.15
Z264	39504272	38549309	97.58	15.1	96.45	92.67
Z265	41416292	40124646	96.88	15.58	96.2	92.39
Z266	42597370	41308516	96.97	16.15	96.67	93.34
Z267	37925246	36845564	97.15	14.45	96.15	91.87
Z268	37693950	36456775	96.72	14.23	96.47	92.11
Z269	39977906	37806494	94.57	14.47	96.16	92.04
Z270	41781136	39891592	95.48	15.57	96.5	92.79
Z271	37159848	36056148	97.03	14.15	95.64	91.17
Z272	39921168	38797951	97.19	14.82	96.15	92.07
Z273	40666820	39519552	97.18	15.4	96.06	92.1
Z274	37677472	36548702	97	14.19	95.96	91.41
Z275	46837366	45562784	97.28	17.45	96.05	92.91
Z276	40317508	39207769	97.25	15.39	96.13	92.23
Z277	39621326	38536059	97.26	15.08	96.26	92.45
Z278	42909688	41639238	97.04	16.19	96.71	93.48
Z279	31800164	30736599	96.66	12.4	95.89	90.06
Z280	41353676	40027063	96.79	15.37	96.36	92.45
Z281	41527608	40214247	96.84	15.47	96.06	92.23
Z282	37052076	35907790	96.91	14.42	96.13	91.92
Z283	39571618	38231689	96.61	15.23	95.83	91.67
Z284	42131042	40739459	96.7	15.74	95.62	91.49
Z285	32422894	31254829	96.4	12.61	95.79	89.62
Z286	35785022	34492866	96.39	13.85	96.24	91.4
Z287	42277956	40965554	96.9	15.75	96.01	92.21
Z289	42367896	40580088	95.78	16.17	96.37	92.61
Z290	37591188	36373392	96.76	14.55	96.54	92.53
Z291	32991270	32003163	97	12.86	96.4	91.29
Z292	31641692	30620062	96.77	12.3	95.8	89.65
Z293	34202172	33117721	96.83	13.36	95.67	90.57
Z294	32321926	30605266	94.69	12.21	96.34	89.78
Z295	38359118	37271195	97.16	14.43	96.2	92.05
Z296	39173054	37820897	96.55	14.68	95.96	91.5
Z297	35493880	34423930	96.99	13.82	96.51	91.95
Z301	36320302	35354602	97.34	13.76	99.1	94.99
