# Supplementary material for: Genomic analyses of diverse wild and cultivated accessions provide insights into the evolutionary history of jujube
Source: Plant Biotechnol J. 2020 Sep 30;19(3):517–31. doi: 10.1111/pbi.13480 (PMC7955879; doi:10.1111/pbi.13480)
Supplement: Supplementary file 3 — Table S3 Whole‐genome SNP and Indel information. [file PBI-19-517-s009.xlsx]

## Sheet:  Supplementary Table 3 
Table S3 Whole-genome SNP and Indel information
Type	Group	Accession number	SUM	Exonic	Intergenic	Intronic	Splicing	Upstream	Downstream	upstream/downstream
SNP	Total	493	12414260	669085	8747413	1575261	4030	695225	646233	77013
	wild	202	12221033	645600	8633163	1545921	3711	682771	634326	75541
	cultivated	291	10361694	485887	7481132	1249443	2883	562603	518657	61089
Indel	Total	493	1203889	16918	777299	188723	480	113027	94751	12691
	wild	202	1199451	16551	774853	187938	478	112616	94375	12640
	cultivated	291	1113506	13975	726567	169869	428	104764	86271	11632
Type	Group	Nonsynonymous	Synonymous	Nonsyn/syn
SNP	Total	391634	264958	1.4781
	wild	375424	258653	1.45146
	cultivated	276734	200644	1.37923
Type	Group	Frame shift	Non frame shift	Frame shift/Non frame shift
Indel	Total	11049	5508	2.00599
	wild	10812	5386	2.00743
	cultivated	8879	4795	1.85172
