# Supplementary material for: Genomic analyses of diverse wild and cultivated accessions provide insights into the evolutionary history of jujube
Source: Plant Biotechnol J. 2020 Sep 30;19(3):517–31. doi: 10.1111/pbi.13480 (PMC7955879; doi:10.1111/pbi.13480)
Supplement: Supplementary file 4 — Table S4 Sanger sequencing on genomic regions of randomly selected SNPs. [file PBI-19-517-s001.xlsx]

## Sheet: Zj.jz006119076
Table S4 Sanger sequencing of randomly selected SNPs
Gene ID	Accession	Genomic DNA site	PCR results	Resequencing results
Zj.jz006119076	Z2	2654	TT	TT
Zj.jz006119076	Z3	2654	CT	CT
Zj.jz006119076	Z4	2654	CC	CC
Zj.jz006119076	Z6	2654	CT	CT
Zj.jz006119076	Z7	2654	CT	CT
Zj.jz006119076	Z8	2654	CT	CT
Zj.jz006119076	Z9	2654	CT	CT
Zj.jz006119076	Z10	2654	CC	CC
Zj.jz006119076	Z11	2654	CT	CT
Zj.jz006119076	Z12	2654	CT	CT
Zj.jz006119076	Z13	2654	CT	CT
Zj.jz006119076	Z15	2654	CT	CT
Zj.jz006119076	Z16	2654	CT	CT
Zj.jz006119076	Z18	2654	CC	CC
Zj.jz006119076	Z19	2654	CT	CT
Zj.jz006119076	Z21	2654	CT	CT
Zj.jz006119076	Z23	2654	CT	CT
Zj.jz006119076	Z24	2654	CC	CC
Zj.jz006119076	Z27	2654	CT	CT
Zj.jz006119076	Z28	2654	CT	CT
Zj.jz006119076	Z29	2654	CT	CT
Zj.jz006119076	Z30	2654	TT	TT
Zj.jz006119076	Z31	2654	CT	CT
Zj.jz006119076	Z32	2654	CC	CC
Zj.jz006119076	Z33	2654	TT	TT
Zj.jz006119076	Z34	2654	CT	CC
Zj.jz006119076	Z35	2654	CT	CT
Zj.jz006119076	Z39	2654	CT	CT
Zj.jz006119076	Z43	2654	CT	CT
Zj.jz006119076	Z47	2654	TT	TT
Zj.jz006119076	Z49	2654	TT	TT
Zj.jz006119076	Z50	2654	TT	TT
Zj.jz006119076	Z14	2685	AA	AA
Zj.jz006119076	Z20	2685	AG	AG
Zj.jz006119076	Z68	2685	AG	AG
Zj.jz006119076	Z97	2685	AG	AG
Zj.jz006119076	Z112	2685	AG	AG
Zj.jz006119076	Z118	2685	GG	GG
Zj.jz006119076	Z142	2685	AG	AG
Zj.jz006119076	Z155	2685	AG	AG
Zj.jz006119076	Z158	2685	AG	AG
Zj.jz006119076	Z161	2685	AG	AG
Zj.jz006119076	Z173	2685	AG	AG
Zj.jz006119076	Z175	2685	AG	AA
Zj.jz006119076	Z186	2685	AA	AA
Zj.jz006119076	Z187	2685	AG	AG
Zj.jz006119076	Z208	2685	AG	AG
Zj.jz006119076	Z225	2685	AA	AA
Zj.jz006119076	Z227	2685	AG	AG
Zj.jz006119076	Z240	2685	AG	AG
Zj.jz006119076	Z243	2685	AA	AA
Zj.jz006119076	Z248	2685	AA	GA
Zj.jz006119076	Z272	2685	GG	GG
Zj.jz006119076	Z284	2685	GG	GG
Zj.jz006119076	Z289	2685	AG	AG
Zj.jz006119076	Z292	2685	AG	AG
Zj.jz006119076	Z293	2685	AG	AG
Zj.jz006119076	Z294	2685	AG	AG
Zj.jz006119076	Z295	2685	AG	AG
Zj.jz006119076	Z2	2685	AA	AA
Zj.jz006119076	Z3	2685	AG	GG
Zj.jz006119076	Z4	2685	GG	GG
Zj.jz006119076	Z6	2685	AG	AG
Zj.jz006119076	Z7	2685	AG	AG
Zj.jz006119076	Z8	2685	AG	AG
Zj.jz006119076	Z9	2685	AG	AG
Zj.jz006119076	Z10	2685	GG	GG
Zj.jz006119076	Z11	2685	AG	AG
Zj.jz006119076	Z12	2685	AG	AG
Zj.jz006119076	Z13	2685	AG	AG
Zj.jz006119076	Z15	2685	AG	AG
Zj.jz006119076	Z16	2685	AG	AG
Zj.jz006119076	Z18	2685	GG	GG
Zj.jz006119076	Z19	2685	AG	AG
Zj.jz006119076	Z21	2685	AG	AG
Zj.jz006119076	Z23	2685	AG	AG
Zj.jz006119076	Z24	2685	GG	GG
Zj.jz006119076	Z27	2685	AG	AG
Zj.jz006119076	Z28	2685	AG	AG
Zj.jz006119076	Z29	2685	AG	AG
Zj.jz006119076	Z30	2685	AA	AA
Zj.jz006119076	Z31	2685	AG	AG
Zj.jz006119076	Z32	2685	GG	GG
Zj.jz006119076	Z33	2685	AA	AA
Zj.jz006119076	Z34	2685	GG	GG
Zj.jz006119076	Z35	2685	AG	AG
Zj.jz006119076	Z39	2685	AG	AG
Zj.jz006119076	Z43	2685	AG	AG
Zj.jz006119076	Z47	2685	AA	AA
Zj.jz006119076	Z49	2685	AA	AA
Zj.jz006119076	Z50	2685	AA	AA
Zj.jz006119076	Z14	2742	TT	TT
Zj.jz006119076	Z20	2742	TC	TC
Zj.jz006119076	Z68	2742	TC	TC
Zj.jz006119076	Z97	2742	TC	TC
Zj.jz006119076	Z112	2742	TC	TC
Zj.jz006119076	Z118	2742	CC	CC
Zj.jz006119076	Z142	2742	TC	TC
Zj.jz006119076	Z155	2742	TC	TC
Zj.jz006119076	Z158	2742	TC	TC
Zj.jz006119076	Z161	2742	TC	TC
Zj.jz006119076	Z173	2742	TC	TC
Zj.jz006119076	Z175	2742	TC	TC
Zj.jz006119076	Z186	2742	TT	TT
Zj.jz006119076	Z187	2742	TC	TC
Zj.jz006119076	Z208	2742	TC	TC
Zj.jz006119076	Z225	2742	TT	TT
Zj.jz006119076	Z227	2742	TC	TC
Zj.jz006119076	Z240	2742	TC	TC
Zj.jz006119076	Z243	2742	TT	TT
Zj.jz006119076	Z248	2742	TT	TT
Zj.jz006119076	Z272	2742	CC	CC
Zj.jz006119076	Z284	2742	CC	CC
Zj.jz006119076	Z289	2742	TC	TC
Zj.jz006119076	Z292	2742	TC	TC
Zj.jz006119076	Z293	2742	TC	TC
Zj.jz006119076	Z294	2742	TC	TC
Zj.jz006119076	Z295	2742	TC	TC
Zj.jz006119076	Z2	2742	TT	TT
Zj.jz006119076	Z3	2742	TC	TC
Zj.jz006119076	Z4	2742	CC	CC
Zj.jz006119076	Z6	2742	TC	TC
Zj.jz006119076	Z7	2742	TC	TC
Zj.jz006119076	Z8	2742	TC	TC
Zj.jz006119076	Z9	2742	TC	TC
Zj.jz006119076	Z10	2742	CC	CC
Zj.jz006119076	Z11	2742	TC	TC
Zj.jz006119076	Z12	2742	TC	TC
Zj.jz006119076	Z13	2742	TC	TC
Zj.jz006119076	Z15	2742	TC	TC
Zj.jz006119076	Z16	2742	TC	TC
Zj.jz006119076	Z18	2742	CC	CC
Zj.jz006119076	Z19	2742	TC	TC
Zj.jz006119076	Z21	2742	TC	TC
Zj.jz006119076	Z23	2742	TC	TC
Zj.jz006119076	Z24	2742	CC	CC
Zj.jz006119076	Z27	2742	TC	TC
Zj.jz006119076	Z28	2742	TC	TC
Zj.jz006119076	Z29	2742	TC	TC
Zj.jz006119076	Z30	2742	TT	TT
Zj.jz006119076	Z31	2742	TC	TC
Zj.jz006119076	Z32	2742	CC	CC
Zj.jz006119076	Z33	2742	TT	TT
Zj.jz006119076	Z34	2742	CC	CC
Zj.jz006119076	Z35	2742	TC	TC
Zj.jz006119076	Z39	2742	TC	TC
Zj.jz006119076	Z43	2742	TC	TC
Zj.jz006119076	Z47	2742	TT	TT
Zj.jz006119076	Z49	2742	TT	TT
Zj.jz006119076	Z50	2742	TT	TT
Zj.jz006119076	Z14	2973	AA	AA
Zj.jz006119076	Z20	2973	AG	AG
Zj.jz006119076	Z68	2973	AG	AG
Zj.jz006119076	Z97	2973	AG	AG
Zj.jz006119076	Z112	2973	AG	AG
Zj.jz006119076	Z118	2973	GG	GG
Zj.jz006119076	Z142	2973	AG	AG
Zj.jz006119076	Z155	2973	AG	AG
Zj.jz006119076	Z158	2973	AG	AG
Zj.jz006119076	Z161	2973	AG	AG
Zj.jz006119076	Z173	2973	AG	AG
Zj.jz006119076	Z175	2973	AG	AG
Zj.jz006119076	Z186	2973	AA	AA
Zj.jz006119076	Z187	2973	AG	AG
Zj.jz006119076	Z208	2973	AG	AG
Zj.jz006119076	Z225	2973	AA	AA
Zj.jz006119076	Z227	2973	AG	AG
Zj.jz006119076	Z240	2973	AG	AG
Zj.jz006119076	Z243	2973	AA	AA
Zj.jz006119076	Z248	2973	AA	AA
Zj.jz006119076	Z272	2973	GG	GG
Zj.jz006119076	Z284	2973	GG	GG
Zj.jz006119076	Z289	2973	AG	GG
Zj.jz006119076	Z292	2973	AG	AG
Zj.jz006119076	Z293	2973	AG	AG
Zj.jz006119076	Z294	2973	AG	AG
Zj.jz006119076	Z295	2973	AG	AG
Zj.jz006119076	Z2	2973	AA	AA
Zj.jz006119076	Z3	2973	AG	AG
Zj.jz006119076	Z4	2973	GG	GG
Zj.jz006119076	Z6	2973	AG	AG
Zj.jz006119076	Z7	2973	AG	AG
Zj.jz006119076	Z8	2973	AG	AG
Zj.jz006119076	Z9	2973	AG	GG
Zj.jz006119076	Z10	2973	GG	GG
Zj.jz006119076	Z11	2973	AG	AG
Zj.jz006119076	Z12	2973	AG	AG
Zj.jz006119076	Z13	2973	AG	AG
Zj.jz006119076	Z15	2973	AG	AG
Zj.jz006119076	Z16	2973	AG	AG
Zj.jz006119076	Z18	2973	GG	GG
Zj.jz006119076	Z19	2973	AG	AG
Zj.jz006119076	Z21	2973	AG	AG
Zj.jz006119076	Z23	2973	AG	AG
Zj.jz006119076	Z24	2973	GG	GG
Zj.jz006119076	Z27	2973	AG	AG
Zj.jz006119076	Z28	2973	AG	AG
Zj.jz006119076	Z29	2973	AG	AG
Zj.jz006119076	Z30	2973	AA	AA
Zj.jz006119076	Z31	2973	AG	AG
Zj.jz006119076	Z32	2973	GG	GG
Zj.jz006119076	Z33	2973	AA	AA
Zj.jz006119076	Z34	2973	GG	GG
Zj.jz006119076	Z35	2973	AG	AG
Zj.jz006119076	Z39	2973	AG	AG
Zj.jz006119076	Z43	2973	AG	AG
Zj.jz006119076	Z47	2973	AA	AA
Zj.jz006119076	Z49	2973	AA	AA
Zj.jz006119076	Z50	2973	AA	AA
Zj.jz006119076	Z2	3051	CC	CC
Zj.jz006119076	Z3	3051	AC	AC
Zj.jz006119076	Z4	3051	AA	AA
Zj.jz006119076	Z6	3051	AC	AC
Zj.jz006119076	Z7	3051	AC	AC
Zj.jz006119076	Z8	3051	AC	AC
Zj.jz006119076	Z9	3051	AC	AC
Zj.jz006119076	Z10	3051	AA	AA
Zj.jz006119076	Z11	3051	AC	AC
Zj.jz006119076	Z12	3051	AC	AC
Zj.jz006119076	Z13	3051	AC	AC
Zj.jz006119076	Z15	3051	AC	AC
Zj.jz006119076	Z16	3051	AC	AC
Zj.jz006119076	Z18	3051	AA	AA
Zj.jz006119076	Z19	3051	AC	AC
Zj.jz006119076	Z21	3051	AC	AC
Zj.jz006119076	Z23	3051	AC	AC
Zj.jz006119076	Z24	3051	AA	AA
Zj.jz006119076	Z27	3051	AC	AC
Zj.jz006119076	Z28	3051	AC	AC
Zj.jz006119076	Z29	3051	AC	AC
Zj.jz006119076	Z30	3051	CC	CC
Zj.jz006119076	Z31	3051	AC	AC
Zj.jz006119076	Z32	3051	AA	AA
Zj.jz006119076	Z33	3051	CC	CC
Zj.jz006119076	Z34	3051	AA	AA
Zj.jz006119076	Z35	3051	AC	AC
Zj.jz006119076	Z39	3051	AC	AC
Zj.jz006119076	Z43	3051	AC	AC
Zj.jz006119076	Z47	3051	CC	CC
Zj.jz006119076	Z49	3051	CC	CC
Zj.jz006119076	Z50	3051	CC	CC

## Sheet: Zj.jz038707081
Gene ID	Accession	Genomic DNA site	PCR results	Resequencing results
Zj.jz038707081	Z1	11801	AG	AG
Zj.jz038707081	Z5	11801	GG	AG
Zj.jz038707081	Z17	11801	AG	AG
Zj.jz038707081	Z22	11801	GG	GG
Zj.jz038707081	Z25	11801	AG	AG
Zj.jz038707081	Z26	11801	AG	AG
Zj.jz038707081	Z37	11801	AG	AG
Zj.jz038707081	Z53	11801	AG	AG
Zj.jz038707081	Z77	11801	AG	AG
Zj.jz038707081	Z98	11801	GG	GG
Zj.jz038707081	Z110	11801	AG	AG
Zj.jz038707081	Z111	11801	GG	GG
Zj.jz038707081	Z115	11801	AG	AG
Zj.jz038707081	Z124	11801	AG	AG
Zj.jz038707081	Z154	11801	AG	AG
Zj.jz038707081	Z172	11801	AG	AG
Zj.jz038707081	Z175	11801	AG	AG
Zj.jz038707081	Z177	11801	AG	AG
Zj.jz038707081	Z180	11801	AG	AG
Zj.jz038707081	Z185	11801	AG	AG
Zj.jz038707081	Z192	11801	AG	AG
Zj.jz038707081	Z208	11801	AG	AG
Zj.jz038707081	Z211	11801	AG	AG
Zj.jz038707081	Z226	11801	AA	AA
Zj.jz038707081	Z233	11801	AG	AG
Zj.jz038707081	Z268	11801	AG	AG
Zj.jz038707081	Z271	11801	AG	AG
Zj.jz038707081	Z276	11801	AG	AG
Zj.jz038707081	Z281	11801	AG	AG
Zj.jz038707081	Z2	11801	AG	AG
Zj.jz038707081	Z3	11801	AG	AG
Zj.jz038707081	Z4	11801	AG	AG
Zj.jz038707081	Z6	11801	AG	AG
Zj.jz038707081	Z7	11801	AG	AG
Zj.jz038707081	Z8	11801	GG	GG
Zj.jz038707081	Z9	11801	AG	AG
Zj.jz038707081	Z10	11801	AG	AG
Zj.jz038707081	Z11	11801	AG	AG
Zj.jz038707081	Z12	11801	AG	AG
Zj.jz038707081	Z13	11801	AG	AG
Zj.jz038707081	Z15	11801	AG	AG
Zj.jz038707081	Z16	11801	AG	AG
Zj.jz038707081	Z18	11801	AG	AG
Zj.jz038707081	Z19	11801	GG	GG
Zj.jz038707081	Z21	11801	AG	AG
Zj.jz038707081	Z23	11801	GG	GG
Zj.jz038707081	Z24	11801	GG	GG
Zj.jz038707081	Z27	11801	GG	GG
Zj.jz038707081	Z28	11801	AG	AG
Zj.jz038707081	Z29	11801	AG	AG
Zj.jz038707081	Z30	11801	AG	AG
Zj.jz038707081	Z31	11801	AG	AG
Zj.jz038707081	Z32	11801	AG	AG
Zj.jz038707081	Z33	11801	AG	AG
Zj.jz038707081	Z34	11801	AG	AG
Zj.jz038707081	Z35	11801	AG	AG
Zj.jz038707081	Z39	11801	GG	GG
Zj.jz038707081	Z43	11801	AG	AG
Zj.jz038707081	Z47	11801	GG	GG
Zj.jz038707081	Z49	11801	AG	AG
Zj.jz038707081	Z50	11801	AG	AG
Zj.jz038707081	Z1	11863	AG	AG
Zj.jz038707081	Z5	11863	AA	AG
Zj.jz038707081	Z17	11863	AG	AG
Zj.jz038707081	Z22	11863	AA	AA
Zj.jz038707081	Z25	11863	AG	AG
Zj.jz038707081	Z26	11863	AG	AG
Zj.jz038707081	Z37	11863	AG	AG
Zj.jz038707081	Z53	11863	AG	AG
Zj.jz038707081	Z77	11863	AG	AG
Zj.jz038707081	Z98	11863	AA	AA
Zj.jz038707081	Z110	11863	AG	AG
Zj.jz038707081	Z111	11863	AA	AA
Zj.jz038707081	Z115	11863	AG	AG
Zj.jz038707081	Z124	11863	AG	AG
Zj.jz038707081	Z154	11863	AG	AG
Zj.jz038707081	Z172	11863	AG	AG
Zj.jz038707081	Z175	11863	AG	AG
Zj.jz038707081	Z177	11863	AG	AG
Zj.jz038707081	Z180	11863	AG	AG
Zj.jz038707081	Z185	11863	AG	AG
Zj.jz038707081	Z192	11863	AG	AG
Zj.jz038707081	Z208	11863	AG	AG
Zj.jz038707081	Z211	11863	AG	AG
Zj.jz038707081	Z226	11863	GG	GG
Zj.jz038707081	Z233	11863	AG	AG
Zj.jz038707081	Z268	11863	AG	AG
Zj.jz038707081	Z271	11863	AG	AG
Zj.jz038707081	Z276	11863	AG	AG
Zj.jz038707081	Z281	11863	AG	AG
Zj.jz038707081	Z2	11863	AG	AG
Zj.jz038707081	Z3	11863	AG	AG
Zj.jz038707081	Z4	11863	AG	AG
Zj.jz038707081	Z6	11863	AG	AG
Zj.jz038707081	Z7	11863	AG	AG
Zj.jz038707081	Z8	11863	AA	AA
Zj.jz038707081	Z9	11863	AG	AG
Zj.jz038707081	Z10	11863	AG	AG
Zj.jz038707081	Z11	11863	AG	AG
Zj.jz038707081	Z12	11863	AG	AG
Zj.jz038707081	Z13	11863	AG	AG
Zj.jz038707081	Z15	11863	AG	AG
Zj.jz038707081	Z16	11863	AG	AG
Zj.jz038707081	Z18	11863	AG	AG
Zj.jz038707081	Z19	11863	AA	AA
Zj.jz038707081	Z21	11863	AG	AG
Zj.jz038707081	Z23	11863	AA	AA
Zj.jz038707081	Z24	11863	AA	AA
Zj.jz038707081	Z27	11863	AA	AA
Zj.jz038707081	Z28	11863	AG	AG
Zj.jz038707081	Z29	11863	AG	AG
Zj.jz038707081	Z30	11863	AG	AG
Zj.jz038707081	Z31	11863	AG	AG
Zj.jz038707081	Z32	11863	AG	AG
Zj.jz038707081	Z33	11863	AG	AG
Zj.jz038707081	Z34	11863	AG	AG
Zj.jz038707081	Z35	11863	AG	AG
Zj.jz038707081	Z39	11863	AA	AA
Zj.jz038707081	Z43	11863	AG	AG
Zj.jz038707081	Z47	11863	AA	AA
Zj.jz038707081	Z49	11863	AG	AG
Zj.jz038707081	Z50	11863	AG	AG
Zj.jz038707081	Z1	11934	CG	CG
Zj.jz038707081	Z17	11934	CG	CG
Zj.jz038707081	Z22	11934	CC	CC
Zj.jz038707081	Z226	11934	GG	GG
Zj.jz038707081	Z2	11934	CG	CG
Zj.jz038707081	Z3	11934	CG	CG
Zj.jz038707081	Z4	11934	CG	CG
Zj.jz038707081	Z5	11934	CC	CG
Zj.jz038707081	Z6	11934	CG	CG
Zj.jz038707081	Z7	11934	CG	CG
Zj.jz038707081	Z8	11934	CC	CC
Zj.jz038707081	Z9	11934	CG	CG
Zj.jz038707081	Z10	11934	CG	CG
Zj.jz038707081	Z11	11934	CG	CG
Zj.jz038707081	Z12	11934	CG	CG
Zj.jz038707081	Z13	11934	CG	CG
Zj.jz038707081	Z15	11934	CG	CG
Zj.jz038707081	Z16	11934	CG	CG
Zj.jz038707081	Z18	11934	CG	CG
Zj.jz038707081	Z19	11934	CC	CC
Zj.jz038707081	Z21	11934	CG	CG
Zj.jz038707081	Z23	11934	CC	CC
Zj.jz038707081	Z24	11934	CC	CC
Zj.jz038707081	Z27	11934	CC	CC
Zj.jz038707081	Z28	11934	CG	CG
Zj.jz038707081	Z29	11934	CG	CG
Zj.jz038707081	Z30	11934	CG	CG
Zj.jz038707081	Z31	11934	CG	CG
Zj.jz038707081	Z32	11934	CG	CG
Zj.jz038707081	Z33	11934	CG	CG
Zj.jz038707081	Z34	11934	CG	CG
Zj.jz038707081	Z35	11934	CG	CG
Zj.jz038707081	Z39	11934	CC	CC
Zj.jz038707081	Z43	11934	CG	CG
Zj.jz038707081	Z47	11934	CC	CC
Zj.jz038707081	Z49	11934	CG	CG
Zj.jz038707081	Z50	11934	CG	CG

## Sheet: Sheet3
Z2	CC
Z3	AC
Z4	AA
Z6	AC
Z7	AC
Z8	AC
Z9	AC
Z10	AA
Z11	AC
Z12	AC
Z13	AC
Z15	AC
Z16	AC
Z18	AA
Z19	AC
Z21	AC
Z23	AC
Z24	AA
Z27	AC
Z28	AC
Z29	AC
Z30	CC
Z31	AC
Z32	AA
Z33	CC
Z34	AA
Z35	AC
Z39	AC
Z43	AC
Z47	CC
Z49	CC
Z50	CC
