# Supplementary material for: Genomic analyses of diverse wild and cultivated accessions provide insights into the evolutionary history of jujube
Source: Plant Biotechnol J. 2020 Sep 30;19(3):517–31. doi: 10.1111/pbi.13480 (PMC7955879; doi:10.1111/pbi.13480)
Supplement: Supplementary file 5 — Table S5 List of candidate domestication regions by π ratio, F ST and XP‐CLR. [file PBI-19-517-s010.xlsx]

## Sheet: π ratio
Table S5 List of candidate domestication regions by π ratio, FST and XP-CLR
Chr	Start	End	Region length (bp)	π ratio
Chr01	205001	285000	80000	1.97
Chr01	320001	380000	60000	1.99
Chr01	400001	570000	170000	3.41
Chr01	600001	675000	75000	2.39
Chr01	1450001	1675000	225000	2.95
Chr01	1745001	1800000	55000	1.91
Chr01	3310001	3375000	65000	2.33
Chr01	3565001	3635000	70000	2.02
Chr01	3780001	3885000	105000	2.64
Chr01	5025001	5120000	95000	2.75
Chr01	6550001	6650000	100000	2.25
Chr01	11930001	12025000	95000	2.49
Chr01	13455001	13830000	375000	3.13
Chr01	14360001	14440000	80000	2.2
Chr01	14585001	14675000	90000	2.1
Chr01	14745001	14905000	160000	3.38
Chr01	14920001	14970000	50000	1.92
Chr01	15170001	15250000	80000	2.2
Chr01	15670001	15785000	115000	2.06
Chr01	15820001	15910000	90000	2.08
Chr01	15915001	15965000	50000	1.84
Chr01	16040001	16095000	55000	2.03
Chr01	16245001	16495000	250000	2.16
Chr01	16560001	16695000	135000	1.97
Chr01	16705001	16965000	260000	2.62
Chr01	17100001	17170000	70000	1.85
Chr01	17290001	17345000	55000	3.2
Chr01	17620001	17955000	335000	4.3
Chr01	18045001	18095000	50000	1.84
Chr01	18520001	18795000	275000	2.59
Chr01	18815001	18890000	75000	1.88
Chr01	19005001	19260000	255000	2.6
Chr01	19400001	19555000	155000	2.08
Chr01	19650001	19700000	50000	1.91
Chr01	19890001	19945000	55000	1.89
Chr01	19965001	20035000	70000	1.94
Chr01	20040001	20090000	50000	1.88
Chr01	20160001	20225000	65000	1.88
Chr01	20290001	20490000	200000	2.22
Chr01	20610001	20660000	50000	1.84
Chr01	20730001	20790000	60000	2.12
Chr01	20910001	21060000	150000	3.83
Chr01	21730001	21790000	60000	1.88
Chr01	22225001	22315000	90000	2.24
Chr01	22515001	22740000	225000	2.37
Chr01	25105001	25170000	65000	2.04
Chr01	26705001	26765000	60000	1.94
Chr01	27930001	28025000	95000	2.06
Chr01	34010001	34060000	50000	1.94
Chr01	34120001	34185000	65000	1.99
Chr02	1245001	1310000	65000	2.13
Chr02	1550001	1690000	140000	2.5
Chr02	3665001	3860000	195000	2.77
Chr02	4165001	4325000	160000	3.93
Chr02	7190001	7270000	80000	2.08
Chr02	7720001	7825000	105000	3.61
Chr02	8025001	8085000	60000	2.22
Chr02	8345001	8400000	55000	1.93
Chr02	10255001	10500000	245000	2.58
Chr02	10845001	10895000	50000	1.92
Chr02	12665001	12735000	70000	2.18
Chr02	19855001	19910000	55000	1.88
Chr02	20435001	20490000	55000	2
Chr02	21550001	21610000	60000	2.02
Chr02	21695001	21835000	140000	2.79
Chr02	22480001	22535000	55000	1.89
Chr03	110001	245000	135000	3.15
Chr03	315001	390000	75000	3.73
Chr03	1830001	1880000	50000	1.85
Chr03	1890001	1960000	70000	2.34
Chr03	9135001	9205000	70000	2.45
Chr03	9985001	10055000	70000	2.82
Chr03	11360001	11435000	75000	2.05
Chr03	13995001	14045000	50000	1.86
Chr03	15150001	15210000	60000	1.85
Chr03	15495001	15605000	110000	3.26
Chr03	15650001	15705000	55000	1.89
Chr03	16635001	16715000	80000	2.23
Chr03	18860001	18965000	105000	3.54
Chr03	20335001	20525000	190000	7.27
Chr03	20615001	20695000	80000	1.97
Chr03	20880001	20965000	85000	2.78
Chr03	20995001	21045000	50000	1.94
Chr03	21085001	21260000	175000	4.38
Chr03	21270001	21610000	340000	5.18
Chr03	22565001	22615000	50000	2.04
Chr04	490001	540000	50000	1.89
Chr04	1225001	1290000	65000	2.02
Chr04	1630001	1690000	60000	2.08
Chr04	4875001	4990000	115000	2.17
Chr04	5150001	5365000	215000	2.59
Chr04	5410001	5530000	120000	2.05
Chr04	5950001	6100000	150000	3.17
Chr04	8215001	8265000	50000	1.84
Chr04	8345001	8505000	160000	2.78
Chr04	9910001	9975000	65000	2.05
Chr04	10135001	10190000	55000	1.91
Chr04	10205001	10260000	55000	1.87
Chr04	10635001	10725000	90000	1.96
Chr04	11115001	11200000	85000	2.75
Chr04	11695001	11760000	65000	1.94
Chr04	11945001	12000000	55000	2.09
Chr04	12235001	12305000	70000	2
Chr04	12390001	12455000	65000	1.93
Chr04	13655001	13750000	95000	2.86
Chr04	13755001	13835000	80000	2.54
Chr04	13915001	13995000	80000	2.06
Chr04	14170001	14275000	105000	4.01
Chr04	14355001	14435000	80000	2.36
Chr04	17090001	17140000	50000	1.83
Chr04	17600001	17685000	85000	2.18
Chr04	17690001	17800000	110000	2.64
Chr04	18815001	18890000	75000	2.11
Chr04	19285001	19335000	50000	1.87
Chr04	20245001	20385000	140000	3.46
Chr04	20405001	20525000	120000	2.2
Chr04	21040001	21100000	60000	2.06
Chr04	21225001	21605000	380000	4.21
Chr04	21710001	21885000	175000	3.49
Chr04	21920001	21970000	50000	1.87
Chr04	22005001	22070000	65000	2
Chr04	22140001	22320000	180000	2.69
Chr04	22400001	22535000	135000	2.06
Chr04	22695001	22790000	95000	3.39
Chr04	22790001	23055000	265000	3.88
Chr04	23075001	23125000	50000	1.87
Chr04	23730001	23790000	60000	1.93
Chr04	23950001	24040000	90000	2.61
Chr04	24100001	24185000	85000	3.53
Chr04	24260001	24320000	60000	1.99
Chr04	24570001	24670000	100000	2.3
Chr04	24705001	24800000	95000	2.69
Chr04	24825001	24915000	90000	2.05
Chr04	25050001	25110000	60000	1.99
Chr04	25160001	25235000	75000	1.98
Chr04	25280001	25345000	65000	2.18
Chr04	25510001	25580000	70000	2.42
Chr04	25590001	25720000	130000	2.45
Chr05	4815001	4885000	70000	2.85
Chr05	6785001	6850000	65000	2.33
Chr05	7065001	7125000	60000	1.96
Chr05	13010001	13105000	95000	1.88
Chr05	17645001	17695000	50000	1.84
Chr06	2220001	2320000	100000	3.41
Chr06	9615001	9665000	50000	1.91
Chr06	12060001	12115000	55000	1.94
Chr06	14945001	14995000	50000	1.84
Chr06	16745001	16810000	65000	2.13
Chr06	17370001	17435000	65000	1.91
Chr06	18150001	18225000	75000	1.85
Chr06	18575001	18755000	180000	1.98
Chr06	18790001	18945000	155000	2.08
Chr06	19285001	19380000	95000	2.03
Chr06	20810001	20915000	105000	1.94
Chr06	22525001	22605000	80000	2.23
Chr07	7310001	7420000	110000	2.49
Chr07	7425001	7515000	90000	2.39
Chr07	8120001	8190000	70000	2.05
Chr07	11835001	11885000	50000	1.92
Chr07	12240001	12290000	50000	1.84
Chr07	15770001	15870000	100000	2.52
Chr07	18585001	18640000	55000	1.85
Chr07	20630001	20720000	90000	2.35
Chr07	20775001	20840000	65000	2.28
Chr07	22640001	22720000	80000	2.12
Chr07	23140001	23225000	85000	5.74
Chr08	350001	450000	100000	2.34
Chr08	615001	710000	95000	2.3
Chr08	735001	840000	105000	2.38
Chr08	1110001	1180000	70000	1.94
Chr08	1215001	1265000	50000	5.23
Chr08	2140001	2250000	110000	2.96
Chr08	3805001	3880000	75000	2.02
Chr08	9515001	9570000	55000	1.91
Chr08	11505001	11625000	120000	2.45
Chr08	12850001	12935000	85000	2.55
Chr08	13285001	13360000	75000	1.88
Chr08	16565001	16740000	175000	3.41
Chr08	18165001	18260000	95000	2.16
Chr08	19105001	19170000	65000	1.87
Chr08	20580001	20645000	65000	1.98
Chr08	20790001	20865000	75000	2.16
Chr09	3720001	3785000	65000	1.87
Chr09	4720001	4805000	85000	2.08
Chr09	5230001	5330000	100000	2.1
Chr09	5340001	5485000	145000	3.29
Chr09	5635001	5705000	70000	2.4
Chr09	5750001	5840000	90000	2.85
Chr09	6065001	6595000	530000	4.7
Chr09	6610001	6845000	235000	5.79
Chr09	7415001	7485000	70000	2.16
Chr09	7515001	7595000	80000	2.72
Chr09	7800001	7860000	60000	1.91
Chr09	14905001	14975000	70000	2.21
Chr09	18220001	18275000	55000	1.94
Chr09	20210001	20275000	65000	2.26
Chr09	20325001	20420000	95000	2.56
Chr10	210001	380000	170000	2.64
Chr10	900001	1100000	200000	4.33
Chr10	3470001	3520000	50000	1.86
Chr10	4860001	5005000	145000	2.13
Chr10	5005001	5080000	75000	2.38
Chr10	5350001	5440000	90000	3.08
Chr10	5965001	6155000	190000	3.34
Chr10	6155001	6285000	130000	2.69
Chr10	7430001	7545000	115000	2.99
Chr10	12130001	12215000	85000	2.04
Chr10	12980001	13035000	55000	1.86
Chr10	13245001	13295000	50000	1.84
Chr10	13780001	13850000	70000	2.15
Chr10	13880001	13960000	80000	2.49
Chr10	14120001	14205000	85000	2.07
Chr10	15495001	15550000	55000	1.93
Chr10	16240001	16290000	50000	1.87
Chr10	16850001	16940000	90000	2.29
Chr10	18775001	18850000	75000	2.24
Chr10	18880001	19015000	135000	2.39
Chr10	21025001	21105000	80000	2.01
Chr10	21650001	21710000	60000	1.89
Chr11	60001	150000	90000	2.22
Chr11	295001	365000	70000	2.07
Chr11	1935001	1990000	55000	2
Chr11	3105001	3205000	100000	2.62
Chr11	6170001	6375000	205000	2.38
Chr11	6740001	6800000	60000	2.82
Chr11	6855001	6905000	50000	1.83
Chr11	7525001	7600000	75000	2.03
Chr11	9655001	9855000	200000	3.24
Chr11	9975001	10075000	100000	3.28
Chr11	10630001	10775000	145000	6.89
Chr11	10945001	11025000	80000	2.16
Chr11	11095001	11430000	335000	4.44
Chr11	11600001	11940000	340000	2.62
Chr11	13940001	14015000	75000	2.11
Chr11	14570001	14675000	105000	3.16
Chr11	14710001	14760000	50000	1.85
Chr11	15120001	15175000	55000	2.43
Chr11	15300001	15475000	175000	2.36
Chr11	15780001	15840000	60000	1.88
Chr11	16090001	16220000	130000	3.57
Chr11	16905001	16995000	90000	2.55
Chr11	18755001	18950000	195000	2.5
Chr11	20220001	20345000	125000	2.39
Chr11	20405001	20655000	250000	3.53
Chr11	21655001	21705000	50000	1.92
Chr12	660001	710000	50000	1.87
Chr12	1785001	2010000	225000	2.93
Chr12	2010001	2120000	110000	3.5
Chr12	2270001	2345000	75000	2.2
Chr12	2390001	2475000	85000	2.06
Chr12	2665001	2715000	50000	1.85
Chr12	9345001	9415000	70000	2.45
Chr12	9770001	9835000	65000	2.31
Chr12	10895001	10975000	80000	2.57
Chr12	12225001	12620000	395000	3.12
Chr12	12625001	12765000	140000	2.35
Chr12	13085001	13175000	90000	1.89
Chr12	13275001	13340000	65000	1.88
Chr12	14300001	14410000	110000	2.27
Chr12	14655001	14835000	180000	3.93
Chr12	16145001	16200000	55000	1.85
Chr12	18605001	18695000	90000	3.45
Chr12	21575001	21645000	70000	2.14

## Sheet: Fst
Chr	Start	End	Region length (bp)	FST score
Chr01	440001	570000	130000	0.3
Chr01	910001	980000	70000	0.21
Chr01	1880001	1935000	55000	0.21
Chr01	2755001	2830000	75000	0.22
Chr01	13455001	13520000	65000	0.22
Chr01	13700001	13820000	120000	0.24
Chr01	14375001	14425000	50000	0.2
Chr01	14425001	14605000	180000	0.33
Chr01	14625001	14680000	55000	0.2
Chr01	14745001	15015000	270000	0.26
Chr01	15030001	15245000	215000	0.23
Chr01	15310001	15570000	260000	0.36
Chr01	15740001	15895000	155000	0.34
Chr01	15930001	16015000	85000	0.22
Chr01	16020001	16095000	75000	0.25
Chr01	16125001	16520000	395000	0.31
Chr01	16525001	16850000	325000	0.28
Chr01	16890001	17145000	255000	0.25
Chr01	17180001	17275000	95000	0.21
Chr01	17300001	17355000	55000	0.23
Chr01	17360001	17605000	245000	0.33
Chr01	17645001	17945000	300000	0.26
Chr01	17960001	18415000	455000	0.3
Chr01	18430001	18585000	155000	0.3
Chr01	18590001	18660000	70000	0.22
Chr01	18680001	18850000	170000	0.24
Chr01	19225001	19560000	335000	0.29
Chr01	19620001	19710000	90000	0.29
Chr01	19795001	19895000	100000	0.23
Chr01	19925001	19990000	65000	0.21
Chr01	19995001	20095000	100000	0.23
Chr01	20155001	20300000	145000	0.31
Chr01	20350001	20490000	140000	0.26
Chr01	20750001	20810000	60000	0.22
Chr01	20915001	21035000	120000	0.27
Chr01	21110001	21195000	85000	0.24
Chr01	22130001	22205000	75000	0.21
Chr01	22390001	22495000	105000	0.31
Chr01	22545001	22765000	220000	0.32
Chr01	22780001	22910000	130000	0.3
Chr01	23445001	23520000	75000	0.23
Chr01	24920001	25005000	85000	0.21
Chr01	25070001	25140000	70000	0.21
Chr01	25230001	25285000	55000	0.21
Chr01	25825001	25895000	70000	0.21
Chr01	25985001	26060000	75000	0.22
Chr01	32910001	32965000	55000	0.21
Chr02	1590001	1700000	110000	0.27
Chr02	2635001	2765000	130000	0.27
Chr02	2815001	2930000	115000	0.23
Chr02	3090001	3380000	290000	0.26
Chr02	3415001	3475000	60000	0.2
Chr02	3710001	3910000	200000	0.25
Chr02	7735001	7820000	85000	0.26
Chr02	10260001	10450000	190000	0.28
Chr02	19680001	19740000	60000	0.22
Chr02	22470001	22540000	70000	0.23
Chr03	11890001	11950000	60000	0.22
Chr03	12025001	12095000	70000	0.21
Chr03	18880001	18955000	75000	0.24
Chr03	20360001	20520000	160000	0.3
Chr03	20900001	20950000	50000	0.2
Chr03	21085001	21240000	155000	0.3
Chr03	21250001	21325000	75000	0.25
Chr03	21335001	21420000	85000	0.23
Chr03	21425001	21585000	160000	0.27
Chr04	4880001	4990000	110000	0.23
Chr04	5150001	5365000	215000	0.4
Chr04	5855001	5905000	50000	0.21
Chr04	5960001	6265000	305000	0.3
Chr04	6275001	6325000	50000	0.2
Chr04	7955001	8070000	115000	0.25
Chr04	8400001	8495000	95000	0.22
Chr04	9100001	9170000	70000	0.21
Chr04	9900001	9985000	85000	0.26
Chr04	10040001	10135000	95000	0.29
Chr04	12210001	12300000	90000	0.24
Chr04	13400001	13570000	170000	0.31
Chr04	13610001	13850000	240000	0.3
Chr04	13905001	14055000	150000	0.24
Chr04	14055001	14115000	60000	0.21
Chr04	14175001	14265000	90000	0.26
Chr04	14360001	14415000	55000	0.21
Chr04	17345001	17395000	50000	0.21
Chr04	17465001	17535000	70000	0.25
Chr04	17700001	17800000	100000	0.25
Chr04	20235001	20350000	115000	0.42
Chr04	20370001	20490000	120000	0.23
Chr04	20490001	20585000	95000	0.25
Chr04	20675001	20760000	85000	0.22
Chr04	21210001	21610000	400000	0.47
Chr04	21700001	21995000	295000	0.46
Chr04	22010001	22060000	50000	0.21
Chr04	22690001	22785000	95000	0.43
Chr04	22785001	23070000	285000	0.48
Chr04	23955001	24040000	85000	0.24
Chr04	24715001	24790000	75000	0.23
Chr04	25050001	25110000	60000	0.21
Chr05	13490001	13560000	70000	0.21
Chr05	13805001	13880000	75000	0.21
Chr05	19540001	19610000	70000	0.21
Chr06	2215001	2330000	115000	0.48
Chr06	16630001	16690000	60000	0.2
Chr06	17000001	17075000	75000	0.25
Chr06	17440001	17570000	130000	0.33
Chr06	17705001	17810000	105000	0.24
Chr07	6515001	6570000	55000	0.21
Chr07	7845001	7895000	50000	0.22
Chr07	17070001	17165000	95000	0.27
Chr07	18510001	18610000	100000	0.26
Chr07	18855001	18945000	90000	0.23
Chr07	22735001	22805000	70000	0.23
Chr08	330001	415000	85000	0.23
Chr08	625001	700000	75000	0.22
Chr08	710001	845000	135000	0.3
Chr08	855001	995000	140000	0.31
Chr08	1975001	2025000	50000	0.21
Chr08	3450001	3535000	85000	0.25
Chr08	11550001	11620000	70000	0.25
Chr08	16585001	16725000	140000	0.31
Chr08	17160001	17285000	125000	0.31
Chr08	18335001	18435000	100000	0.25
Chr08	18655001	18835000	180000	0.34
Chr08	18875001	19070000	195000	0.33
Chr08	19185001	19280000	95000	0.3
Chr08	19325001	19540000	215000	0.22
Chr08	20450001	20505000	55000	0.22
Chr09	4515001	4635000	120000	0.26
Chr09	5275001	5555000	280000	0.33
Chr09	5600001	5695000	95000	0.22
Chr09	5750001	5830000	80000	0.25
Chr09	6050001	6595000	545000	0.41
Chr09	6620001	6860000	240000	0.34
Chr09	6950001	7005000	55000	0.2
Chr09	7420001	7485000	65000	0.21
Chr09	7935001	8095000	160000	0.22
Chr09	20935001	21000000	65000	0.21
Chr10	910001	1115000	205000	0.28
Chr10	4860001	4915000	55000	0.21
Chr10	4940001	5085000	145000	0.3
Chr10	5355001	5435000	80000	0.28
Chr10	5505001	5615000	110000	0.25
Chr10	5960001	6145000	185000	0.31
Chr10	6160001	6285000	125000	0.31
Chr10	6445001	6600000	155000	0.25
Chr10	14615001	14695000	80000	0.21
Chr10	14790001	14880000	90000	0.22
Chr10	14935001	14995000	60000	0.21
Chr10	16850001	16945000	95000	0.28
Chr10	18930001	18995000	65000	0.2
Chr10	19005001	19100000	95000	0.24
Chr11	55001	135000	80000	0.24
Chr11	1790001	1975000	185000	0.27
Chr11	6215001	6315000	100000	0.27
Chr11	6740001	6790000	50000	0.21
Chr11	7585001	7735000	150000	0.28
Chr11	7860001	7915000	55000	0.2
Chr11	9215001	9285000	70000	0.22
Chr11	9775001	9830000	55000	0.2
Chr11	9990001	10045000	55000	0.22
Chr11	10620001	10775000	155000	0.4
Chr11	10815001	10910000	95000	0.27
Chr11	10920001	11050000	130000	0.35
Chr11	11075001	11435000	360000	0.38
Chr11	11760001	11815000	55000	0.21
Chr11	11875001	11930000	55000	0.2
Chr11	12205001	12355000	150000	0.24
Chr11	14595001	14660000	65000	0.21
Chr11	14730001	14845000	115000	0.26
Chr11	14990001	15095000	105000	0.33
Chr11	15125001	15260000	135000	0.31
Chr11	15285001	15445000	160000	0.26
Chr11	15690001	15760000	70000	0.23
Chr11	16100001	16170000	70000	0.22
Chr11	16890001	16985000	95000	0.34
Chr11	18755001	18960000	205000	0.33
Chr11	20365001	20650000	285000	0.28
Chr11	20795001	20875000	80000	0.24
Chr12	1865001	2020000	155000	0.38
Chr12	2025001	2105000	80000	0.21
Chr12	2235001	2350000	115000	0.26
Chr12	2410001	2485000	75000	0.24
Chr12	8815001	8900000	85000	0.29
Chr12	9310001	9400000	90000	0.22
Chr12	9725001	9865000	140000	0.38
Chr12	11460001	11515000	55000	0.21
Chr12	12290001	12385000	95000	0.21
Chr12	12425001	12485000	60000	0.21
Chr12	13610001	13770000	160000	0.25
Chr12	13805001	14130000	325000	0.27
Chr12	14240001	14340000	100000	0.26
Chr12	14675001	14790000	115000	0.26
Chr12	14800001	14915000	115000	0.22
Chr12	14960001	15040000	80000	0.21
Chr12	15435001	15530000	95000	0.23
Chr12	16240001	16345000	105000	0.24
Chr12	18635001	18685000	50000	0.21

## Sheet: XP-CLR
Chr	Start	End	Region length (bp)	XP-CLR score
Chr01	1390001	1455000	65000	73.74
Chr01	2150001	2200000	50000	60.28
Chr01	6150001	6210000	60000	62.95
Chr01	9810001	9880000	70000	95.11
Chr01	12025001	12105000	80000	75.99
Chr01	12135001	12245000	110000	722.6
Chr01	13515001	13565000	50000	62.13
Chr01	13585001	13750000	165000	76.79
Chr01	14350001	14565000	215000	254.82
Chr01	15025001	15250000	225000	186.28
Chr01	15345001	15490000	145000	204.08
Chr01	15580001	15670000	90000	92.2
Chr01	18310001	18405000	95000	81.42
Chr01	18755001	18860000	105000	110.52
Chr01	19460001	19650000	190000	225.21
Chr01	20915001	21020000	105000	190.3
Chr01	21755001	21935000	180000	201.84
Chr01	21965001	22105000	140000	136.34
Chr01	22400001	22480000	80000	78.15
Chr01	22765001	22900000	135000	206.62
Chr01	23525001	23615000	90000	90.21
Chr01	23840001	23945000	105000	451.64
Chr01	24100001	24185000	85000	79
Chr01	24355001	24475000	120000	147.05
Chr01	24490001	24585000	95000	101.87
Chr01	24790001	24930000	140000	91.08
Chr01	25085001	25265000	180000	127.24
Chr01	25960001	26065000	105000	201.78
Chr01	26070001	26165000	95000	108.67
Chr01	26340001	26435000	95000	116.7
Chr01	26920001	26975000	55000	78.07
Chr01	27820001	27915000	95000	135.78
Chr01	27945001	28110000	165000	126.3
Chr01	28190001	28285000	95000	104.74
Chr01	30340001	30410000	70000	69.88
Chr01	31320001	31415000	95000	87.28
Chr01	32340001	32430000	90000	75.6
Chr01	33605001	33675000	70000	67.38
Chr01	35270001	35365000	95000	87.82
Chr01	36415001	36480000	65000	90.82
Chr01	36980001	37045000	65000	64.78
Chr01	37505001	37570000	65000	72.56
Chr01	38620001	38695000	75000	61.97
Chr02	5105001	5200000	95000	110.45
Chr02	5915001	6010000	95000	71.05
Chr02	9885001	10085000	200000	319.75
Chr02	10105001	10160000	55000	62.17
Chr02	10160001	10215000	55000	62.56
Chr02	10340001	10415000	75000	81.06
Chr02	10590001	10685000	95000	81.58
Chr02	10700001	10830000	130000	521.44
Chr02	11120001	11215000	95000	82.87
Chr02	13370001	13440000	70000	67.18
Chr02	13835001	13895000	60000	72.96
Chr02	14245001	14340000	95000	102.38
Chr02	14615001	14715000	100000	207.69
Chr02	14780001	14850000	70000	61.01
Chr02	15650001	15735000	85000	67.46
Chr02	17305001	17395000	90000	76.73
Chr02	22520001	22620000	100000	154.72
Chr02	23645001	23710000	65000	68.6
Chr02	23920001	24055000	135000	200.53
Chr03	1100001	1315000	215000	153.07
Chr03	1320001	1420000	100000	128.26
Chr03	2430001	2540000	110000	123.24
Chr03	2655001	2810000	155000	321.84
Chr03	3130001	3235000	105000	538.62
Chr03	7535001	7625000	90000	64.49
Chr03	8935001	9000000	65000	62.14
Chr03	9745001	9840000	95000	103.64
Chr03	12480001	12565000	85000	73.59
Chr03	13140001	13225000	85000	66.94
Chr03	14920001	15085000	165000	152.3
Chr03	15140001	15240000	100000	142.3
Chr03	17100001	17160000	60000	65.94
Chr03	17285001	17370000	85000	77.86
Chr03	17890001	17940000	50000	61.17
Chr03	19475001	19565000	90000	77.72
Chr03	20400001	20500000	100000	120.91
Chr03	20625001	20720000	95000	173.77
Chr03	22540001	22625000	85000	72.84
Chr03	22895001	23090000	195000	217.75
Chr03	23335001	23430000	95000	85.36
Chr04	3020001	3070000	50000	59.87
Chr04	4045001	4110000	65000	68.6
Chr04	4370001	4450000	80000	62.95
Chr04	4985001	5110000	125000	104.43
Chr04	5455001	5660000	205000	378.99
Chr04	5885001	5980000	95000	114.24
Chr04	6215001	6310000	95000	107.72
Chr04	7050001	7140000	90000	85.54
Chr04	7530001	7610000	80000	90.61
Chr04	8285001	8435000	150000	153.63
Chr04	9695001	9805000	110000	151.6
Chr04	11060001	11115000	55000	65.81
Chr04	13685001	13770000	85000	69.52
Chr04	16095001	16185000	90000	67.78
Chr04	20745001	20825000	80000	76.92
Chr04	21220001	21315000	95000	133.79
Chr04	21330001	21550000	220000	91.83
Chr04	22820001	23050000	230000	158.39
Chr04	25750001	25845000	95000	80.17
Chr05	1340001	1415000	75000	71.17
Chr05	2530001	2625000	95000	85.48
Chr05	2715001	2840000	125000	108.74
Chr05	3140001	3190000	50000	59.82
Chr05	3505001	3560000	55000	62.57
Chr05	3585001	3675000	90000	76.16
Chr05	4305001	4410000	105000	150.19
Chr05	5095001	5145000	50000	68.63
Chr05	7295001	7385000	90000	72.73
Chr05	7495001	7615000	120000	128.94
Chr05	7825001	7925000	100000	135.09
Chr05	8450001	8560000	110000	103.58
Chr05	8590001	8720000	130000	134.54
Chr05	8915001	9010000	95000	86.93
Chr05	9720001	9775000	55000	66.82
Chr05	9915001	10005000	90000	77.13
Chr05	10070001	10230000	160000	95.46
Chr05	10525001	10610000	85000	77.43
Chr05	10740001	10860000	120000	191.96
Chr05	11085001	11175000	90000	78.38
Chr05	11955001	12030000	75000	68.44
Chr05	12175001	12250000	75000	71.4
Chr05	12885001	13045000	160000	110.46
Chr05	13270001	13345000	75000	63.03
Chr05	13770001	13855000	85000	80.93
Chr05	14445001	14545000	100000	103.3
Chr05	14675001	14755000	80000	77.88
Chr05	14760001	14930000	170000	343.19
Chr05	14960001	15075000	115000	246.76
Chr05	15445001	15540000	95000	69.17
Chr05	15620001	15770000	150000	112.95
Chr05	15800001	15875000	75000	71.7
Chr05	16695001	16790000	95000	89.32
Chr05	16870001	16920000	50000	61.46
Chr05	17305001	17355000	50000	63.97
Chr05	19535001	19670000	135000	168.11
Chr05	19920001	20220000	300000	173.09
Chr05	21145001	21225000	80000	82.71
Chr05	21240001	21385000	145000	167.47
Chr05	21390001	21480000	90000	110.89
Chr05	22270001	22365000	95000	68.97
Chr06	985001	1075000	90000	88.37
Chr06	1195001	1300000	105000	239.66
Chr06	2210001	2345000	135000	594.51
Chr06	2805001	2880000	75000	70.81
Chr06	4530001	4600000	70000	67.2
Chr06	5365001	5430000	65000	70.56
Chr06	7430001	7525000	95000	119.08
Chr06	7885001	7980000	95000	112.62
Chr06	8285001	8370000	85000	88.33
Chr06	14095001	14145000	50000	71.9
Chr06	16220001	16285000	65000	62.14
Chr06	16405001	16470000	65000	69.32
Chr06	16815001	16955000	140000	891.12
Chr06	17115001	17165000	50000	61.85
Chr06	17455001	17550000	95000	97.37
Chr06	17635001	17730000	95000	74.04
Chr06	20335001	20430000	95000	104.86
Chr06	22015001	22225000	210000	134.72
Chr07	1910001	2005000	95000	71.91
Chr07	2640001	2690000	50000	64.45
Chr07	2880001	3040000	160000	192.28
Chr07	3170001	3235000	65000	68.3
Chr07	3890001	4055000	165000	153.33
Chr07	4095001	4315000	220000	357.67
Chr07	4400001	4490000	90000	79.6
Chr07	5220001	5360000	140000	190.4
Chr07	5775001	5875000	100000	138.41
Chr07	7075001	7135000	60000	67.55
Chr07	7505001	7575000	70000	80.4
Chr07	7845001	7940000	95000	140.61
Chr07	8015001	8310000	295000	878.76
Chr07	8600001	8740000	140000	103.76
Chr07	9230001	9285000	55000	61.53
Chr07	9480001	9560000	80000	81.15
Chr07	9970001	10025000	55000	62.38
Chr07	10785001	10880000	95000	106.46
Chr07	12320001	12485000	165000	262.61
Chr07	12790001	12885000	95000	119.17
Chr07	12905001	12960000	55000	63.25
Chr07	13635001	13695000	60000	69.71
Chr07	13910001	14105000	195000	197.95
Chr07	15270001	15360000	90000	61.04
Chr07	15785001	15885000	100000	253.05
Chr07	16680001	16775000	95000	103.36
Chr07	16920001	17065000	145000	102.48
Chr07	17155001	17280000	125000	241.21
Chr07	17500001	17655000	155000	125.87
Chr07	17695001	17750000	55000	61.44
Chr07	18510001	18605000	95000	76.32
Chr08	1235001	1330000	95000	111.13
Chr08	2075001	2170000	95000	108.19
Chr08	9295001	9390000	95000	165.29
Chr08	11665001	11750000	85000	96.72
Chr08	12575001	12680000	105000	115.98
Chr08	13690001	13765000	75000	78.8
Chr08	14375001	14480000	105000	438.48
Chr08	16580001	16710000	130000	74.4
Chr08	20475001	20570000	95000	93.63
Chr09	1	65000	65000	96.76
Chr09	1340001	1425000	85000	80
Chr09	1430001	1515000	85000	90.24
Chr09	6060001	6155000	95000	119.16
Chr09	6165001	6220000	55000	63.72
Chr09	6235001	6285000	50000	66.36
Chr09	6675001	6730000	55000	69.92
Chr09	6740001	6815000	75000	76.66
Chr09	7040001	7140000	100000	134.8
Chr09	7385001	7450000	65000	70.26
Chr09	8190001	8285000	95000	99.87
Chr09	8405001	8490000	85000	93.84
Chr09	9560001	9680000	120000	179.27
Chr09	10120001	10200000	80000	93.83
Chr09	10740001	10830000	90000	104.49
Chr09	11055001	11120000	65000	82.17
Chr09	11915001	11980000	65000	71.26
Chr09	12345001	12440000	95000	121.7
Chr09	13140001	13265000	125000	148.36
Chr09	13900001	14045000	145000	261.2
Chr09	14390001	14520000	130000	81.98
Chr09	14695001	14790000	95000	106.72
Chr09	15175001	15270000	95000	98.45
Chr09	16105001	16260000	155000	285.73
Chr09	17645001	17750000	105000	114.28
Chr10	1765001	1855000	90000	101.39
Chr10	2690001	2750000	60000	72.29
Chr10	9110001	9210000	100000	85.86
Chr10	11275001	11395000	120000	145.56
Chr10	11690001	11780000	90000	64.76
Chr10	11795001	11880000	85000	97.93
Chr10	12075001	12295000	220000	580.92
Chr10	16130001	16220000	90000	99.4
Chr10	16330001	16385000	55000	65.62
Chr10	16820001	16910000	90000	108.23
Chr10	17225001	17285000	60000	67.34
Chr10	18160001	18210000	50000	67.22
Chr10	18725001	18810000	85000	67.74
Chr10	19090001	19170000	80000	65.14
Chr10	19285001	19340000	55000	61.23
Chr10	19345001	19410000	65000	66.82
Chr10	20170001	20265000	95000	111.72
Chr11	475001	590000	115000	97.56
Chr11	605001	690000	85000	75.13
Chr11	6810001	6880000	70000	80.49
Chr11	8550001	8675000	125000	115.7
Chr11	12420001	12540000	120000	133.41
Chr11	15185001	15290000	105000	143.85
Chr11	15330001	15485000	155000	266.29
Chr11	15780001	15850000	70000	79.04
Chr11	16100001	16190000	90000	74.05
Chr11	16690001	16780000	90000	95.58
Chr11	16830001	16880000	50000	72.11
Chr11	18775001	18950000	175000	154.51
Chr12	1895001	1990000	95000	97.99
Chr12	2010001	2105000	95000	90.5
Chr12	4965001	5035000	70000	73.56
Chr12	8970001	9120000	150000	299.77
Chr12	10075001	10230000	155000	111.12
Chr12	11620001	11765000	145000	102.92
Chr12	12420001	12555000	135000	344.39
Chr12	14190001	14280000	90000	93.42
Chr12	14355001	14570000	215000	769.44
Chr12	15165001	15235000	70000	63.93
Chr12	15260001	15420000	160000	200.25
Chr12	16865001	16930000	65000	62.18
Chr12	17990001	18215000	225000	297.16
Chr12	18215001	18310000	95000	73.26
Chr12	20190001	20285000	95000	103.33
Chr12	20395001	20475000	80000	65.77
