# Supplementary material for: Genomic analyses of diverse wild and cultivated accessions provide insights into the evolutionary history of jujube
Source: Plant Biotechnol J. 2020 Sep 30;19(3):517–31. doi: 10.1111/pbi.13480 (PMC7955879; doi:10.1111/pbi.13480)
Supplement: Supplementary file 6 — Table S6 Genome‐wide screening of genes within selective sweep regions via π ratio, F ST and XP‐CLR analyses. [file PBI-19-517-s005.xlsx]

## Sheet: π ratio
Table S6 Genome-wide screening of genes within selective sweep regions via π ratio, FST and XP-CLR analyses
Transcript_ID	Chr	Start	End	π ratio	Description
Zj.jz005437015	Chr01	225985	228525	1.97	PREDICTED: kxDL motif-containing protein 1
Zj.jz005437016	Chr01	229561	230219	1.97	PREDICTED: protein BZR1 homolog 3-like
Zj.jz005437021	Chr01	283533	286255	1.97	PREDICTED: cationic amino acid transporter 1-like
Zj.jz005437017	Chr01	231135	235181	1.97	PREDICTED: DNA-damage-repair/toleration protein DRT111, chloroplastic
Zj.jz005437019	Chr01	256001	274995	1.97	PREDICTED: 187-kDa microtubule-associated protein AIR9
Zj.jz005437020	Chr01	275744	277543	1.97	PREDICTED: cationic amino acid transporter 1-like
Zj.jz005437014	Chr01	210804	219253	1.97	NA
Zj.jz005437018	Chr01	237975	252142	1.97	PREDICTED: serine/threonine-protein phosphatase 6 regulatory subunit 3 isoform X1
Zj.jz005437025	Chr01	326954	330172	1.99	PREDICTED: beta-glucosidase 13-like
Zj.jz005437029	Chr01	354691	368195	1.99	NA
Zj.jz005437030	Chr01	378528	398892	1.99	PREDICTED: ABC transporter C family member 2-like
Zj.jz005437027	Chr01	340829	346861	1.99	PREDICTED: putative receptor-like protein kinase At4g00960
Zj.jz005437028	Chr01	349132	353257	1.99	PREDICTED: cysteine-rich receptor-like protein kinase 2
Zj.jz005437026	Chr01	334950	340031	1.99	PREDICTED: uncharacterized protein LOC107416204 isoform X1
Zj.jz005437024	Chr01	317786	321895	1.99	PREDICTED: BTB/POZ domain-containing protein At1g30440-like
Zj.jz005437038	Chr01	477103	479807	3.41	PREDICTED: F-box protein SKIP19
Zj.jz005437041	Chr01	498568	500388	3.41	NA
Zj.jz005437039	Chr01	483314	484462	3.41	PREDICTED: uncharacterized protein LOC107405889
Zj.jz005437033	Chr01	438056	439353	3.41	NA
Zj.jz005437034	Chr01	440333	450194	3.41	PREDICTED: LOW QUALITY PROTEIN: DNA damage-binding protein 1a-like
Zj.jz005437031	Chr01	408160	430980	3.41	PREDICTED: ABC transporter C family member 2-like
Zj.jz005437042	Chr01	512406	515306	3.41	PREDICTED: BAG family molecular chaperone regulator 3-like
Zj.jz005437035	Chr01	453806	454844	3.41	PREDICTED: photosystem I reaction center subunit psaK, chloroplastic
Zj.jz005437037	Chr01	469158	471351	3.41	PREDICTED: protein kinase PINOID
Zj.jz005437040	Chr01	485072	491278	3.41	PREDICTED: protein BREAST CANCER SUSCEPTIBILITY 1 homolog
Zj.jz005437036	Chr01	456644	459098	3.41	PREDICTED: glucan endo-1,3-beta-glucosidase 13-like isoform X1
Zj.jz005437032	Chr01	437677	438002	3.41	NA
Zj.jz005437046	Chr01	622607	626365	2.39	NA
Zj.jz005437048	Chr01	650582	651354	2.39	PREDICTED: uncharacterized protein At4g14100-like
Zj.jz005437050	Chr01	669325	672172	2.39	PREDICTED: CBL-interacting serine/threonine-protein kinase 21 isoform X1
Zj.jz005437051	Chr01	673113	679316	2.39	PREDICTED: putative lipase ROG1 isoform X2
Zj.jz005437049	Chr01	653192	657979	2.39	PREDICTED: xylose isomerase
Zj.jz005437047	Chr01	643041	648268	2.39	PREDICTED: ADP-ribosylation factor 1
Zj.jz021807033	Chr01	1670489	1670974	2.95	PREDICTED: VQ motif-containing protein 17-like
Zj.jz021807010	Chr01	1516599	1517251	2.95	NA
Zj.jz021807016	Chr01	1536457	1540290	2.95	PREDICTED: uncharacterized protein LOC107409634, partial
Zj.jz021807005	Chr01	1484556	1488870	2.95	NA
Zj.jz021807018	Chr01	1550285	1553952	2.95	PREDICTED: uncharacterized protein LOC107410261
Zj.jz021807017	Chr01	1543158	1546792	2.95	PREDICTED: protein N-terminal asparagine amidohydrolase
Zj.jz021807013	Chr01	1523489	1528566	2.95	PREDICTED: sister chromatid cohesion 1 protein 3
Zj.jz021807029	Chr01	1646916	1648838	2.95	NA
Zj.jz021807002	Chr01	1445162	1456105	2.95	PREDICTED: beta-glucosidase 17-like
Zj.jz021807023	Chr01	1582417	1582791	2.95	NA
Zj.jz021807012	Chr01	1520469	1522081	2.95	PREDICTED: LOW QUALITY PROTEIN: thioredoxin-like protein Clot
Zj.jz021807020	Chr01	1572572	1572880	2.95	NA
Zj.jz021807015	Chr01	1533256	1535616	2.95	PREDICTED: protein QUIRKY-like
Zj.jz021807003	Chr01	1467783	1470953	2.95	PREDICTED: uncharacterized protein At1g04910
Zj.jz021807026	Chr01	1618858	1619412	2.95	PREDICTED: uncharacterized protein LOC107434560
Zj.jz021807008	Chr01	1507627	1508189	2.95	NA
Zj.jz021807027	Chr01	1621570	1622424	2.95	PREDICTED: uncharacterized protein LOC107433667
Zj.jz021807019	Chr01	1563130	1564614	2.95	PREDICTED: homeobox-leucine zipper protein HOX11-like
Zj.jz021807006	Chr01	1490686	1496257	2.95	NA
Zj.jz021807007	Chr01	1501887	1502261	2.95	NA
Zj.jz021807034	Chr01	1674770	1675069	2.95	PREDICTED: uncharacterized protein LOC107434156
Zj.jz021807014	Chr01	1530261	1532159	2.95	PREDICTED: 30S ribosomal protein 2, chloroplastic
Zj.jz021807025	Chr01	1601402	1616157	2.95	PREDICTED: importin-11-like isoform X2
Zj.jz021807024	Chr01	1598675	1599455	2.95	NA
Zj.jz021807004	Chr01	1472341	1478104	2.95	PREDICTED: linoleate 13S-lipoxygenase 2-1, chloroplastic-like
Zj.jz021807032	Chr01	1663800	1667299	2.95	PREDICTED: cyclic pyranopterin monophosphate synthase, mitochondrial
Zj.jz021807011	Chr01	1518255	1519852	2.95	PREDICTED: tetraketide alpha-pyrone reductase 1
Zj.jz021807022	Chr01	1576365	1577213	2.95	NA
Zj.jz021807009	Chr01	1510665	1514825	2.95	PREDICTED: histone deacetylase 19
Zj.jz021807021	Chr01	1573195	1574454	2.95	PREDICTED: uncharacterized protein LOC107410069
Zj.jz021807030	Chr01	1649948	1651475	2.95	PREDICTED: uncharacterized protein LOC107435163
Zj.jz021807031	Chr01	1652491	1659694	2.95	PREDICTED: citrate synthase, mitochondrial
Zj.jz021807028	Chr01	1625822	1642480	2.95	PREDICTED: callose synthase 1
Zj.jz021807047	Chr01	1751512	1753297	1.91	PREDICTED: uncharacterized protein LOC107422865
Zj.jz021807046	Chr01	1746740	1750282	1.91	NA
Zj.jz021807049	Chr01	1766346	1768359	1.91	PREDICTED: beta-hexosaminidase 2
Zj.jz021807048	Chr01	1761083	1762828	1.91	PREDICTED: uncharacterized protein LOC107423148
Zj.jz021807051	Chr01	1776339	1782622	1.91	PREDICTED: proline--tRNA ligase, cytoplasmic-like isoform X2
Zj.jz021807050	Chr01	1771934	1772852	1.91	NA
Zj.jz021807052	Chr01	1783925	1784544	1.91	PREDICTED: non-specific lipid-transfer protein 8
Zj.jz021807053	Chr01	1786775	1789106	1.91	NA
Zj.jz021807054	Chr01	1797963	1830190	1.91	PREDICTED: myosin-12 isoform X2
Zj.jz005267071	Chr01	3362131	3364490	2.33	PREDICTED: ATP synthase mitochondrial F1 complex assembly factor 1
Zj.jz005267069	Chr01	3370582	3372447	2.33	NA
Zj.jz005267075	Chr01	3325860	3335122	2.33	NA
Zj.jz005267078	Chr01	3316141	3316839	2.33	PREDICTED: RING-H2 finger protein ATL39-like
Zj.jz005267077	Chr01	3321687	3322755	2.33	NA
Zj.jz005267074	Chr01	3335880	3344142	2.33	PREDICTED: glutamate receptor 2.7-like
Zj.jz005267072	Chr01	3354927	3360750	2.33	PREDICTED: apoptosis inhibitor 5
Zj.jz005267073	Chr01	3349855	3352505	2.33	PREDICTED: E3 ubiquitin-protein ligase At1g63170-like
Zj.jz005267070	Chr01	3367536	3369998	2.33	PREDICTED: peroxidase 19
Zj.jz005267076	Chr01	3323236	3323962	2.33	NA
Zj.jz005267068	Chr01	3373202	3379012	2.33	PREDICTED: uncharacterized protein LOC107411432
Zj.jz005267041	Chr01	3564439	3565448	2.02	NA
Zj.jz005267039	Chr01	3597980	3598815	2.02	NA
Zj.jz005267035	Chr01	3634447	3634893	2.02	PREDICTED: glutaredoxin-C9-like
Zj.jz005267038	Chr01	3601897	3602658	2.02	PREDICTED: uncharacterized protein LOC107411921
Zj.jz005267036	Chr01	3622487	3626294	2.02	PREDICTED: MLO-like protein 6
Zj.jz005267040	Chr01	3585007	3586254	2.02	NA
Zj.jz005267037	Chr01	3613087	3618479	2.02	PREDICTED: auxin response factor 3
Zj.jz005267002	Chr01	3866647	3870562	2.64	PREDICTED: LRR receptor-like serine/threonine-protein kinase GSO1
Zj.jz005267009	Chr01	3781503	3782748	2.64	PREDICTED: uncharacterized protein LOC107411880
Zj.jz005267007	Chr01	3786225	3787541	2.64	PREDICTED: pentatricopeptide repeat-containing protein At5g66520-like
Zj.jz005267010	Chr01	3780417	3780931	2.64	NA
Zj.jz005267003	Chr01	3826453	3827871	2.64	PREDICTED: peroxidase 7-like
Zj.jz027555001	Chr01	3883948	3885216	2.64	NA
Zj.jz005267005	Chr01	3801599	3816517	2.64	PREDICTED: uncharacterized protein LOC107411560
Zj.jz005267004	Chr01	3824748	3825134	2.64	NA
Zj.jz005267006	Chr01	3796387	3797668	2.64	PREDICTED: transcription factor MYB35-like
Zj.jz005267008	Chr01	3783785	3785240	2.64	PREDICTED: peptidyl-prolyl cis-trans isomerase FKBP13, chloroplastic
Zj.jz005267011	Chr01	3779810	3780190	2.64	NA
Zj.jz042571031	Chr01	5055918	5057634	2.75	PREDICTED: protein SRG1-like
Zj.jz042571023	Chr01	5098577	5098984	2.75	PREDICTED: uncharacterized protein LOC107413218
Zj.jz042571034	Chr01	5026118	5031554	2.75	NA
Zj.jz042571024	Chr01	5090083	5092838	2.75	NA
Zj.jz042571030	Chr01	5063318	5066168	2.75	NA
Zj.jz042571028	Chr01	5069616	5072431	2.75	PREDICTED: eukaryotic translation initiation factor 4E-1-like
Zj.jz042571029	Chr01	5066205	5066405	2.75	NA
Zj.jz042571021	Chr01	5110808	5112551	2.75	PREDICTED: pentatricopeptide repeat-containing protein At4g18975, chloroplastic-like isoform X1
Zj.jz042571033	Chr01	5034621	5048843	2.75	PREDICTED: protein SRG1-like
Zj.jz042571025	Chr01	5087282	5090014	2.75	NA
Zj.jz042571032	Chr01	5049455	5049850	2.75	NA
Zj.jz042571026	Chr01	5083803	5086146	2.75	PREDICTED: bidirectional sugar transporter SWEET2a-like isoform X2
Zj.jz042571022	Chr01	5103463	5106456	2.75	NA
Zj.jz042571020	Chr01	5113746	5133572	2.75	PREDICTED: subtilisin-like protease SBT5.6
Zj.jz042571027	Chr01	5073550	5077313	2.75	PREDICTED: transcription factor GTE12
Zj.jz011167058	Chr01	6649977	6652078	2.25	NA
Zj.jz011167066	Chr01	6606241	6606534	2.25	NA
Zj.jz011167061	Chr01	6629674	6641935	2.25	NA
Zj.jz011167062	Chr01	6627626	6628054	2.25	PREDICTED: uncharacterized protein LOC107415506
Zj.jz011167065	Chr01	6607126	6609194	2.25	PREDICTED: uncharacterized protein LOC107415694 isoform X1
Zj.jz011167064	Chr01	6609513	6610306	2.25	NA
Zj.jz011167059	Chr01	6648936	6649397	2.25	NA
Zj.jz011167067	Chr01	6597393	6600859	2.25	NA
Zj.jz011167063	Chr01	6616892	6617629	2.25	NA
Zj.jz011167068	Chr01	6570025	6572918	2.25	PREDICTED: uncharacterized protein LOC107415650 isoform X1
Zj.jz011167069	Chr01	6553740	6555804	2.25	NA
Zj.jz038989032	Chr01	12015097	12015662	2.49	PREDICTED: cytochrome b561 and DOMON domain-containing protein At3g25290-like
Zj.jz038989024	Chr01	11951155	11955587	2.49	PREDICTED: lysine-specific demethylase JMJ25 isoform X1
Zj.jz038989026	Chr01	11973588	11980010	2.49	PREDICTED: leucine--tRNA ligase, chloroplastic/mitochondrial
Zj.jz038989025	Chr01	11970948	11973538	2.49	NA
Zj.jz038989031	Chr01	12011214	12014098	2.49	PREDICTED: proline synthase co-transcribed bacterial homolog protein
Zj.jz038989027	Chr01	11992983	11997467	2.49	PREDICTED: uncharacterized protein LOC107420813
Zj.jz038989033	Chr01	12017701	12018156	2.49	PREDICTED: stigma-specific STIG1-like protein 3
Zj.jz038989029	Chr01	12005512	12006540	2.49	NA
Zj.jz038989023	Chr01	11938980	11946691	2.49	PREDICTED: calcium permeable stress-gated cation channel 1-like
Zj.jz038989030	Chr01	12007852	12010098	2.49	PREDICTED: pentatricopeptide repeat-containing protein At4g04370
Zj.jz038989022	Chr01	11925003	11930780	2.49	PREDICTED: chitin elicitor receptor kinase 1-like
Zj.jz038989028	Chr01	12001893	12004145	2.49	PREDICTED: peroxidase 29
Zj.jz008511059	Chr01	13596540	13597611	3.13	NA
Zj.jz008511062	Chr01	13528567	13530038	3.13	NA
Zj.jz008511057	Chr01	13734082	13734442	3.13	NA
Zj.jz008511058	Chr01	13727583	13730724	3.13	PREDICTED: cysteine-rich receptor-like protein kinase 10
Zj.jz008511055	Chr01	13818578	13821438	3.13	PREDICTED: cysteine-rich receptor-like protein kinase 15 isoform X1
Zj.jz008511061	Chr01	13530587	13531969	3.13	NA
Zj.jz008511056	Chr01	13812129	13814901	3.13	PREDICTED: cysteine-rich receptor-like protein kinase 10
Zj.jz008511063	Chr01	13511771	13513819	3.13	NA
Zj.jz008511066	Chr01	13473873	13477251	3.13	PREDICTED: probable UDP-3-O-acylglucosamine N-acyltransferase 2, mitochondrial
Zj.jz008511064	Chr01	13488099	13498014	3.13	PREDICTED: cysteine-rich receptor-like protein kinase 8
Zj.jz008511067	Chr01	13472262	13472822	3.13	PREDICTED: NDR1/HIN1-Like protein 3-like
Zj.jz008511068	Chr01	13469137	13469814	3.13	PREDICTED: protein NDR1-like
Zj.jz008511065	Chr01	13481165	13483909	3.13	NA
Zj.jz008511040	Chr01	14417742	14418836	2.2	PREDICTED: uncharacterized protein LOC107421439
Zj.jz008511042	Chr01	14393756	14395662	2.2	PREDICTED: transcription factor ILR3-like
Zj.jz008511038	Chr01	14435816	14436728	2.2	PREDICTED: oxygen-evolving enhancer protein 3-2, chloroplastic
Zj.jz008511037	Chr01	14437775	14438687	2.2	NA
Zj.jz008511039	Chr01	14419956	14426255	2.2	PREDICTED: kinesin-1
Zj.jz008511044	Chr01	14375316	14376301	2.2	PREDICTED: cysteine-rich repeat secretory protein 38-like
Zj.jz008511041	Chr01	14412311	14414583	2.2	PREDICTED: thioredoxin-like protein CXXS1 isoform X1
Zj.jz008511043	Chr01	14390272	14392841	2.2	PREDICTED: uncharacterized protein LOC107421320
Zj.jz008511030	Chr01	14586549	14588157	2.1	PREDICTED: uncharacterized protein LOC107421375
Zj.jz008511027	Chr01	14612792	14615204	2.1	PREDICTED: anthocyanidin reductase
Zj.jz008511026	Chr01	14655181	14656713	2.1	PREDICTED: alpha-farnesene synthase-like
Zj.jz008511029	Chr01	14603952	14606794	2.1	PREDICTED: protein HEAT-STRESS-ASSOCIATED 32
Zj.jz008511028	Chr01	14608204	14609925	2.1	PREDICTED: uncharacterized protein LOC107421254
Zj.jz008511021	Chr01	14809236	14811814	3.38	NA
Zj.jz008511020	Chr01	14857361	14860231	3.38	PREDICTED: (3S,6E)-nerolidol synthase 1
Zj.jz008511022	Chr01	14786906	14792284	3.38	PREDICTED: uncharacterized protein LOC107421404
Zj.jz008511019	Chr01	14955800	14956021	1.92	NA
Zj.jz008511018	Chr01	14966866	14970550	1.92	PREDICTED: (3S,6E)-nerolidol synthase 1-like
Zj.jz008511006	Chr01	15180485	15257622	2.2	NA
Zj.jz037877014	Chr01	15678771	15680206	2.06	PREDICTED: uncharacterized protein LOC107422223
Zj.jz037877017	Chr01	15777524	15779710	2.06	PREDICTED: disease resistance RPP13-like protein 4
Zj.jz037877016	Chr01	15761247	15762572	2.06	NA
Zj.jz037877018	Chr01	15780618	15781078	2.06	NA
Zj.jz037877015	Chr01	15751807	15753300	2.06	PREDICTED: putative cyclin-D6-1
Zj.jz037877019	Chr01	15781674	15783719	2.06	PREDICTED: uncharacterized protein LOC107422203
Zj.jz037877027	Chr01	15881194	15883956	2.08	PREDICTED: nitric oxide synthase-interacting protein, partial
Zj.jz037877022	Chr01	15808128	15824686	2.08	PREDICTED: putative disease resistance protein At4g19050
Zj.jz037877025	Chr01	15861500	15863935	2.08	PREDICTED: disease resistance RPP13-like protein 4
Zj.jz037877023	Chr01	15825935	15828067	2.08	PREDICTED: uncharacterized protein LOC107422177, partial
Zj.jz037877024	Chr01	15830182	15831456	2.08	NA
Zj.jz037877028	Chr01	15898706	15899383	2.08	NA
Zj.jz037877026	Chr01	15874572	15877225	2.08	PREDICTED: uncharacterized protein LOC107409092
Zj.jz037877029	Chr01	15918084	15918874	1.84	NA
Zj.jz037877034	Chr01	15964805	15965146	1.84	NA
Zj.jz037877032	Chr01	15936978	15937274	1.84	PREDICTED: calcium-binding protein PBP1-like
Zj.jz037877030	Chr01	15922971	15925378	1.84	NA
Zj.jz037877031	Chr01	15929561	15929902	1.84	PREDICTED: calcium-binding protein PBP1-like
Zj.jz037877033	Chr01	15961684	15962025	1.84	NA
Zj.jz037877041	Chr01	16041104	16043275	2.03	PREDICTED: G-type lectin S-receptor-like serine/threonine-protein kinase B120
Zj.jz037877040	Chr01	16039097	16040104	2.03	NA
Zj.jz017713036	Chr01	16358637	16360561	2.16	PREDICTED: putative FBD-associated F-box protein At1g61330
Zj.jz017713038	Chr01	16300463	16302282	2.16	NA
Zj.jz017713039	Chr01	16292854	16293644	2.16	PREDICTED: F-box protein At1g61340-like
Zj.jz017713030	Chr01	16479588	16480499	2.16	PREDICTED: syntaxin-124
Zj.jz017713037	Chr01	16338938	16339453	2.16	NA
Zj.jz017713035	Chr01	16373881	16385423	2.16	PREDICTED: anaphase-promoting complex subunit 4
Zj.jz017713034	Chr01	16388785	16393068	2.16	PREDICTED: calmodulin-binding protein 60 B-like
Zj.jz017713033	Chr01	16395912	16398793	2.16	PREDICTED: ribosomal RNA-processing protein 17
Zj.jz017713040	Chr01	16273477	16274608	2.16	NA
Zj.jz017713041	Chr01	16263444	16264331	2.16	PREDICTED: uncharacterized protein LOC107409727
Zj.jz017713031	Chr01	16464060	16478183	2.16	PREDICTED: B3 domain-containing protein Os07g0563300
Zj.jz017713032	Chr01	16446584	16451992	2.16	PREDICTED: sphingosine kinase 1 isoform X1
Zj.jz017713021	Chr01	16590204	16595424	1.97	PREDICTED: endonuclease 4 isoform X1
Zj.jz017713022	Chr01	16586644	16589754	1.97	PREDICTED: quinone oxidoreductase PIG3
Zj.jz017713023	Chr01	16568047	16580302	1.97	NA
Zj.jz017713017	Chr01	16660535	16665437	1.97	PREDICTED: secretory carrier-associated membrane protein 3-like
Zj.jz017713019	Chr01	16648158	16651284	1.97	PREDICTED: PAP-specific phosphatase HAL2-like
Zj.jz017713018	Chr01	16657781	16658263	1.97	PREDICTED: glycine-rich cell wall structural protein 2-like isoform X2
Zj.jz017713020	Chr01	16595820	16622568	1.97	PREDICTED: internal alternative NAD(P)H-ubiquinone oxidoreductase A2, mitochondrial-like
Zj.jz017713012	Chr01	16852665	16859145	2.62	PREDICTED: protein STRUBBELIG-RECEPTOR FAMILY 3-like
Zj.jz017713004	Chr01	16950688	16953916	2.62	PREDICTED: serine carboxypeptidase-like 31, partial
Zj.jz017713016	Chr01	16709363	16718640	2.62	PREDICTED: uncharacterized protein LOC107406818
Zj.jz017713003	Chr01	16954742	16962376	2.62	NA
Zj.jz017713013	Chr01	16802438	16804129	2.62	PREDICTED: UPF0481 protein At3g47200-like
Zj.jz017713005	Chr01	16936254	16937207	2.62	NA
Zj.jz017713009	Chr01	16877421	16881229	2.62	PREDICTED: uncharacterized protein At5g65660-like
Zj.jz017713014	Chr01	16750869	16761039	2.62	PREDICTED: katanin p80 WD40 repeat-containing subunit B1 homolog, partial
Zj.jz017713007	Chr01	16899401	16903475	2.62	PREDICTED: glucose-induced degradation protein 8 homolog
Zj.jz017713008	Chr01	16898279	16898584	2.62	NA
Zj.jz017713011	Chr01	16872336	16873000	2.62	NA
Zj.jz017713015	Chr01	16740496	16743816	2.62	PREDICTED: uncharacterized protein LOC107414235
Zj.jz017713010	Chr01	16873108	16874025	2.62	PREDICTED: uncharacterized protein LOC107423569
Zj.jz017713006	Chr01	16924457	16935083	2.62	PREDICTED: uncharacterized protein LOC107423781, partial
Zj.jz016587087	Chr01	17136189	17139953	1.85	PREDICTED: alpha-galactosidase-like
Zj.jz016587085	Chr01	17336524	17336763	3.2	NA
Zj.jz016587073	Chr01	17701586	17703370	4.3	NA
Zj.jz016587078	Chr01	17618723	17621128	4.3	PREDICTED: probable polyol transporter 4
Zj.jz016587061	Chr01	17869743	17873498	4.3	PREDICTED: uncharacterized protein LOC107423934
Zj.jz016587067	Chr01	17783866	17804248	4.3	PREDICTED: mediator of RNA polymerase II transcription subunit 16
Zj.jz016587076	Chr01	17665899	17666234	4.3	NA
Zj.jz016587059	Chr01	17886743	17889884	4.3	PREDICTED: uncharacterized protein LOC107423863
Zj.jz016587063	Chr01	17843297	17844008	4.3	NA
Zj.jz016587065	Chr01	17809393	17815777	4.3	PREDICTED: splicing factor U2af large subunit A-like isoform X1
Zj.jz016587077	Chr01	17659053	17660477	4.3	PREDICTED: uncharacterized protein At4g19900
Zj.jz016587057	Chr01	17934123	17934401	4.3	NA
Zj.jz016587066	Chr01	17805777	17806973	4.3	PREDICTED: stem-specific protein TSJT1-like
Zj.jz016587070	Chr01	17733047	17742347	4.3	PREDICTED: RNA polymerase II C-terminal domain phosphatase-like 1
Zj.jz016587060	Chr01	17878367	17879707	4.3	NA
Zj.jz016587058	Chr01	17923022	17926475	4.3	PREDICTED: monothiol glutaredoxin-S17-like
Zj.jz016587069	Chr01	17750881	17753105	4.3	PREDICTED: clathrin light chain 2-like
Zj.jz016587074	Chr01	17686070	17687922	4.3	NA
Zj.jz016587072	Chr01	17704363	17706215	4.3	PREDICTED: bifunctional epoxide hydrolase 2-like
Zj.jz016587062	Chr01	17866913	17868787	4.3	PREDICTED: CBS domain-containing protein CBSX5-like isoform X1
Zj.jz016587075	Chr01	17680956	17682923	4.3	PREDICTED: protein RTF1 homolog, partial
Zj.jz016587064	Chr01	17815981	17817788	4.3	PREDICTED: pre-mRNA-splicing factor 38-like
Zj.jz016587068	Chr01	17754126	17758287	4.3	PREDICTED: putative serine/threonine-protein kinase isoform X3
Zj.jz016587071	Chr01	17707402	17715020	4.3	PREDICTED: uncharacterized protein LOC107424848
Zj.jz016587048	Chr01	18067487	18068333	1.84	NA
Zj.jz016587045	Chr01	18086468	18088200	1.84	PREDICTED: stem-specific protein TSJT1-like
Zj.jz016587047	Chr01	18068932	18071623	1.84	NA
Zj.jz016587044	Chr01	18088835	18089599	1.84	NA
Zj.jz016587046	Chr01	18079290	18084292	1.84	PREDICTED: endonuclease MutS2
Zj.jz016587023	Chr01	18773034	18774179	2.59	PREDICTED: pentatricopeptide repeat-containing protein At3g46790, chloroplastic-like
Zj.jz016587022	Chr01	18789400	18794985	2.59	PREDICTED: uncharacterized protein LOC107424735
Zj.jz016587024	Chr01	18663655	18665736	2.59	PREDICTED: L-type lectin-domain containing receptor kinase VII.1
Zj.jz016587025	Chr01	18600684	18602112	2.59	PREDICTED: uncharacterized protein LOC107424945
Zj.jz016587021	Chr01	18821293	18826042	1.88	NA
Zj.jz016587019	Chr01	18832506	18832820	1.88	NA
Zj.jz016587017	Chr01	18836677	18847248	1.88	PREDICTED: vesicle-fusing ATPase
Zj.jz016587016	Chr01	18848374	18848592	1.88	NA
Zj.jz016587020	Chr01	18827452	18827892	1.88	PREDICTED: uncharacterized protein LOC107424384
Zj.jz039613001	Chr01	19251575	19252351	2.6	PREDICTED: VQ motif-containing protein 4
Zj.jz016587004	Chr01	19103524	19104070	2.6	PREDICTED: N66 matrix protein-like
Zj.jz016587002	Chr01	19124450	19127610	2.6	PREDICTED: DNA ligase 1
Zj.jz016587005	Chr01	19074079	19082536	2.6	PREDICTED: DNA-directed RNA polymerase II subunit RPB2-like
Zj.jz016587007	Chr01	19040985	19042034	2.6	PREDICTED: CASP-like protein 1C1
Zj.jz016587008	Chr01	19037873	19039642	2.6	NA
Zj.jz016587001	Chr01	19162067	19164048	2.6	NA
Zj.jz016587010	Chr01	19028550	19032399	2.6	PREDICTED: probable 2-carboxy-D-arabinitol-1-phosphatase
Zj.jz016587009	Chr01	19033445	19037218	2.6	PREDICTED: 60S ribosomal protein L10a-like
Zj.jz016587006	Chr01	19061698	19070088	2.6	PREDICTED: DNA-directed RNA polymerase II subunit RPB2
Zj.jz016587003	Chr01	19121321	19123456	2.6	PREDICTED: protein LOL2-like
Zj.jz039613004	Chr01	19401392	19489209	2.08	NA
Zj.jz039613007	Chr01	19553523	19555403	2.08	PREDICTED: 30S ribosomal protein S5, chloroplastic
Zj.jz039613006	Chr01	19539180	19552475	2.08	PREDICTED: transcriptional corepressor LEUNIG_HOMOLOG-like
Zj.jz039613005	Chr01	19493777	19494367	2.08	NA
Zj.jz039613010	Chr01	19660526	19661882	1.91	NA
Zj.jz039613011	Chr01	19679950	19681058	1.91	PREDICTED: late embryogenesis abundant protein, group 3
Zj.jz039613012	Chr01	19685192	19686127	1.91	PREDICTED: dof zinc finger protein DOF4.4-like isoform X1
Zj.jz039613024	Chr01	19932295	19932855	1.89	NA
Zj.jz039613025	Chr01	19935281	19940303	1.89	NA
Zj.jz039613026	Chr01	19944424	19947696	1.89	NA
Zj.jz039613028	Chr01	19999051	19999557	1.94	PREDICTED: ethylene-responsive transcription factor 12
Zj.jz039613031	Chr01	20023416	20024135	1.94	PREDICTED: ethylene-responsive transcription factor 4
Zj.jz039613032	Chr01	20033744	20039707	1.94	PREDICTED: MACPF domain-containing protein NSL1
Zj.jz039613027	Chr01	19987712	19995665	1.94	PREDICTED: receptor-like protein kinase At3g21340
Zj.jz039613030	Chr01	20016374	20017039	1.94	NA
Zj.jz039613029	Chr01	20010104	20013324	1.94	PREDICTED: protein yippee-like At5g53940
Zj.jz039613035	Chr01	20161908	20162464	1.88	NA
Zj.jz039613036	Chr01	20180985	20182978	1.88	PREDICTED: uncharacterized protein LOC107425182
Zj.jz026591007	Chr01	20376246	20378249	2.22	PREDICTED: dnaJ protein homolog 1-like
Zj.jz026591008	Chr01	20333314	20346047	2.22	PREDICTED: glycogen phosphorylase 1-like isoform X1
Zj.jz026591010	Chr01	20304326	20304781	2.22	PREDICTED: uncharacterized protein LOC107425172
Zj.jz026591009	Chr01	20305987	20309932	2.22	PREDICTED: uncharacterized protein LOC107425100 isoform X4
Zj.jz026591005	Chr01	20424397	20425617	2.22	PREDICTED: protein UNUSUAL FLORAL ORGANS
Zj.jz026591004	Chr01	20426927	20436955	2.22	PREDICTED: GTP-binding protein ERG
Zj.jz026591002	Chr01	20612177	20618952	1.84	PREDICTED: zinc transporter 1-like
Zj.jz044553003	Chr01	20924805	20928355	3.83	PREDICTED: polygalacturonase QRT3
Zj.jz044553005	Chr01	20988600	20989190	3.83	PREDICTED: RING-H2 finger protein ATL74-like
Zj.jz044553006	Chr01	21050781	21051245	3.83	NA
Zj.jz044553004	Chr01	20937740	20940832	3.83	NA
Zj.jz001003007	Chr01	21786580	21788457	1.88	PREDICTED: uncharacterized protein LOC107425516
Zj.jz017745037	Chr01	22309304	22313868	2.24	PREDICTED: AUGMIN subunit 8
Zj.jz017745042	Chr01	22226282	22229651	2.24	PREDICTED: translation initiation factor IF-3-like
Zj.jz017745038	Chr01	22273744	22275204	2.24	NA
Zj.jz017745040	Chr01	22238864	22241209	2.24	NA
Zj.jz017745039	Chr01	22269028	22273283	2.24	NA
Zj.jz017745041	Chr01	22232655	22237485	2.24	PREDICTED: cellulose synthase A catalytic subunit 7
Zj.jz017745043	Chr01	22223425	22225389	2.24	PREDICTED: heat shock 70 kDa protein
Zj.jz017745019	Chr01	22575021	22577626	2.37	NA
Zj.jz017745023	Chr01	22545367	22547635	2.37	PREDICTED: 50S ribosomal protein L35, chloroplastic
Zj.jz017745017	Chr01	22673569	22674149	2.37	NA
Zj.jz017745020	Chr01	22557739	22573462	2.37	PREDICTED: protein TSS
Zj.jz017745015	Chr01	22681417	22683336	2.37	NA
Zj.jz017745024	Chr01	22538675	22542937	2.37	PREDICTED: uncharacterized protein LOC107426267
Zj.jz017745014	Chr01	22718234	22720156	2.37	PREDICTED: uncharacterized protein LOC107426018 isoform X1
Zj.jz017745016	Chr01	22679171	22679830	2.37	NA
Zj.jz017745018	Chr01	22621565	22625356	2.37	PREDICTED: AP2-like ethylene-responsive transcription factor At1g16060
Zj.jz017745022	Chr01	22548670	22552916	2.37	PREDICTED: nuclear pore complex protein NUP43
Zj.jz017745021	Chr01	22553147	22553628	2.37	PREDICTED: uncharacterized protein LOC107426201
Zj.jz017745025	Chr01	22515897	22522015	2.37	PREDICTED: autophagy-related protein 11
Zj.jz017745013	Chr01	22728653	22730662	2.37	NA
Zj.jz038651006	Chr01	25116721	25118694	2.04	PREDICTED: transmembrane 9 superfamily member 11
Zj.jz038651002	Chr01	25167585	25168881	2.04	PREDICTED: non-functional NADPH-dependent codeinone reductase 2-like
Zj.jz038651003	Chr01	25161832	25162191	2.04	NA
Zj.jz038651005	Chr01	25121951	25127001	2.04	PREDICTED: uncharacterized protein LOC107427271
Zj.jz038651007	Chr01	25104341	25113563	2.04	PREDICTED: adenylate kinase 5, chloroplastic
Zj.jz038651004	Chr01	25140300	25142111	2.04	NA
Zj.jz019851064	Chr01	26701894	26705572	1.94	PREDICTED: uncharacterized protein LOC107428195 isoform X1
Zj.jz032115029	Chr01	28005042	28028592	2.06	PREDICTED: G-type lectin S-receptor-like serine/threonine-protein kinase CES101, partial
Zj.jz032115028	Chr01	27930234	27930926	2.06	NA
Zj.jz031261049	Chr01	34028269	34030501	1.94	PREDICTED: uncharacterized protein LOC107435447 isoform X1
Zj.jz031261050	Chr01	34035074	34037320	1.94	PREDICTED: probable nucleoside diphosphate kinase 5 isoform X2
Zj.jz031261048	Chr01	34023425	34025558	1.94	PREDICTED: sm-like protein LSM1B
Zj.jz031261052	Chr01	34056295	34060377	1.94	PREDICTED: proteasome subunit alpha type-6
Zj.jz031261051	Chr01	34038654	34044321	1.94	PREDICTED: uncharacterized protein LOC107435459
Zj.jz031261047	Chr01	34018501	34022032	1.94	PREDICTED: transmembrane protein 87B
Zj.jz031261046	Chr01	34014043	34015893	1.94	PREDICTED: exocyst complex component EXO70A1
Zj.jz031261063	Chr01	34138591	34138878	1.99	NA
Zj.jz031261068	Chr01	34175208	34179165	1.99	PREDICTED: probable GTP diphosphokinase RSH2, chloroplastic
Zj.jz031261062	Chr01	34126478	34129034	1.99	PREDICTED: flavonoid 3\'-monooxygenase-like
Zj.jz031261067	Chr01	34161561	34168445	1.99	PREDICTED: exportin-T
Zj.jz031261064	Chr01	34143999	34144311	1.99	NA
Zj.jz031261066	Chr01	34155454	34157398	1.99	PREDICTED: putative receptor-like protein kinase At1g72540
Zj.jz031261069	Chr01	34180049	34181230	1.99	NA
Zj.jz031261065	Chr01	34151831	34152984	1.99	NA
Zj.jz031261070	Chr01	34183299	34183673	1.99	NA
Zj.jz019381038	Chr02	1254520	1258280	2.13	PREDICTED: beta-glucosidase BoGH3B-like
Zj.jz019381035	Chr02	1270393	1271096	2.13	NA
Zj.jz019381039	Chr02	1243047	1251383	2.13	PREDICTED: beta-glucosidase BoGH3B-like
Zj.jz019381032	Chr02	1296799	1303930	2.13	PREDICTED: indole-3-acetaldehyde oxidase-like
Zj.jz019381036	Chr02	1267431	1269105	2.13	NA
Zj.jz019381037	Chr02	1259127	1265469	2.13	PREDICTED: indole-3-acetaldehyde oxidase-like
Zj.jz019381033	Chr02	1287425	1294276	2.13	PREDICTED: indole-3-acetaldehyde oxidase-like
Zj.jz019381031	Chr02	1305255	1330717	2.13	PREDICTED: indole-3-acetaldehyde oxidase-like
Zj.jz019381034	Chr02	1271910	1285634	2.13	NA
Zj.jz007153008	Chr02	1661613	1669248	2.5	NA
Zj.jz007153018	Chr02	1619979	1622254	2.5	PREDICTED: protein NRT1/ PTR FAMILY 4.5-like
Zj.jz007153016	Chr02	1627105	1627940	2.5	NA
Zj.jz007153020	Chr02	1612266	1614555	2.5	NA
Zj.jz007153015	Chr02	1632791	1634475	2.5	PREDICTED: APO protein 4, mitochondrial-like
Zj.jz007153014	Chr02	1635131	1637608	2.5	PREDICTED: pentatricopeptide repeat-containing protein At4g14170-like
Zj.jz007153023	Chr02	1583514	1584812	2.5	PREDICTED: arogenate dehydratase/prephenate dehydratase 6, chloroplastic-like
Zj.jz007153011	Chr02	1649442	1650133	2.5	NA
Zj.jz007153012	Chr02	1640756	1647351	2.5	NA
Zj.jz007153017	Chr02	1625206	1626015	2.5	NA
Zj.jz007153021	Chr02	1601426	1609202	2.5	NA
Zj.jz007153010	Chr02	1651163	1651678	2.5	NA
Zj.jz007153019	Chr02	1615619	1617421	2.5	PREDICTED: cucumber peeling cupredoxin-like
Zj.jz007153007	Chr02	1673585	1674286	2.5	NA
Zj.jz007153013	Chr02	1637697	1638240	2.5	NA
Zj.jz007153006	Chr02	1681355	1683578	2.5	PREDICTED: G2/mitotic-specific cyclin S13-7-like
Zj.jz007153022	Chr02	1589865	1601266	2.5	NA
Zj.jz019381001	Chr02	1561361	1562365	2.5	NA
Zj.jz007153009	Chr02	1657980	1659269	2.5	NA
Zj.jz008905007	Chr02	3808690	3809484	2.77	PREDICTED: histone H2B.3
Zj.jz008905003	Chr02	3774671	3775170	2.77	NA
Zj.jz008905005	Chr02	3801899	3802521	2.77	NA
Zj.jz008905008	Chr02	3812744	3813121	2.77	PREDICTED: cyclin-dependent protein kinase inhibitor SMR2
Zj.jz008905012	Chr02	3855761	3857300	2.77	NA
Zj.jz008905004	Chr02	3778461	3779123	2.77	NA
Zj.jz008905009	Chr02	3819943	3820813	2.77	NA
Zj.jz008905006	Chr02	3802662	3807672	2.77	PREDICTED: uncharacterized protein LOC107410562 isoform X2
Zj.jz008905013	Chr02	3857726	3858572	2.77	NA
Zj.jz008905011	Chr02	3834226	3849222	2.77	PREDICTED: syndetin-like
Zj.jz008905010	Chr02	3827878	3831895	2.77	PREDICTED: serine carboxypeptidase-like 51
Zj.jz044187028	Chr02	4289010	4349477	3.93	NA
Zj.jz044187027	Chr02	4172926	4285583	3.93	PREDICTED: isoleucine N-monooxygenase 2-like
Zj.jz004541117	Chr02	7212166	7214774	2.08	PREDICTED: ribulose bisphosphate carboxylase/oxygenase activase, chloroplastic-like
Zj.jz004541120	Chr02	7197887	7203995	2.08	PREDICTED: TFIIA-alpha and beta-like factor
Zj.jz004541107	Chr02	7256745	7262145	2.08	NA
Zj.jz004541121	Chr02	7186044	7191228	2.08	PREDICTED: serine/arginine repetitive matrix protein 1 isoform X2
Zj.jz004541110	Chr02	7241185	7243200	2.08	NA
Zj.jz004541116	Chr02	7215591	7217591	2.08	PREDICTED: L-type lectin-domain containing receptor kinase IV.2-like
Zj.jz004541106	Chr02	7264069	7266054	2.08	NA
Zj.jz004541109	Chr02	7245126	7247156	2.08	PREDICTED: L-type lectin-domain containing receptor kinase IV.2-like
Zj.jz004541115	Chr02	7220459	7222435	2.08	NA
Zj.jz004541114	Chr02	7224568	7226001	2.08	NA
Zj.jz004541105	Chr02	7268747	7269327	2.08	NA
Zj.jz004541113	Chr02	7226028	7226585	2.08	NA
Zj.jz004541112	Chr02	7229991	7231988	2.08	NA
Zj.jz004541108	Chr02	7252780	7254795	2.08	NA
Zj.jz004541119	Chr02	7204988	7205362	2.08	PREDICTED: uncharacterized protein LOC107411018
Zj.jz004541111	Chr02	7233541	7235565	2.08	NA
Zj.jz004541118	Chr02	7207034	7210633	2.08	PREDICTED: D-xylose-proton symporter-like 3, chloroplastic
Zj.jz004541040	Chr02	7805533	7808558	3.61	PREDICTED: probable protein phosphatase 2C 4
Zj.jz004541044	Chr02	7759303	7760048	3.61	NA
Zj.jz004541046	Chr02	7743351	7745329	3.61	NA
Zj.jz004541050	Chr02	7727510	7728487	3.61	NA
Zj.jz004541049	Chr02	7729573	7730633	3.61	PREDICTED: mitochondrial import inner membrane translocase subunit Tim9
Zj.jz004541047	Chr02	7738876	7741775	3.61	PREDICTED: outer envelope pore protein 16, chloroplastic
Zj.jz004541039	Chr02	7816339	7817632	3.61	PREDICTED: epsin-2
Zj.jz004541038	Chr02	7818369	7823743	3.61	PREDICTED: U-box domain-containing protein 33-like
Zj.jz004541048	Chr02	7735812	7738068	3.61	NA
Zj.jz004541042	Chr02	7767336	7771205	3.61	PREDICTED: uncharacterized protein LOC107411083
Zj.jz004541043	Chr02	7763159	7765169	3.61	PREDICTED: probable GTP-binding protein OBGM, mitochondrial isoform X2
Zj.jz004541045	Chr02	7753405	7754113	3.61	PREDICTED: metallothionein-like protein type 2
Zj.jz004541041	Chr02	7790357	7791640	3.61	PREDICTED: fasciclin-like arabinogalactan protein 4 isoform X3
Zj.jz004541016	Chr02	8069420	8070103	2.22	NA
Zj.jz004541018	Chr02	8032888	8038008	2.22	PREDICTED: inner membrane protein PPF-1, chloroplastic
Zj.jz004541019	Chr02	8024434	8026101	2.22	NA
Zj.jz004541015	Chr02	8084376	8087011	2.22	NA
Zj.jz023413011	Chr02	8390357	8392095	1.93	PREDICTED: glycine-rich RNA-binding protein 2, mitochondrial-like
Zj.jz023413010	Chr02	8378685	8379131	1.93	NA
Zj.jz023413009	Chr02	8357722	8358168	1.93	NA
Zj.jz023413008	Chr02	8353972	8355059	1.93	NA
Zj.jz031941010	Chr02	10406554	10409989	2.58	PREDICTED: DDB1- and CUL4-associated factor 8
Zj.jz031941009	Chr02	10341226	10355011	2.58	PREDICTED: V-type proton ATPase subunit a1 isoform X1
Zj.jz031941008	Chr02	10286020	10292400	2.58	PREDICTED: uncharacterized protein LOC107411275
Zj.jz031941011	Chr02	10411996	10412709	2.58	NA
Zj.jz031941007	Chr02	10218804	10283776	2.58	PREDICTED: protein NRT1/ PTR FAMILY 2.6-like
Zj.jz031941012	Chr02	10457492	10460856	2.58	NA
Zj.jz031941027	Chr02	10866703	10867778	1.92	PREDICTED: (R)-specific enoyl-CoA hydratase
Zj.jz031941031	Chr02	10892686	10893213	1.92	NA
Zj.jz031941030	Chr02	10886517	10886774	1.92	NA
Zj.jz031941026	Chr02	10847328	10865172	1.92	PREDICTED: LOW QUALITY PROTEIN: uncharacterized protein LOC107411310
Zj.jz031941029	Chr02	10883283	10883540	1.92	NA
Zj.jz031941028	Chr02	10869421	10870133	1.92	PREDICTED: adenylate kinase isoenzyme 6 homolog
Zj.jz005045024	Chr02	12675599	12676126	2.18	PREDICTED: uncharacterized protein LOC107411364
Zj.jz005045025	Chr02	12686873	12688174	2.18	NA
Zj.jz005045026	Chr02	12720401	12728065	2.18	PREDICTED: protein SAND
Zj.jz007429004	Chr02	19855614	19857661	1.88	PREDICTED: sugar transporter ERD6-like 3
Zj.jz007429007	Chr02	19879073	19882759	1.88	PREDICTED: sugar transporter ERD6-like 5
Zj.jz007429005	Chr02	19864268	19865115	1.88	NA
Zj.jz007429008	Chr02	19884515	19912656	1.88	PREDICTED: sugar transporter ERD6-like 3
Zj.jz007429006	Chr02	19867209	19876019	1.88	NA
Zj.jz034597049	Chr02	20454996	20457373	2	NA
Zj.jz034597047	Chr02	20480426	20483398	2	NA
Zj.jz034597052	Chr02	20434088	20435787	2	PREDICTED: 40S ribosomal protein S24-1-like
Zj.jz034597051	Chr02	20436977	20453624	2	NA
Zj.jz034597048	Chr02	20460881	20463648	2	NA
Zj.jz034597050	Chr02	20454625	20454915	2	NA
Zj.jz017087042	Chr02	21556379	21557524	2.02	PREDICTED: uncharacterized protein LOC107412305
Zj.jz017087037	Chr02	21580467	21582407	2.02	PREDICTED: polygalacturonase At1g48100-like
Zj.jz017087043	Chr02	21551705	21554398	2.02	PREDICTED: pentatricopeptide repeat-containing protein At1g71210
Zj.jz017087038	Chr02	21570014	21574429	2.02	NA
Zj.jz017087039	Chr02	21567787	21569222	2.02	PREDICTED: peroxygenase
Zj.jz017087035	Chr02	21586194	21587363	2.02	PREDICTED: uncharacterized protein LOC107412287
Zj.jz017087040	Chr02	21562802	21565503	2.02	PREDICTED: protein PHR1-LIKE 1
Zj.jz017087036	Chr02	21583819	21584813	2.02	PREDICTED: cysteine-rich repeat secretory protein 3 isoform X1
Zj.jz017087041	Chr02	21558120	21561709	2.02	PREDICTED: peroxisome biogenesis protein 12
Zj.jz017087016	Chr02	21775733	21776709	2.79	NA
Zj.jz017087010	Chr02	21826071	21833650	2.79	PREDICTED: probable UDP-N-acetylglucosamine--peptide N-acetylglucosaminyltransferase SEC isoform X1
Zj.jz017087024	Chr02	21715948	21717495	2.79	PREDICTED: uncharacterized protein LOC107412282
Zj.jz017087023	Chr02	21719568	21722137	2.79	NA
Zj.jz017087021	Chr02	21732049	21732596	2.79	PREDICTED: uncharacterized protein LOC107407293
Zj.jz017087020	Chr02	21734521	21738391	2.79	PREDICTED: uncharacterized protein LOC107412313
Zj.jz017087022	Chr02	21722734	21725833	2.79	NA
Zj.jz017087019	Chr02	21743277	21765548	2.79	PREDICTED: eIF-2-alpha kinase activator GCN1-like, partial
Zj.jz017087011	Chr02	21820366	21824511	2.79	PREDICTED: probable leucine-rich repeat receptor-like protein kinase At5g63930 isoform X1
Zj.jz017087018	Chr02	21767383	21767994	2.79	PREDICTED: dehydration-responsive element-binding protein 2G
Zj.jz017087017	Chr02	21769038	21770298	2.79	PREDICTED: photosystem I reaction center subunit IV, chloroplastic-like
Zj.jz017087025	Chr02	21696128	21697501	2.79	PREDICTED: protein GPR107
Zj.jz017087012	Chr02	21802245	21815558	2.79	PREDICTED: protein PIR
Zj.jz017087014	Chr02	21793252	21793727	2.79	PREDICTED: two-component response regulator ARR22
Zj.jz017087015	Chr02	21785187	21787120	2.79	PREDICTED: GDSL esterase/lipase At5g33370-like
Zj.jz017087013	Chr02	21794711	21800753	2.79	PREDICTED: uncharacterized protein LOC107417923
Zj.jz041655002	Chr02	22484463	22486948	1.89	PREDICTED: LOW QUALITY PROTEIN: putative auxin efflux carrier component 8
Zj.jz041655004	Chr02	22511511	22516252	1.89	PREDICTED: uncharacterized protein LOC107412399 isoform X2
Zj.jz041655003	Chr02	22488864	22491459	1.89	PREDICTED: putative auxin efflux carrier component 8
Zj.jz041655007	Chr02	22532678	22535277	1.89	PREDICTED: GDT1-like protein 4
Zj.jz041655005	Chr02	22520511	22521186	1.89	PREDICTED: uncharacterized protein LOC107412391
Zj.jz041655006	Chr02	22524449	22528960	1.89	PREDICTED: zinc finger CCCH domain-containing protein ZFN-like isoform X1
Zj.jz003285003	Chr03	234345	235281	3.15	PREDICTED: serine/arginine repetitive matrix protein 2
Zj.jz003285011	Chr03	147465	149791	3.15	PREDICTED: serine/threonine-protein kinase RHS3
Zj.jz003285004	Chr03	222913	223443	3.15	NA
Zj.jz003285012	Chr03	142527	146337	3.15	PREDICTED: isocitrate dehydrogenase
Zj.jz003285015	Chr03	119058	125247	3.15	PREDICTED: CTP synthase
Zj.jz003285005	Chr03	195389	215747	3.15	PREDICTED: nuclear-pore anchor
Zj.jz003285013	Chr03	140576	140812	3.15	PREDICTED: uncharacterized protein LOC107424480
Zj.jz003285010	Chr03	151201	152453	3.15	PREDICTED: UPF0678 fatty acid-binding protein-like protein At1g79260 isoform X3
Zj.jz003285008	Chr03	166115	168769	3.15	PREDICTED: protein ASPARTIC PROTEASE IN GUARD CELL 1
Zj.jz003285002	Chr03	238706	239215	3.15	NA
Zj.jz003285007	Chr03	180778	183071	3.15	PREDICTED: 50S ribosomal protein L25
Zj.jz003285001	Chr03	240862	241966	3.15	PREDICTED: peroxidase 7-like
Zj.jz003285009	Chr03	153545	154337	3.15	PREDICTED: mediator of RNA polymerase II transcription subunit 22a-like
Zj.jz003285006	Chr03	191251	194618	3.15	NA
Zj.jz003285014	Chr03	127268	137010	3.15	PREDICTED: zinc finger CCCH domain-containing protein 37
Zj.jz009355013	Chr03	333987	336919	3.73	PREDICTED: inosine-5\'-monophosphate dehydrogenase 2
Zj.jz009355014	Chr03	339524	341082	3.73	PREDICTED: proline-rich receptor-like protein kinase PERK2
Zj.jz009355015	Chr03	342833	345370	3.73	PREDICTED: pentatricopeptide repeat-containing protein At1g79490, mitochondrial
Zj.jz009355017	Chr03	353605	360865	3.73	PREDICTED: putative cyclin-B3-1
Zj.jz009355010	Chr03	319366	323539	3.73	PREDICTED: ribosomal RNA large subunit methyltransferase I isoform X1
Zj.jz009355011	Chr03	325336	326912	3.73	NA
Zj.jz035687001	Chr03	388842	391803	3.73	PREDICTED: NAC domain-containing protein 86
Zj.jz009355012	Chr03	328113	333210	3.73	PREDICTED: LOW QUALITY PROTEIN: ent-kaur-16-ene synthase, chloroplastic
Zj.jz009355009	Chr03	315613	318436	3.73	PREDICTED: ALA-interacting subunit 3
Zj.jz009355018	Chr03	362004	375154	3.73	PREDICTED: LOW QUALITY PROTEIN: protein strawberry notch
Zj.jz009355016	Chr03	347261	352146	3.73	PREDICTED: 2-dehydro-3-deoxyphosphooctonate aldolase 1
Zj.jz011763008	Chr03	1833328	1834431	1.85	NA
Zj.jz011763007	Chr03	1856108	1857073	1.85	PREDICTED: cytosolic sulfotransferase 15-like
Zj.jz011763006	Chr03	1857883	1858888	1.85	PREDICTED: cytosolic sulfotransferase 15-like
Zj.jz011763004	Chr03	1904489	1905076	2.34	NA
Zj.jz044731001	Chr03	1955871	1956939	2.34	PREDICTED: probable proteasome subunit alpha type-5
Zj.jz011763005	Chr03	1887743	1890461	2.34	NA
Zj.jz011763001	Chr03	1917025	1948688	2.34	NA
Zj.jz011763002	Chr03	1914681	1915893	2.34	NA
Zj.jz011763003	Chr03	1910524	1914543	2.34	NA
Zj.jz044731002	Chr03	1957486	1962713	2.34	NA
Zj.jz040641011	Chr03	9136851	9139256	2.45	PREDICTED: uncharacterized protein LOC107413681
Zj.jz040641012	Chr03	9128814	9136101	2.45	PREDICTED: Golgi to ER traffic protein 4 homolog isoform X1
Zj.jz028519014	Chr03	9913680	9987227	2.82	NA
Zj.jz028519017	Chr03	10051566	10054199	2.82	PREDICTED: tyrosine-specific transport protein-like
Zj.jz028519016	Chr03	10034514	10038111	2.82	NA
Zj.jz028519015	Chr03	9997703	9997930	2.82	NA
Zj.jz019227051	Chr03	11407848	11413693	2.05	PREDICTED: protein GUCD1 isoform X4
Zj.jz010643029	Chr03	14001724	14006711	1.86	PREDICTED: probable protein S-acyltransferase 15 isoform X2
Zj.jz040731045	Chr03	15200360	15202606	1.85	PREDICTED: uncharacterized protein LOC107413860
Zj.jz040731043	Chr03	15172055	15178990	1.85	PREDICTED: nuclear pore complex protein NUP88-like, partial
Zj.jz040731042	Chr03	15165670	15170690	1.85	PREDICTED: cytochrome P450 90A1
Zj.jz040731044	Chr03	15183787	15198866	1.85	PREDICTED: nuclear pore complex protein NUP88-like
Zj.jz033629008	Chr03	15598060	15598434	3.26	NA
Zj.jz040731069	Chr03	15539973	15560321	3.26	PREDICTED: anaphase-promoting complex subunit 1
Zj.jz033629007	Chr03	15602546	15603310	3.26	NA
Zj.jz033629009	Chr03	15595696	15596226	3.26	PREDICTED: RING-H2 finger protein ATL66-like
Zj.jz040731068	Chr03	15533920	15537063	3.26	PREDICTED: protein ESKIMO 1
Zj.jz033629001	Chr03	15687188	15689189	1.89	PREDICTED: probable protein phosphatase 2C 30
Zj.jz033629002	Chr03	15651807	15653693	1.89	PREDICTED: probable protein phosphatase 2C 25
Zj.jz036321058	Chr03	16712896	16713922	2.23	PREDICTED: thioredoxin H4-1-like
Zj.jz036321064	Chr03	16680281	16684317	2.23	NA
Zj.jz036321069	Chr03	16655532	16655927	2.23	PREDICTED: transcription elongation factor TFIIS-like
Zj.jz036321070	Chr03	16652277	16653910	2.23	NA
Zj.jz036321065	Chr03	16677533	16679261	2.23	NA
Zj.jz036321062	Chr03	16692119	16693633	2.23	PREDICTED: protein NETWORKED 4A-like
Zj.jz036321068	Chr03	16659691	16661519	2.23	PREDICTED: transcription elongation factor TFIIS
Zj.jz036321071	Chr03	16648182	16651370	2.23	PREDICTED: rhodanese-like domain-containing protein 7
Zj.jz036321067	Chr03	16663732	16664493	2.23	PREDICTED: uncharacterized protein LOC107414023
Zj.jz036321066	Chr03	16665439	16676506	2.23	PREDICTED: E3 ubiquitin-protein ligase SHPRH isoform X1
Zj.jz036321072	Chr03	16641545	16643293	2.23	PREDICTED: probable WRKY transcription factor 70
Zj.jz036321059	Chr03	16710031	16711414	2.23	NA
Zj.jz036321061	Chr03	16701991	16705097	2.23	PREDICTED: methylesterase 17 isoform X1
Zj.jz036321073	Chr03	16637688	16639782	2.23	PREDICTED: WRKY transcription factor 55-like
Zj.jz036321060	Chr03	16706193	16707857	2.23	PREDICTED: probable inorganic phosphate transporter 1-3
Zj.jz036321063	Chr03	16685159	16688702	2.23	PREDICTED: uncharacterized protein At5g05190 isoform X1
Zj.jz044811047	Chr03	18949392	18949922	3.54	NA
Zj.jz044811045	Chr03	18934120	18935162	3.54	PREDICTED: transcription factor bHLH118-like
Zj.jz044811040	Chr03	18903910	18906261	3.54	PREDICTED: subtilisin-like protease SBT1.3
Zj.jz044811043	Chr03	18921171	18923885	3.54	PREDICTED: glycosyltransferase family 64 protein C4-like
Zj.jz044811041	Chr03	18910118	18913843	3.54	PREDICTED: probable protein phosphatase 2C 75 isoform X1
Zj.jz044811039	Chr03	18895552	18897150	3.54	PREDICTED: 3-ketoacyl-CoA synthase 5-like
Zj.jz044811044	Chr03	18927070	18929118	3.54	PREDICTED: receptor-like serine/threonine-protein kinase At4g25390
Zj.jz044811048	Chr03	18956941	18957864	3.54	PREDICTED: transcription factor bHLH36-like
Zj.jz044811037	Chr03	18870041	18875670	3.54	PREDICTED: cytochrome P450 704C1-like
Zj.jz044811038	Chr03	18888409	18890383	3.54	PREDICTED: alpha-L-fucosidase 1-like
Zj.jz044811046	Chr03	18941216	18942393	3.54	PREDICTED: transcription factor bHLH120-like
Zj.jz044811042	Chr03	18917095	18919018	3.54	PREDICTED: probable protein phosphatase 2C 75
Zj.jz006429006	Chr03	20376292	20377257	7.27	PREDICTED: hevamine-A-like isoform X1
Zj.jz006429007	Chr03	20392041	20393187	7.27	NA
Zj.jz006429018	Chr03	20506522	20507140	7.27	NA
Zj.jz006429008	Chr03	20403711	20404476	7.27	PREDICTED: hevamine-A-like
Zj.jz006429012	Chr03	20451380	20454319	7.27	NA
Zj.jz006429017	Chr03	20502176	20505978	7.27	NA
Zj.jz006429004	Chr03	20334081	20335254	7.27	NA
Zj.jz006429009	Chr03	20432401	20432856	7.27	NA
Zj.jz006429015	Chr03	20490495	20491656	7.27	NA
Zj.jz006429013	Chr03	20463633	20466440	7.27	PREDICTED: LRR receptor-like serine/threonine-protein kinase GSO2 isoform X1
Zj.jz006429020	Chr03	20514747	20517471	7.27	PREDICTED: uncharacterized protein LOC107414675
Zj.jz006429019	Chr03	20509408	20512633	7.27	PREDICTED: G-type lectin S-receptor-like serine/threonine-protein kinase At5g24080 isoform X1
Zj.jz006429021	Chr03	20520992	20521823	7.27	PREDICTED: probable membrane-associated kinase regulator 6
Zj.jz006429010	Chr03	20434638	20439442	7.27	PREDICTED: plastidial pyruvate kinase 2-like
Zj.jz006429016	Chr03	20495191	20501354	7.27	PREDICTED: LOW QUALITY PROTEIN: leucine-rich repeat receptor protein kinase EMS1-like
Zj.jz006429005	Chr03	20342565	20343509	7.27	NA
Zj.jz006429011	Chr03	20441210	20450491	7.27	PREDICTED: protein timeless homolog
Zj.jz006429014	Chr03	20469933	20472740	7.27	PREDICTED: leucine-rich repeat receptor protein kinase EMS1-like isoform X2
Zj.jz006429048	Chr03	20662602	20664290	1.97	NA
Zj.jz006429043	Chr03	20642533	20646389	1.97	NA
Zj.jz006429045	Chr03	20650347	20655583	1.97	PREDICTED: DNA-directed primase/polymerase protein isoform X1
Zj.jz006429040	Chr03	20627973	20633564	1.97	NA
Zj.jz006429041	Chr03	20635529	20639567	1.97	PREDICTED: dnaJ protein ERDJ2A-like, partial
Zj.jz006429047	Chr03	20660692	20661981	1.97	PREDICTED: DUF21 domain-containing protein At5g52790
Zj.jz006429042	Chr03	20640102	20641673	1.97	NA
Zj.jz006429039	Chr03	20619146	20620843	1.97	PREDICTED: probable WRKY transcription factor 27
Zj.jz006429038	Chr03	20613076	20615238	1.97	PREDICTED: probable NADH dehydrogenase
Zj.jz006429049	Chr03	20672302	20676455	1.97	PREDICTED: serrate RNA effector molecule-like
Zj.jz006429044	Chr03	20647595	20648617	1.97	PREDICTED: uncharacterized protein P11E10.01
Zj.jz006429046	Chr03	20658064	20660591	1.97	NA
Zj.jz036789008	Chr03	20884384	20967121	2.78	NA
Zj.jz036789007	Chr03	20880042	20883638	2.78	PREDICTED: uncharacterized protein LOC107414533
Zj.jz036789013	Chr03	21010163	21011627	1.94	NA
Zj.jz036789014	Chr03	21022925	21024916	1.94	PREDICTED: probable inactive receptor kinase At4g23740
Zj.jz036789016	Chr03	21029447	21032192	1.94	NA
Zj.jz036789011	Chr03	21001410	21005105	1.94	PREDICTED: probable beta-1,3-galactosyltransferase 11
Zj.jz036789010	Chr03	20993926	20999606	1.94	NA
Zj.jz036789015	Chr03	21025807	21028109	1.94	PREDICTED: myosin IB heavy chain
Zj.jz036789012	Chr03	21006153	21008878	1.94	PREDICTED: uncharacterized protein LOC107414532
Zj.jz036789026	Chr03	21100595	21103552	4.38	NA
Zj.jz036789028	Chr03	21117641	21120643	4.38	PREDICTED: transcription factor SPEECHLESS
Zj.jz036789022	Chr03	21087512	21091302	4.38	PREDICTED: mitochondrial carrier protein MTM1
Zj.jz036789032	Chr03	21153774	21155219	4.38	PREDICTED: bidirectional sugar transporter SWEET3
Zj.jz036789035	Chr03	21172672	21176625	4.38	PREDICTED: polypyrimidine tract-binding protein homolog 2
Zj.jz036789042	Chr03	21219150	21220100	4.38	NA
Zj.jz036789031	Chr03	21135777	21137489	4.38	PREDICTED: MYB-like transcription factor ETC3
Zj.jz036789045	Chr03	21243672	21244058	4.38	NA
Zj.jz036789027	Chr03	21104483	21108476	4.38	PREDICTED: dihydrofolate synthetase
Zj.jz036789038	Chr03	21205336	21207687	4.38	PREDICTED: LOW QUALITY PROTEIN: uncharacterized protein LOC107414608
Zj.jz036789029	Chr03	21123226	21124833	4.38	PREDICTED: probable WRKY transcription factor 53
Zj.jz036789034	Chr03	21168019	21169764	4.38	PREDICTED: uncharacterized protein LOC107414567
Zj.jz036789037	Chr03	21194809	21197332	4.38	PREDICTED: probable trehalose-phosphate phosphatase C
Zj.jz036789025	Chr03	21096360	21099317	4.38	NA
Zj.jz036789040	Chr03	21212322	21214458	4.38	PREDICTED: uncharacterized protein LOC107414610
Zj.jz036789024	Chr03	21095280	21095525	4.38	NA
Zj.jz036789046	Chr03	21244139	21244814	4.38	NA
Zj.jz036789047	Chr03	21257020	21258128	4.38	NA
Zj.jz036789043	Chr03	21225616	21230014	4.38	PREDICTED: cyclic nucleotide-gated ion channel 1-like
Zj.jz036789030	Chr03	21132195	21134735	4.38	PREDICTED: RNA polymerase sigma factor sigE, chloroplastic/mitochondrial
Zj.jz036789039	Chr03	21210203	21210456	4.38	NA
Zj.jz036789021	Chr03	21082591	21085197	4.38	NA
Zj.jz036789044	Chr03	21230937	21239512	4.38	NA
Zj.jz036789023	Chr03	21093215	21093558	4.38	NA
Zj.jz036789036	Chr03	21178728	21181417	4.38	PREDICTED: abscisic acid receptor PYL8
Zj.jz036789041	Chr03	21214870	21219130	4.38	NA
Zj.jz036789033	Chr03	21161627	21162001	4.38	NA
Zj.jz036789065	Chr03	21491168	21491880	5.18	NA
Zj.jz036789053	Chr03	21313024	21314356	5.18	NA
Zj.jz036789055	Chr03	21358159	21365063	5.18	NA
Zj.jz036789050	Chr03	21280348	21288692	5.18	PREDICTED: cyclic nucleotide-gated ion channel 1-like
Zj.jz036789079	Chr03	21575004	21576240	5.18	PREDICTED: uncharacterized protein LOC107414599
Zj.jz036789063	Chr03	21483436	21486407	5.18	PREDICTED: probable protein phosphatase 2C 51
Zj.jz036789058	Chr03	21406842	21407713	5.18	NA
Zj.jz036789077	Chr03	21569308	21572915	5.18	PREDICTED: putative RING-H2 finger protein ATL21A
Zj.jz036789060	Chr03	21457961	21460990	5.18	NA
Zj.jz036789076	Chr03	21567097	21567894	5.18	NA
Zj.jz036789066	Chr03	21514073	21516386	5.18	NA
Zj.jz036789069	Chr03	21528462	21529639	5.18	NA
Zj.jz036789078	Chr03	21574343	21574687	5.18	NA
Zj.jz036789072	Chr03	21544323	21546627	5.18	NA
Zj.jz036789080	Chr03	21577410	21588179	5.18	PREDICTED: glutamate synthase
Zj.jz036789068	Chr03	21520827	21521733	5.18	NA
Zj.jz036789070	Chr03	21533063	21534019	5.18	NA
Zj.jz036789054	Chr03	21314471	21344402	5.18	PREDICTED: cyclic nucleotide-gated ion channel 1-like
Zj.jz036789062	Chr03	21463934	21467706	5.18	PREDICTED: spermine synthase
Zj.jz036789049	Chr03	21276769	21277086	5.18	NA
Zj.jz036789056	Chr03	21373877	21377844	5.18	PREDICTED: cyclic nucleotide-gated ion channel 1-like
Zj.jz036789059	Chr03	21427363	21455808	5.18	PREDICTED: cyclic nucleotide-gated ion channel 1-like
Zj.jz036789074	Chr03	21561724	21565309	5.18	NA
Zj.jz036789064	Chr03	21487591	21490167	5.18	PREDICTED: pentatricopeptide repeat-containing protein At3g49170, chloroplastic
Zj.jz036789067	Chr03	21517841	21518827	5.18	PREDICTED: probable receptor-like protein kinase At1g67000
Zj.jz036789075	Chr03	21565745	21566215	5.18	NA
Zj.jz036789071	Chr03	21536039	21538314	5.18	PREDICTED: glycerophosphodiester phosphodiesterase protein kinase domain-containing GDPDL2-like
Zj.jz036789051	Chr03	21292983	21296281	5.18	PREDICTED: cyclic nucleotide-gated ion channel 1-like
Zj.jz036789061	Chr03	21461904	21463116	5.18	PREDICTED: cyclic nucleotide-gated ion channel 1-like isoform X3
Zj.jz036789052	Chr03	21300617	21305125	5.18	PREDICTED: cyclic nucleotide-gated ion channel 1-like
Zj.jz036789073	Chr03	21556944	21559089	5.18	NA
Zj.jz036317006	Chr03	22602811	22604282	2.04	NA
Zj.jz036317005	Chr03	22606144	22606929	2.04	NA
Zj.jz036317004	Chr03	22606988	22607299	2.04	NA
Zj.jz036317009	Chr03	22576325	22578015	2.04	PREDICTED: uncharacterized protein LOC107414938
Zj.jz036317003	Chr03	22610337	22611992	2.04	PREDICTED: uncharacterized protein LOC107414984
Zj.jz036317010	Chr03	22569445	22573147	2.04	PREDICTED: subtilisin-like protease SBT3.10 isoform X2
Zj.jz036317007	Chr03	22593262	22594238	2.04	NA
Zj.jz036317008	Chr03	22591717	22592831	2.04	NA
Zj.jz036317011	Chr03	22566624	22568744	2.04	PREDICTED: ribosome-binding factor PSRP1, chloroplastic
Zj.jz041667064	Chr04	536693	538624	1.89	NA
Zj.jz041667061	Chr04	501075	502767	1.89	NA
Zj.jz041667063	Chr04	533028	534931	1.89	PREDICTED: transcription factor bHLH91-like
Zj.jz041667060	Chr04	490805	492107	1.89	NA
Zj.jz041667065	Chr04	539472	541526	1.89	PREDICTED: putative pentatricopeptide repeat-containing protein At1g77010, mitochondrial
Zj.jz041667062	Chr04	522414	529655	1.89	NA
Zj.jz038181019	Chr04	1232426	1233534	2.02	PREDICTED: pathogen-related protein-like
Zj.jz038181015	Chr04	1269652	1270191	2.02	PREDICTED: dirigent protein 17-like
Zj.jz038181018	Chr04	1237449	1238533	2.02	PREDICTED: pathogen-related protein-like
Zj.jz038181017	Chr04	1264045	1265728	2.02	NA
Zj.jz038181021	Chr04	1227126	1229615	2.02	PREDICTED: uncharacterized protein C57A10.07 isoform X1
Zj.jz038181011	Chr04	1288999	1296049	2.02	PREDICTED: vacuolar protein sorting-associated protein 45 homolog
Zj.jz038181020	Chr04	1230296	1230853	2.02	NA
Zj.jz038181012	Chr04	1280932	1284860	2.02	PREDICTED: protein LAZ1 homolog 1
Zj.jz038181016	Chr04	1266378	1267567	2.02	PREDICTED: pathogen-related protein-like
Zj.jz038181013	Chr04	1275228	1276234	2.02	PREDICTED: uncharacterized protein LOC107421617
Zj.jz038181022	Chr04	1222875	1225310	2.02	PREDICTED: LOW QUALITY PROTEIN: endoglucanase 25-like
Zj.jz038181014	Chr04	1270286	1271178	2.02	NA
Zj.jz000055005	Chr04	1638496	1640920	2.08	PREDICTED: L-type lectin-domain containing receptor kinase S.6
Zj.jz000055004	Chr04	1635285	1636454	2.08	PREDICTED: protein MITOFERRINLIKE 1, chloroplastic
Zj.jz032501031	Chr04	4988603	4993838	2.17	NA
Zj.jz032501034	Chr04	4907028	4916240	2.17	PREDICTED: serine/threonine-protein kinase CTR1
Zj.jz032501033	Chr04	4923835	4924140	2.17	NA
Zj.jz032501032	Chr04	4954170	4956990	2.17	PREDICTED: photosynthetic NDH subunit of subcomplex B 3, chloroplastic
Zj.jz032501022	Chr04	5200777	5209275	2.59	PREDICTED: probable ADP-ribosylation factor GTPase-activating protein AGD14
Zj.jz032501023	Chr04	5159263	5162169	2.59	PREDICTED: VIN3-like protein 1
Zj.jz032501021	Chr04	5263392	5264813	2.59	PREDICTED: molybdate transporter 1
Zj.jz032501024	Chr04	5150063	5156250	2.59	PREDICTED: uncharacterized protein LOC107421307
Zj.jz032501016	Chr04	5441166	5443387	2.05	PREDICTED: probable pectinesterase/pectinesterase inhibitor 20
Zj.jz032501015	Chr04	5500082	5502180	2.05	NA
Zj.jz032501017	Chr04	5408212	5410533	2.05	NA
Zj.jz004039005	Chr04	6091545	6093385	3.17	PREDICTED: transcription elongation factor SPT4 homolog 1 isoform X2
Zj.jz004039003	Chr04	6045920	6079985	3.17	NA
Zj.jz004039002	Chr04	6010154	6011453	3.17	NA
Zj.jz004039001	Chr04	5993179	5994335	3.17	NA
Zj.jz025517001	Chr04	8244616	8245283	1.84	NA
Zj.jz025517003	Chr04	8257663	8258306	1.84	NA
Zj.jz025517004	Chr04	8260591	8267344	1.84	PREDICTED: LOW QUALITY PROTEIN: protein odr-4 homolog
Zj.jz025517010	Chr04	8491395	8495803	2.78	PREDICTED: XIAP-associated factor 1
Zj.jz025517007	Chr04	8406922	8414307	2.78	PREDICTED: rhamnogalacturonate lyase-like
Zj.jz025517006	Chr04	8286977	8372180	2.78	PREDICTED: probable rhamnogalacturonate lyase B
Zj.jz025517008	Chr04	8471302	8476318	2.78	PREDICTED: probable rhamnogalacturonate lyase B
Zj.jz025517009	Chr04	8484265	8484972	2.78	NA
Zj.jz014013003	Chr04	9919275	9921167	2.05	PREDICTED: probable indole-3-pyruvate monooxygenase YUCCA4
Zj.jz037775045	Chr04	10176234	10180373	1.91	NA
Zj.jz037775047	Chr04	10142587	10145811	1.91	PREDICTED: probable protein phosphatase 2C 22 isoform X1
Zj.jz037775046	Chr04	10172965	10176123	1.91	NA
Zj.jz037775044	Chr04	10223497	10231636	1.87	PREDICTED: pleiotropic drug resistance protein 1-like
Zj.jz037775025	Chr04	10696457	10697005	1.96	NA
Zj.jz037775024	Chr04	10698035	10702135	1.96	PREDICTED: boron transporter 4
Zj.jz037775023	Chr04	10719795	10726060	1.96	PREDICTED: potassium channel AKT1-like
Zj.jz037775026	Chr04	10687009	10692882	1.96	NA
Zj.jz037775001	Chr04	11199731	11207724	2.75	NA
Zj.jz037775006	Chr04	11117269	11121602	2.75	PREDICTED: acyl-protein thioesterase 2-like
Zj.jz037775002	Chr04	11196175	11198003	2.75	PREDICTED: cytochrome c oxidase subunit 5b-1, mitochondrial-like
Zj.jz037775005	Chr04	11181912	11182259	2.75	NA
Zj.jz037775003	Chr04	11193918	11194841	2.75	PREDICTED: vacuolar protein 8-like
Zj.jz037775004	Chr04	11185701	11188013	2.75	NA
Zj.jz043265011	Chr04	11702531	11704586	1.94	PREDICTED: uncharacterized protein At2g34160-like
Zj.jz043265013	Chr04	11759443	11760699	1.94	NA
Zj.jz043265010	Chr04	11687426	11695603	1.94	PREDICTED: cellulose synthase A catalytic subunit 1
Zj.jz043265012	Chr04	11706460	11710373	1.94	PREDICTED: adenine nucleotide transporter BT1, chloroplastic/mitochondrial-like
Zj.jz043265029	Chr04	11975235	11977926	2.09	NA
Zj.jz043265028	Chr04	11952819	11953448	2.09	PREDICTED: ethylene-responsive transcription factor SHINE 2
Zj.jz043265030	Chr04	11996545	11999191	2.09	NA
Zj.jz044369007	Chr04	12280166	12284588	2	NA
Zj.jz044369005	Chr04	12304303	12307625	2	PREDICTED: cell division control protein 7
Zj.jz044369006	Chr04	12294049	12294855	2	PREDICTED: ATP synthase subunit b\', chloroplastic
Zj.jz044369008	Chr04	12271421	12278021	2	PREDICTED: putative UDP-sugar transporter DDB_G0278631
Zj.jz001731045	Chr04	12452448	12455081	1.93	PREDICTED: vesicle-associated membrane protein 711 isoform X1
Zj.jz001731046	Chr04	12432862	12433627	1.93	NA
Zj.jz012139047	Chr04	13675976	13681976	2.86	PREDICTED: NAD kinase 2, chloroplastic
Zj.jz012139049	Chr04	13698297	13700173	2.86	NA
Zj.jz012139052	Chr04	13736503	13741164	2.86	NA
Zj.jz012139051	Chr04	13733088	13736097	2.86	PREDICTED: amino-acid permease BAT1 homolog
Zj.jz012139053	Chr04	13741527	13747755	2.86	NA
Zj.jz012139050	Chr04	13723309	13730781	2.86	NA
Zj.jz012139045	Chr04	13653006	13660764	2.86	PREDICTED: uncharacterized protein LOC107409768
Zj.jz012139048	Chr04	13686645	13688137	2.86	PREDICTED: 1-aminocyclopropane-1-carboxylate oxidase 5
Zj.jz012139046	Chr04	13664714	13674938	2.86	PREDICTED: DNA topoisomerase 2-binding protein 1-A isoform X1
Zj.jz012139062	Chr04	13817559	13819715	2.54	PREDICTED: amino acid permease 3-like
Zj.jz012139056	Chr04	13757613	13759178	2.54	NA
Zj.jz012139058	Chr04	13775064	13777001	2.54	PREDICTED: probable receptor-like protein kinase At1g11050
Zj.jz012139055	Chr04	13750783	13756452	2.54	NA
Zj.jz012139060	Chr04	13798336	13799626	2.54	NA
Zj.jz012139061	Chr04	13805041	13809375	2.54	PREDICTED: auxilin-related protein 2-like
Zj.jz012139059	Chr04	13783904	13786550	2.54	NA
Zj.jz012139057	Chr04	13761256	13762698	2.54	PREDICTED: pentatricopeptide repeat-containing protein At1g77360, mitochondrial
Zj.jz043797018	Chr04	13940397	13945671	2.06	PREDICTED: replication factor C subunit 3
Zj.jz043797014	Chr04	13969430	13971138	2.06	PREDICTED: NAC domain-containing protein 2
Zj.jz043797009	Chr04	13991566	14008073	2.06	PREDICTED: beta-galactosidase 16-like
Zj.jz043797011	Chr04	13983020	13985716	2.06	NA
Zj.jz043797017	Chr04	13947332	13958191	2.06	PREDICTED: uncharacterized protein LOC107421091
Zj.jz043797013	Chr04	13977757	13978398	2.06	PREDICTED: E3 ubiquitin ligase BIG BROTHER-related
Zj.jz043797015	Chr04	13963585	13965884	2.06	NA
Zj.jz043797010	Chr04	13985945	13986532	2.06	NA
Zj.jz043797016	Chr04	13958249	13958910	2.06	NA
Zj.jz043797012	Chr04	13980548	13981671	2.06	PREDICTED: uncharacterized protein LOC107421084
Zj.jz043797019	Chr04	13922052	13937213	2.06	NA
Zj.jz043797020	Chr04	13917706	13920447	2.06	NA
Zj.jz028857012	Chr04	14173590	14173960	4.01	NA
Zj.jz028857011	Chr04	14171997	14172985	4.01	PREDICTED: acetyltransferase At1g77540
Zj.jz028857023	Chr04	14272913	14273149	4.01	NA
Zj.jz028857018	Chr04	14194983	14198777	4.01	PREDICTED: chlorophyllide a oxygenase, chloroplastic
Zj.jz028857013	Chr04	14175395	14177922	4.01	NA
Zj.jz028857022	Chr04	14240389	14242315	4.01	PREDICTED: uncharacterized protein At4g08330, chloroplastic isoform X1
Zj.jz028857010	Chr04	14167786	14171331	4.01	PREDICTED: cyclin-A1-4-like
Zj.jz028857021	Chr04	14227314	14229236	4.01	PREDICTED: photosystem II 22 kDa protein, chloroplastic
Zj.jz028857014	Chr04	14183697	14186104	4.01	NA
Zj.jz028857017	Chr04	14190300	14190971	4.01	NA
Zj.jz028857020	Chr04	14204483	14209841	4.01	NA
Zj.jz028857019	Chr04	14200271	14202562	4.01	PREDICTED: TLC domain-containing protein 2
Zj.jz028857016	Chr04	14189091	14189882	4.01	NA
Zj.jz028857015	Chr04	14187502	14187843	4.01	PREDICTED: uncharacterized protein LOC107421077
Zj.jz028857034	Chr04	14428393	14447796	2.36	PREDICTED: uncharacterized protein LOC107421042
Zj.jz028857031	Chr04	14382944	14384726	2.36	NA
Zj.jz028857030	Chr04	14362213	14368902	2.36	PREDICTED: small glutamine-rich tetratricopeptide repeat-containing protein
Zj.jz028857032	Chr04	14410514	14412175	2.36	PREDICTED: probable acyl-activating enzyme 6
Zj.jz028857033	Chr04	14425564	14426805	2.36	PREDICTED: protein DMR6-LIKE OXYGENASE 1-like
Zj.jz028857029	Chr04	14354116	14359746	2.36	PREDICTED: long chain acyl-CoA synthetase 9, chloroplastic
Zj.jz037709043	Chr04	17084956	17092831	1.83	PREDICTED: uncharacterized protein LOC107420790 isoform X1
Zj.jz037709037	Chr04	17124368	17128901	1.83	PREDICTED: pentatricopeptide repeat-containing protein At5g10690-like
Zj.jz037709042	Chr04	17096598	17097854	1.83	PREDICTED: uncharacterized protein LOC107420804
Zj.jz037709040	Chr04	17115981	17117243	1.83	PREDICTED: DNA topoisomerase 1
Zj.jz037709039	Chr04	17118248	17118685	1.83	PREDICTED: uncharacterized protein LOC107420788
Zj.jz037709041	Chr04	17102790	17105376	1.83	PREDICTED: E3 ubiquitin-protein ligase Praja-2-like
Zj.jz037709038	Chr04	17120536	17122573	1.83	PREDICTED: 54S ribosomal protein L24, mitochondrial
Zj.jz035501043	Chr04	17662096	17666777	2.18	PREDICTED: signal peptide peptidase
Zj.jz035501041	Chr04	17651315	17654662	2.18	NA
Zj.jz035501042	Chr04	17656884	17659690	2.18	PREDICTED: rhomboid-like protein 11, chloroplastic
Zj.jz035501037	Chr04	17633551	17639061	2.18	PREDICTED: beta-adaptin-like protein A
Zj.jz035501034	Chr04	17616832	17619787	2.18	PREDICTED: indole-3-pyruvate monooxygenase YUCCA6-like
Zj.jz035501036	Chr04	17630667	17633237	2.18	PREDICTED: GTP-binding protein At2g22870
Zj.jz035501038	Chr04	17639840	17641437	2.18	PREDICTED: pentatricopeptide repeat-containing protein At5g04810, chloroplastic-like, partial
Zj.jz035501039	Chr04	17642992	17646070	2.18	PREDICTED: proline-rich receptor-like protein kinase PERK1
Zj.jz035501035	Chr04	17628263	17629495	2.18	NA
Zj.jz035501044	Chr04	17676947	17680507	2.18	PREDICTED: uncharacterized protein LOC107420653
Zj.jz035501040	Chr04	17646738	17649798	2.18	PREDICTED: PXMP2/4 family protein 2-like
Zj.jz029983007	Chr04	17735187	17738473	2.64	PREDICTED: LOW QUALITY PROTEIN: eukaryotic translation initiation factor 3 subunit L-like
Zj.jz029983011	Chr04	17762681	17764691	2.64	PREDICTED: protein PEROXIN-4
Zj.jz029983003	Chr04	17705362	17720674	2.64	PREDICTED: myb-related protein 3R-1-like
Zj.jz029983004	Chr04	17722021	17725853	2.64	PREDICTED: aspartate aminotransferase, cytoplasmic
Zj.jz029983008	Chr04	17739917	17742569	2.64	PREDICTED: uncharacterized protein LOC107420651
Zj.jz029983012	Chr04	17765177	17769729	2.64	NA
Zj.jz029983005	Chr04	17726941	17730424	2.64	PREDICTED: aspartate aminotransferase, cytoplasmic-like
Zj.jz035501045	Chr04	17691074	17695262	2.64	NA
Zj.jz029983009	Chr04	17745960	17748108	2.64	PREDICTED: D-amino-acid transaminase, chloroplastic-like, partial
Zj.jz029983006	Chr04	17731027	17732713	2.64	PREDICTED: uncharacterized protein LOC107420695
Zj.jz029983001	Chr04	17699033	17701164	2.64	PREDICTED: coiled-coil domain-containing protein 25
Zj.jz029983013	Chr04	17773923	17779224	2.64	PREDICTED: protein tesmin/TSO1-like CXC 5, partial
Zj.jz029983014	Chr04	17790358	17795693	2.64	PREDICTED: protein EMBRYONIC FLOWER 1-like
Zj.jz029983010	Chr04	17752398	17759894	2.64	PREDICTED: target of Myb protein 1
Zj.jz034489114	Chr04	18845273	18846190	2.11	PREDICTED: protein ENHANCED DISEASE RESISTANCE 2-like
Zj.jz034489115	Chr04	18852127	18852383	2.11	NA
Zj.jz034489119	Chr04	18888927	18889406	2.11	PREDICTED: protein GLUTAMINE DUMPER 5
Zj.jz034489113	Chr04	18840081	18841405	2.11	PREDICTED: protein ASPARTIC PROTEASE IN GUARD CELL 2-like
Zj.jz034489110	Chr04	18813455	18816878	2.11	PREDICTED: protein ASPARTIC PROTEASE IN GUARD CELL 2-like
Zj.jz034489116	Chr04	18853377	18859558	2.11	PREDICTED: uncharacterized protein slr1919
Zj.jz034489117	Chr04	18862572	18866202	2.11	NA
Zj.jz034489112	Chr04	18826995	18827498	2.11	NA
Zj.jz034489111	Chr04	18824236	18826178	2.11	PREDICTED: protein ASPARTIC PROTEASE IN GUARD CELL 2-like
Zj.jz034489118	Chr04	18882051	18883319	2.11	NA
Zj.jz041429086	Chr04	19323368	19326256	1.87	PREDICTED: omega-hydroxypalmitate O-feruloyl transferase
Zj.jz041429088	Chr04	19308156	19310664	1.87	PREDICTED: mitogen-activated protein kinase homolog NTF3
Zj.jz041429087	Chr04	19314130	19318715	1.87	PREDICTED: AP-4 complex subunit mu-like
Zj.jz041429089	Chr04	19294374	19294742	1.87	PREDICTED: bZIP transcription factor 53-like, partial
Zj.jz008869019	Chr04	20381242	20383527	3.46	NA
Zj.jz008869004	Chr04	20290277	20291677	3.46	NA
Zj.jz008869007	Chr04	20302428	20303020	3.46	NA
Zj.jz008869003	Chr04	20288399	20289164	3.46	NA
Zj.jz008869012	Chr04	20335528	20338591	3.46	PREDICTED: PITH domain-containing protein 1
Zj.jz008869006	Chr04	20299162	20301125	3.46	PREDICTED: uncharacterized protein LOC107420110
Zj.jz008869008	Chr04	20304968	20310136	3.46	PREDICTED: probable serine/threonine-protein kinase DDB_G0282963
Zj.jz008869001	Chr04	20281801	20283001	3.46	NA
Zj.jz008869011	Chr04	20332462	20334491	3.46	PREDICTED: uncharacterized protein LOC107420052
Zj.jz008869017	Chr04	20365745	20368140	3.46	PREDICTED: uncharacterized protein LOC107420035
Zj.jz008869009	Chr04	20318301	20322389	3.46	PREDICTED: vacuolar-processing enzyme
Zj.jz008869010	Chr04	20328440	20329925	3.46	PREDICTED: probable protein phosphatase 2C 72
Zj.jz008869015	Chr04	20354921	20356759	3.46	PREDICTED: NADH dehydrogenase
Zj.jz008869013	Chr04	20343165	20346695	3.46	PREDICTED: ferrochelatase-2, chloroplastic
Zj.jz008869002	Chr04	20287389	20288155	3.46	PREDICTED: uncharacterized protein LOC107420037
Zj.jz008869005	Chr04	20294226	20296322	3.46	PREDICTED: UPF0587 protein C1orf123 homolog
Zj.jz008869020	Chr04	20383635	20385268	3.46	NA
Zj.jz002269050	Chr04	20247263	20248705	3.46	NA
Zj.jz008869016	Chr04	20358266	20363505	3.46	PREDICTED: serine/threonine protein phosphatase 2A 55 kDa regulatory subunit B beta isoform-like isoform X2
Zj.jz008869014	Chr04	20347306	20353359	3.46	PREDICTED: basic salivary proline-rich protein 2
Zj.jz008869018	Chr04	20373778	20377006	3.46	PREDICTED: pollen-specific protein SF21
Zj.jz008869035	Chr04	20480929	20483861	2.2	PREDICTED: probable beta-1,3-galactosyltransferase 12
Zj.jz008869043	Chr04	20518289	20519635	2.2	PREDICTED: acyl-lipid (9-3)-desaturase-like
Zj.jz008869038	Chr04	20498374	20501838	2.2	PREDICTED: uncharacterized protein LOC107420150
Zj.jz008869025	Chr04	20425785	20428267	2.2	PREDICTED: calcineurin B-like protein 10
Zj.jz008869044	Chr04	20523260	20525190	2.2	PREDICTED: UDP-sulfoquinovose synthase, chloroplastic
Zj.jz008869033	Chr04	20469311	20470877	2.2	PREDICTED: GATA transcription factor 21-like
Zj.jz008869040	Chr04	20509785	20510735	2.2	NA
Zj.jz008869024	Chr04	20418921	20422256	2.2	PREDICTED: histone deacetylase 2
Zj.jz008869028	Chr04	20437152	20438372	2.2	PREDICTED: protein REVERSION-TO-ETHYLENE SENSITIVITY1
Zj.jz008869036	Chr04	20484992	20487935	2.2	PREDICTED: zinc transporter 4, chloroplastic isoform X1
Zj.jz008869030	Chr04	20443701	20445883	2.2	NA
Zj.jz008869032	Chr04	20458134	20464181	2.2	PREDICTED: glycine dehydrogenase (decarboxylating), mitochondrial
Zj.jz008869039	Chr04	20505236	20506045	2.2	PREDICTED: uncharacterized protein LOC107420063
Zj.jz008869042	Chr04	20512173	20514205	2.2	PREDICTED: LOB domain-containing protein 7-like
Zj.jz008869026	Chr04	20430377	20432847	2.2	NA
Zj.jz008869037	Chr04	20493782	20494756	2.2	PREDICTED: putative mediator of RNA polymerase II transcription subunit 26
Zj.jz008869027	Chr04	20435420	20436268	2.2	PREDICTED: uncharacterized protein LOC107420100
Zj.jz008869029	Chr04	20442765	20443328	2.2	NA
Zj.jz008869023	Chr04	20403190	20409977	2.2	PREDICTED: K(+) efflux antiporter 6
Zj.jz008869034	Chr04	20478867	20479388	2.2	NA
Zj.jz008869041	Chr04	20510810	20511873	2.2	PREDICTED: probable leucine-rich repeat receptor-like protein kinase At1g68400
Zj.jz008869031	Chr04	20447258	20454864	2.2	PREDICTED: serine/threonine-protein kinase EDR1
Zj.jz008869139	Chr04	21088682	21092112	2.06	NA
Zj.jz008869140	Chr04	21096216	21101513	2.06	PREDICTED: 3beta-hydroxysteroid-dehydrogenase/decarboxylase isoform 2
Zj.jz008869135	Chr04	21064129	21067975	2.06	PREDICTED: polyadenylate-binding protein-interacting protein 7
Zj.jz008869132	Chr04	21049132	21053269	2.06	PREDICTED: G-protein coupled receptor 1
Zj.jz008869131	Chr04	21045335	21047390	2.06	PREDICTED: serine/threonine-protein kinase At5g01020
Zj.jz008869138	Chr04	21074052	21088291	2.06	PREDICTED: endoribonuclease Dicer homolog 3 isoform X1
Zj.jz008869130	Chr04	21038973	21040897	2.06	PREDICTED: 2-hydroxymuconate semialdehyde hydrolase
Zj.jz008869136	Chr04	21069463	21070326	2.06	PREDICTED: uncharacterized protein LOC107420014 isoform X2
Zj.jz008869133	Chr04	21054387	21054833	2.06	PREDICTED: copper transporter 5.1-like
Zj.jz008869134	Chr04	21058668	21058994	2.06	PREDICTED: uncharacterized protein LOC107420094
Zj.jz008869137	Chr04	21071085	21073748	2.06	PREDICTED: pentatricopeptide repeat-containing protein At4g33170-like
Zj.jz008869155	Chr04	21209342	21226138	4.21	NA
Zj.jz019333006	Chr04	21391569	21391808	4.21	NA
Zj.jz019333002	Chr04	21311559	21312116	4.21	NA
Zj.jz019333003	Chr04	21316675	21317601	4.21	NA
Zj.jz019333004	Chr04	21325510	21328373	4.21	NA
Zj.jz019333001	Chr04	21284735	21285594	4.21	NA
Zj.jz020387002	Chr04	21487975	21488530	4.21	NA
Zj.jz020387007	Chr04	21548382	21549024	4.21	NA
Zj.jz020387003	Chr04	21523433	21524134	4.21	NA
Zj.jz019333007	Chr04	21432246	21433162	4.21	NA
Zj.jz019333005	Chr04	21334700	21335739	4.21	NA
Zj.jz000799139	Chr04	21834783	21839278	3.49	PREDICTED: clathrin interactor EPSIN 1 isoform X2
Zj.jz020387013	Chr04	21775849	21777528	3.49	NA
Zj.jz000799141	Chr04	21820867	21825846	3.49	PREDICTED: protein EARLY FLOWERING 3
Zj.jz000799136	Chr04	21862761	21867599	3.49	PREDICTED: endo-1,4-beta-xylanase A-like
Zj.jz000799138	Chr04	21845119	21845715	3.49	PREDICTED: transcription factor RAX2-like
Zj.jz000799142	Chr04	21817521	21819663	3.49	PREDICTED: uncharacterized protein LOC107420598
Zj.jz020387010	Chr04	21719249	21719674	3.49	NA
Zj.jz020387012	Chr04	21771185	21771652	3.49	NA
Zj.jz000799135	Chr04	21879946	21884149	3.49	PREDICTED: homeobox protein knotted-1-like 2
Zj.jz000799137	Chr04	21855321	21856478	3.49	PREDICTED: zinc finger CCCH domain-containing protein 23
Zj.jz000799140	Chr04	21829844	21833343	3.49	PREDICTED: exonuclease 3\'-5\' domain-containing protein 1
Zj.jz000799125	Chr04	21941770	21943032	1.87	PREDICTED: uncharacterized protein LOC107420611
Zj.jz000799126	Chr04	21937300	21938149	1.87	PREDICTED: transcription factor RAX3-like
Zj.jz000799121	Chr04	21963631	21965835	1.87	PREDICTED: 1-aminocyclopropane-1-carboxylate synthase 3
Zj.jz000799127	Chr04	21930925	21932694	1.87	NA
Zj.jz000799124	Chr04	21944324	21944809	1.87	NA
Zj.jz000799123	Chr04	21946238	21953113	1.87	PREDICTED: CSC1-like protein RXW8 isoform X2
Zj.jz000799128	Chr04	21927578	21930308	1.87	PREDICTED: branched-chain-amino-acid aminotransferase 2, chloroplastic-like
Zj.jz000799122	Chr04	21961614	21961820	1.87	NA
Zj.jz000799129	Chr04	21915371	21923290	1.87	PREDICTED: branched-chain-amino-acid aminotransferase 2, chloroplastic-like
Zj.jz000799116	Chr04	22004270	22007503	2	PREDICTED: sodium-coupled neutral amino acid transporter 2-like
Zj.jz000799111	Chr04	22067380	22068744	2	NA
Zj.jz000799115	Chr04	22018087	22020667	2	PREDICTED: probable xyloglucan glycosyltransferase 12
Zj.jz000799112	Chr04	22063164	22065968	2	PREDICTED: protein tas-like
Zj.jz000799113	Chr04	22052066	22055313	2	PREDICTED: AP2-like ethylene-responsive transcription factor ANT
Zj.jz000799114	Chr04	22026257	22028656	2	PREDICTED: transcription factor bHLH74 isoform X2
Zj.jz000799100	Chr04	22145796	22151171	2.69	PREDICTED: uncharacterized protein KIAA0930 homolog
Zj.jz000799075	Chr04	22306525	22307604	2.69	NA
Zj.jz000799080	Chr04	22278437	22283487	2.69	NA
Zj.jz000799091	Chr04	22198676	22199152	2.69	NA
Zj.jz000799094	Chr04	22191323	22191771	2.69	NA
Zj.jz000799084	Chr04	22237729	22239417	2.69	NA
Zj.jz000799085	Chr04	22220712	22236934	2.69	NA
Zj.jz000799081	Chr04	22258826	22277980	2.69	PREDICTED: calcium-transporting ATPase 3, endoplasmic reticulum-type-like isoform X1
Zj.jz000799096	Chr04	22183180	22183554	2.69	NA
Zj.jz000799101	Chr04	22141881	22142303	2.69	NA
Zj.jz000799082	Chr04	22246102	22257389	2.69	NA
Zj.jz000799083	Chr04	22241401	22244977	2.69	PREDICTED: serine carboxypeptidase-like 1
Zj.jz000799076	Chr04	22298802	22302510	2.69	PREDICTED: putative nucleobase-ascorbate transporter 10 isoform X1
Zj.jz000799099	Chr04	22169321	22170310	2.69	NA
Zj.jz000799092	Chr04	22195100	22198074	2.69	PREDICTED: uncharacterized protein LOC107433675
Zj.jz000799086	Chr04	22215751	22219569	2.69	PREDICTED: peptidyl-prolyl cis-trans isomerase FKBP62-like isoform X1
Zj.jz000799077	Chr04	22294995	22297257	2.69	PREDICTED: heptahelical transmembrane protein 4-like
Zj.jz000799072	Chr04	22316991	22319017	2.69	PREDICTED: F-box protein At3g12350-like
Zj.jz000799093	Chr04	22192564	22193841	2.69	PREDICTED: protein PHLOEM PROTEIN 2-LIKE A10
Zj.jz000799095	Chr04	22187850	22188197	2.69	NA
Zj.jz000799074	Chr04	22310408	22311502	2.69	PREDICTED: uncharacterized protein LOC107433685
Zj.jz000799097	Chr04	22173864	22175003	2.69	PREDICTED: putative F-box protein At4g17565
Zj.jz000799073	Chr04	22313766	22315992	2.69	PREDICTED: exocyst complex component EXO70A1-like
Zj.jz000799088	Chr04	22207609	22209046	2.69	PREDICTED: lecithin-cholesterol acyltransferase-like 1
Zj.jz000799078	Chr04	22289862	22290281	2.69	NA
Zj.jz000799089	Chr04	22204454	22206110	2.69	PREDICTED: lecithin-cholesterol acyltransferase-like 1
Zj.jz000799087	Chr04	22212401	22212874	2.69	PREDICTED: uncharacterized protein LOC107433686
Zj.jz000799079	Chr04	22289003	22289813	2.69	NA
Zj.jz000799098	Chr04	22171837	22172272	2.69	NA
Zj.jz000799090	Chr04	22200363	22201730	2.69	PREDICTED: U-box domain-containing protein 30-like
Zj.jz000799054	Chr04	22451896	22455164	2.06	PREDICTED: adenine phosphoribosyltransferase 1-like
Zj.jz000799048	Chr04	22491879	22493356	2.06	NA
Zj.jz000799046	Chr04	22499076	22505052	2.06	PREDICTED: transcription initiation factor TFIID subunit 4b-like isoform X2
Zj.jz000799053	Chr04	22460242	22461009	2.06	PREDICTED: zinc finger protein ZAT10-like
Zj.jz000799040	Chr04	22531045	22533363	2.06	PREDICTED: subtilisin-like protease SBT1.7
Zj.jz000799052	Chr04	22469945	22470706	2.06	PREDICTED: LOB domain-containing protein 39-like
Zj.jz000799041	Chr04	22525589	22526143	2.06	PREDICTED: glycine-rich cell wall structural protein 1.0-like
Zj.jz000799045	Chr04	22508261	22512281	2.06	PREDICTED: casein kinase II subunit alpha-like
Zj.jz000799051	Chr04	22473478	22473823	2.06	NA
Zj.jz000799043	Chr04	22515183	22515569	2.06	NA
Zj.jz000799055	Chr04	22444273	22445821	2.06	PREDICTED: transcription factor bHLH85-like
Zj.jz000799049	Chr04	22485923	22487752	2.06	PREDICTED: uncharacterized protein LOC107433730
Zj.jz000799058	Chr04	22415032	22418920	2.06	PREDICTED: interferon-related developmental regulator 1-like
Zj.jz000799059	Chr04	22404929	22406318	2.06	PREDICTED: cyclin-D5-1-like
Zj.jz000799044	Chr04	22513077	22513720	2.06	NA
Zj.jz000799050	Chr04	22475148	22479541	2.06	PREDICTED: QWRF motif-containing protein 2-like
Zj.jz000799039	Chr04	22534409	22536228	2.06	NA
Zj.jz000799056	Chr04	22426379	22433325	2.06	PREDICTED: uncharacterized protein LOC107433710 isoform X1
Zj.jz000799047	Chr04	22495613	22497821	2.06	PREDICTED: protein sym1-like
Zj.jz000799042	Chr04	22521553	22524279	2.06	PREDICTED: acyl-CoA-binding domain-containing protein 3-like
Zj.jz000799057	Chr04	22419789	22425200	2.06	PREDICTED: activating signal cointegrator 1 complex subunit 2-like isoform X1
Zj.jz000799001	Chr04	22717364	22718601	3.39	NA
Zj.jz000799004	Chr04	22692876	22695293	3.39	PREDICTED: uncharacterized protein LOC107420512
Zj.jz000799002	Chr04	22709354	22712094	3.39	PREDICTED: LOW QUALITY PROTEIN: putative receptor protein kinase ZmPK1
Zj.jz000799003	Chr04	22696981	22702488	3.39	NA
Zj.jz006119234	Chr04	23042968	23048577	3.88	NA
Zj.jz006119233	Chr04	23049305	23049805	3.88	PREDICTED: putative receptor protein kinase ZmPK1
Zj.jz006119235	Chr04	23036858	23038375	3.88	NA
Zj.jz006119227	Chr04	23098446	23100251	1.87	PREDICTED: probable isoaspartyl peptidase/L-asparaginase 2
Zj.jz006119225	Chr04	23124889	23127767	1.87	PREDICTED: protein DCL, chloroplastic
Zj.jz006119230	Chr04	23086527	23088038	1.87	PREDICTED: probable carbohydrate esterase At4g34215
Zj.jz006119231	Chr04	23078069	23079010	1.87	PREDICTED: transcription factor MYB44-like
Zj.jz006119229	Chr04	23090540	23091082	1.87	NA
Zj.jz006119228	Chr04	23091389	23095891	1.87	NA
Zj.jz006119226	Chr04	23117037	23118543	1.87	PREDICTED: cyclin-D3-1-like
Zj.jz006119126	Chr04	23761315	23762337	1.93	PREDICTED: uncharacterized protein LOC107420880
Zj.jz006119130	Chr04	23727373	23730737	1.93	PREDICTED: polyadenylate-binding protein RBP47-like
Zj.jz006119127	Chr04	23750860	23754236	1.93	NA
Zj.jz006119125	Chr04	23764250	23769023	1.93	PREDICTED: dipeptidyl-peptidase 5
Zj.jz006119123	Chr04	23785395	23787489	1.93	PREDICTED: transcription factor MYB44-like
Zj.jz006119124	Chr04	23779206	23779904	1.93	PREDICTED: protein MIZU-KUSSEI 1
Zj.jz006119122	Chr04	23789001	23789553	1.93	PREDICTED: uncharacterized protein LOC107420866
Zj.jz006119129	Chr04	23732551	23737061	1.93	PREDICTED: uroporphyrinogen-III synthase, chloroplastic isoform X2
Zj.jz006119128	Chr04	23738339	23739457	1.93	NA
Zj.jz006119091	Chr04	23971861	23976274	2.61	PREDICTED: protein cereblon
Zj.jz006119081	Chr04	24027846	24028094	2.61	NA
Zj.jz006119087	Chr04	24002918	24003583	2.61	PREDICTED: uncharacterized protein LOC107420384
Zj.jz006119093	Chr04	23959806	23961311	2.61	PREDICTED: histidine-containing phosphotransfer protein 4-like
Zj.jz006119089	Chr04	23987462	23990665	2.61	NA
Zj.jz006119084	Chr04	24018262	24021800	2.61	PREDICTED: SH3 domain-containing protein 2-like
Zj.jz006119088	Chr04	23993951	23998385	2.61	PREDICTED: uncharacterized protein LOC107420390
Zj.jz006119090	Chr04	23977291	23982607	2.61	PREDICTED: NADP-dependent malic enzyme-like
Zj.jz006119086	Chr04	24005659	24006033	2.61	NA
Zj.jz006119085	Chr04	24014304	24015440	2.61	PREDICTED: B-box zinc finger protein 21-like
Zj.jz006119083	Chr04	24022761	24023429	2.61	PREDICTED: putative glycine-rich cell wall structural protein 1
Zj.jz006119082	Chr04	24025083	24027393	2.61	PREDICTED: protein LTV1 homolog
Zj.jz006119092	Chr04	23965259	23971192	2.61	PREDICTED: tryptophan--tRNA ligase, chloroplastic/mitochondrial
Zj.jz006119094	Chr04	23954537	23956469	2.61	PREDICTED: auxin-responsive protein IAA18-like
Zj.jz006119059	Chr04	24173389	24175593	3.53	NA
Zj.jz006119069	Chr04	24111749	24114551	3.53	PREDICTED: uncharacterized protein LOC107420381
Zj.jz006119063	Chr04	24148486	24151154	3.53	PREDICTED: uncharacterized protein LOC107420375
Zj.jz006119070	Chr04	24108553	24109461	3.53	PREDICTED: histone H3.3
Zj.jz006119062	Chr04	24151748	24156062	3.53	PREDICTED: probable pre-mRNA-splicing factor ATP-dependent RNA helicase DEAH5
Zj.jz006119071	Chr04	24101484	24103121	3.53	PREDICTED: WSC domain-containing protein ARB_07867
Zj.jz006119068	Chr04	24117382	24118524	3.53	PREDICTED: protein BASIC PENTACYSTEINE6
Zj.jz006119064	Chr04	24145297	24147051	3.53	PREDICTED: uncharacterized protein LOC107420380 isoform X2
Zj.jz006119066	Chr04	24131948	24136750	3.53	PREDICTED: protein IQ-DOMAIN 32 isoform X2
Zj.jz006119060	Chr04	24161306	24166468	3.53	PREDICTED: auxin response factor 5
Zj.jz006119061	Chr04	24157722	24158993	3.53	PREDICTED: uncharacterized protein LOC107420387
Zj.jz006119065	Chr04	24139566	24144313	3.53	PREDICTED: zinc finger CCCH domain-containing protein 6
Zj.jz006119067	Chr04	24123177	24127501	3.53	PREDICTED: protein RCC2 homolog
Zj.jz006119050	Chr04	24259577	24261009	1.99	PREDICTED: probable diphthine methyl ester synthase
Zj.jz006119046	Chr04	24273807	24276814	1.99	PREDICTED: transcription factor E2FC-like
Zj.jz006119037	Chr04	24316113	24320257	1.99	PREDICTED: uncharacterized protein LOC107407057 isoform X1
Zj.jz006119038	Chr04	24310531	24311138	1.99	PREDICTED: gibberellin-regulated protein 11-like isoform X2
Zj.jz006119044	Chr04	24285746	24287879	1.99	PREDICTED: uncharacterized protein LOC107435832
Zj.jz006119041	Chr04	24298117	24300898	1.99	PREDICTED: hexokinase-2, chloroplastic-like
Zj.jz006119049	Chr04	24262056	24262865	1.99	PREDICTED: putative pentatricopeptide repeat-containing protein At1g10330
Zj.jz006119040	Chr04	24302028	24304611	1.99	PREDICTED: putative ER lumen protein-retaining receptor C28H8.4 isoform X2
Zj.jz006119042	Chr04	24295085	24296516	1.99	PREDICTED: WEB family protein At1g75720-like
Zj.jz006119043	Chr04	24293309	24293728	1.99	PREDICTED: uncharacterized protein LOC107408298
Zj.jz006119045	Chr04	24277985	24282429	1.99	NA
Zj.jz006119047	Chr04	24270911	24272525	1.99	PREDICTED: putative HVA22-like protein g
Zj.jz006119048	Chr04	24263220	24265145	1.99	PREDICTED: protein SPA, chloroplastic-like
Zj.jz006119039	Chr04	24306990	24307667	1.99	NA
Zj.jz034129017	Chr04	24656955	24660690	2.3	PREDICTED: calcium-dependent protein kinase 29
Zj.jz034129008	Chr04	24612669	24615397	2.3	PREDICTED: protein Simiate
Zj.jz034129019	Chr04	24667426	24670938	2.3	PREDICTED: probable prolyl 4-hydroxylase 3
Zj.jz034129009	Chr04	24619902	24620949	2.3	PREDICTED: expansin-A11-like
Zj.jz034129012	Chr04	24632248	24632716	2.3	NA
Zj.jz034129013	Chr04	24635353	24635748	2.3	PREDICTED: E3 ubiquitin-protein ligase ATL23
Zj.jz034129015	Chr04	24651988	24653194	2.3	NA
Zj.jz034129007	Chr04	24609677	24610777	2.3	PREDICTED: UPF0496 protein At1g20180
Zj.jz034129006	Chr04	24579672	24584825	2.3	PREDICTED: la-related protein 1C-like isoform X1
Zj.jz034129016	Chr04	24653249	24655398	2.3	NA
Zj.jz034129018	Chr04	24661258	24664413	2.3	PREDICTED: RNA pseudouridine synthase 2, chloroplastic
Zj.jz034129011	Chr04	24629735	24631905	2.3	PREDICTED: uncharacterized protein LOC107422866
Zj.jz034129014	Chr04	24645447	24649905	2.3	PREDICTED: probable nucleoredoxin 2
Zj.jz034129010	Chr04	24624197	24626953	2.3	PREDICTED: ribonuclease P protein subunit p25-like protein
Zj.jz034129028	Chr04	24717922	24722729	2.69	PREDICTED: phospholipase D delta-like
Zj.jz034129040	Chr04	24767708	24768561	2.69	PREDICTED: protein GDAP2 homolog
Zj.jz034129034	Chr04	24746901	24750175	2.69	NA
Zj.jz034129033	Chr04	24743628	24746877	2.69	NA
Zj.jz034129035	Chr04	24751820	24754857	2.69	PREDICTED: mechanosensitive ion channel protein 8-like isoform X2
Zj.jz034129038	Chr04	24758741	24761046	2.69	PREDICTED: high mobility group B protein 9
Zj.jz034129044	Chr04	24784122	24789644	2.69	PREDICTED: probable alpha-amylase 2
Zj.jz034129045	Chr04	24799464	24802284	2.69	PREDICTED: rop guanine nucleotide exchange factor 1-like
Zj.jz034129042	Chr04	24774124	24775883	2.69	PREDICTED: tRNA pseudouridine synthase A, mitochondrial, partial
Zj.jz034129041	Chr04	24771102	24772277	2.69	PREDICTED: F-box protein SKIP23-like
Zj.jz034129029	Chr04	24723476	24723979	2.69	PREDICTED: plastocyanin
Zj.jz034129031	Chr04	24731089	24732339	2.69	PREDICTED: ornithine decarboxylase-like
Zj.jz034129037	Chr04	24756999	24757601	2.69	NA
Zj.jz034129027	Chr04	24702367	24710702	2.69	PREDICTED: tetracycline resistance protein, class G-like
Zj.jz034129043	Chr04	24776689	24777681	2.69	NA
Zj.jz034129032	Chr04	24740594	24740967	2.69	NA
Zj.jz034129036	Chr04	24755692	24756557	2.69	PREDICTED: glutathione S-transferase-like
Zj.jz034129039	Chr04	24762527	24764440	2.69	PREDICTED: pentatricopeptide repeat-containing protein At5g40410, mitochondrial
Zj.jz034129048	Chr04	24831384	24835967	2.05	PREDICTED: putative tRNA pseudouridine synthase Pus10 isoform X1
Zj.jz034129047	Chr04	24825673	24830406	2.05	PREDICTED: prolyl endopeptidase
Zj.jz034129055	Chr04	24902739	24906241	2.05	NA
Zj.jz034129057	Chr04	24911340	24913778	2.05	PREDICTED: lysine-specific histone demethylase 1 homolog 1
Zj.jz034129052	Chr04	24866384	24873755	2.05	PREDICTED: large proline-rich protein bag6-B isoform X1
Zj.jz034129058	Chr04	24914271	24915933	2.05	PREDICTED: uncharacterized protein LOC107419811
Zj.jz034129053	Chr04	24894638	24897848	2.05	NA
Zj.jz034129056	Chr04	24908158	24908934	2.05	PREDICTED: dehydrin ERD14
Zj.jz034129051	Chr04	24847607	24851916	2.05	PREDICTED: L-ascorbate oxidase homolog
Zj.jz034129049	Chr04	24836981	24839916	2.05	PREDICTED: enoyl-CoA hydratase 2, peroxisomal
Zj.jz034129054	Chr04	24900123	24902568	2.05	PREDICTED: alcohol dehydrogenase-like 7
Zj.jz034129050	Chr04	24840843	24845577	2.05	PREDICTED: T-complex protein 1 subunit beta
Zj.jz034129083	Chr04	25104112	25106105	1.99	PREDICTED: LOW QUALITY PROTEIN: uncharacterized protein LOC107419802
Zj.jz034129075	Chr04	25069403	25071223	1.99	NA
Zj.jz034129081	Chr04	25096750	25100600	1.99	PREDICTED: carboxypeptidase A6
Zj.jz034129079	Chr04	25086131	25091395	1.99	PREDICTED: pre-rRNA-processing protein TSR1 homolog
Zj.jz034129082	Chr04	25102159	25103289	1.99	NA
Zj.jz034129084	Chr04	25107042	25109713	1.99	PREDICTED: probable acyl-activating enzyme 1, peroxisomal
Zj.jz034129080	Chr04	25093274	25095931	1.99	PREDICTED: pentatricopeptide repeat-containing protein At5g42310, mitochondrial
Zj.jz034129077	Chr04	25075371	25077937	1.99	PREDICTED: uncharacterized protein LOC107419775
Zj.jz034129076	Chr04	25071274	25073775	1.99	NA
Zj.jz034129078	Chr04	25078697	25084605	1.99	PREDICTED: pentatricopeptide repeat-containing protein At1g76280
Zj.jz034129100	Chr04	25216699	25217350	1.98	NA
Zj.jz034129099	Chr04	25209769	25214338	1.98	PREDICTED: uncharacterized protein LOC107419832
Zj.jz034129098	Chr04	25208732	25208984	1.98	NA
Zj.jz034129096	Chr04	25196093	25198851	1.98	PREDICTED: serine/threonine-protein kinase CDL1-like
Zj.jz034129103	Chr04	25229542	25231283	1.98	PREDICTED: WUSCHEL-related homeobox 8-like
Zj.jz034129102	Chr04	25225107	25226410	1.98	PREDICTED: HMG1/2-like protein
Zj.jz034129097	Chr04	25205531	25207357	1.98	PREDICTED: UPF0392 protein At1g27200
Zj.jz034129095	Chr04	25186059	25188980	1.98	PREDICTED: probable serine/threonine-protein kinase NAK
Zj.jz034129094	Chr04	25159654	25172257	1.98	PREDICTED: Niemann-Pick C1 protein-like
Zj.jz034129117	Chr04	25318220	25321980	2.18	PREDICTED: MLO-like protein 9
Zj.jz034129119	Chr04	25324462	25328138	2.18	PREDICTED: dolichyl-diphosphooligosaccharide--protein glycosyltransferase subunit 1A
Zj.jz034129123	Chr04	25343284	25344247	2.18	NA
Zj.jz034129115	Chr04	25306170	25309478	2.18	PREDICTED: MLO protein homolog 1-like
Zj.jz034129110	Chr04	25277440	25281063	2.18	PREDICTED: glutamate receptor 3.3
Zj.jz034129121	Chr04	25332760	25337888	2.18	PREDICTED: uncharacterized protein LOC107419825
Zj.jz034129111	Chr04	25289487	25291226	2.18	PREDICTED: glucan endo-1,3-beta-D-glucosidase-like
Zj.jz034129114	Chr04	25301765	25304667	2.18	PREDICTED: uncharacterized protein LOC107419785
Zj.jz034129116	Chr04	25312349	25317093	2.18	PREDICTED: protein S-acyltransferase 21
Zj.jz034129112	Chr04	25292498	25296662	2.18	PREDICTED: serine/threonine-protein kinase/endoribonuclease IRE1b-like isoform X1
Zj.jz034129118	Chr04	25322526	25323916	2.18	PREDICTED: peptidyl-prolyl cis-trans isomerase FKBP18, chloroplastic
Zj.jz034129122	Chr04	25338545	25341519	2.18	PREDICTED: monosaccharide-sensing protein 2
Zj.jz034129113	Chr04	25298025	25300642	2.18	PREDICTED: glyceraldehyde-3-phosphate dehydrogenase B, chloroplastic
Zj.jz034129120	Chr04	25328387	25330407	2.18	PREDICTED: outer envelope pore protein 21B, chloroplastic
Zj.jz034129158	Chr04	25544563	25545037	2.42	NA
Zj.jz034129155	Chr04	25518978	25528468	2.42	PREDICTED: uncharacterized protein LOC107404564
Zj.jz034129156	Chr04	25536863	25541291	2.42	PREDICTED: squamosa promoter-binding-like protein 14
Zj.jz034129160	Chr04	25553669	25555400	2.42	PREDICTED: uncharacterized protein LOC107416046 isoform X1
Zj.jz034129159	Chr04	25548979	25550064	2.42	PREDICTED: uncharacterized protein LOC107404556
Zj.jz034129161	Chr04	25557950	25559309	2.42	PREDICTED: uncharacterized protein LOC107416076
Zj.jz034129157	Chr04	25543168	25543849	2.42	NA
Zj.jz034129154	Chr04	25510511	25513368	2.42	NA
Zj.jz034129170	Chr04	25667089	25672608	2.45	PREDICTED: probable cellulose synthase A catalytic subunit 3
Zj.jz034129163	Chr04	25591560	25600043	2.45	PREDICTED: tetratricopeptide repeat protein SKI3
Zj.jz034129164	Chr04	25601008	25603056	2.45	PREDICTED: protein LYK5
Zj.jz034129162	Chr04	25583370	25590623	2.45	NA
Zj.jz034129175	Chr04	25708846	25713224	2.45	PREDICTED: peroxisomal nicotinamide adenine dinucleotide carrier-like
Zj.jz034129171	Chr04	25674432	25678069	2.45	PREDICTED: paramyosin
Zj.jz034129169	Chr04	25649216	25654885	2.45	PREDICTED: LOW QUALITY PROTEIN: histone-lysine N-methyltransferase ATXR7
Zj.jz034129165	Chr04	25604555	25607492	2.45	NA
Zj.jz034129168	Chr04	25631218	25634394	2.45	PREDICTED: uncharacterized protein At1g76660
Zj.jz034129176	Chr04	25713876	25716727	2.45	PREDICTED: uncharacterized aarF domain-containing protein kinase At1g79600, chloroplastic isoform X1
Zj.jz034129166	Chr04	25608682	25611098	2.45	PREDICTED: UPF0047 protein YjbQ isoform X1
Zj.jz034129167	Chr04	25612835	25626271	2.45	NA
Zj.jz034129173	Chr04	25697792	25699887	2.45	PREDICTED: UDP-galactose transporter 2-like
Zj.jz034129172	Chr04	25679347	25679748	2.45	NA
Zj.jz034129174	Chr04	25702195	25708184	2.45	PREDICTED: LOW QUALITY PROTEIN: chaperone protein dnaJ 10-like
Zj.jz040715081	Chr05	6812735	6814775	2.33	NA
Zj.jz040715080	Chr05	6800842	6801609	2.33	NA
Zj.jz040715085	Chr05	6848320	6848961	2.33	NA
Zj.jz040715078	Chr05	6785300	6787558	2.33	NA
Zj.jz040715082	Chr05	6837218	6839317	2.33	NA
Zj.jz040715083	Chr05	6842967	6845040	2.33	NA
Zj.jz040715084	Chr05	6846653	6848221	2.33	NA
Zj.jz040715079	Chr05	6796824	6797735	2.33	NA
Zj.jz035825035	Chr05	7103520	7104218	1.96	PREDICTED: vacuolar iron transporter homolog 4-like
Zj.jz035825036	Chr05	7074938	7094715	1.96	PREDICTED: uncharacterized protein LOC107418532
Zj.jz035825032	Chr05	7124476	7127452	1.96	PREDICTED: ERAD-associated E3 ubiquitin-protein ligase component HRD3A-like isoform X1
Zj.jz035825034	Chr05	7116105	7118320	1.96	PREDICTED: aldose 1-epimerase
Zj.jz035825033	Chr05	7119555	7123064	1.96	NA
Zj.jz013737056	Chr05	13033844	13041759	1.88	NA
Zj.jz013737049	Chr05	13071600	13076827	1.88	NA
Zj.jz013737043	Chr05	13104762	13108514	1.88	PREDICTED: novel plant SNARE 13 isoform X1
Zj.jz013737045	Chr05	13089398	13090280	1.88	NA
Zj.jz013737053	Chr05	13046570	13055599	1.88	PREDICTED: calmodulin-binding transcription activator 2-like
Zj.jz013737057	Chr05	13031188	13031514	1.88	PREDICTED: uncharacterized protein LOC107433374
Zj.jz013737048	Chr05	13077300	13079743	1.88	NA
Zj.jz013737052	Chr05	13057040	13057551	1.88	NA
Zj.jz013737054	Chr05	13044401	13045439	1.88	PREDICTED: uncharacterized protein LOC107433371
Zj.jz013737050	Chr05	13067633	13070549	1.88	PREDICTED: cation/H(+) antiporter 19
Zj.jz013737044	Chr05	13099051	13101906	1.88	PREDICTED: probable sugar phosphate/phosphate translocator At3g17430
Zj.jz013737046	Chr05	13086707	13089257	1.88	PREDICTED: probable receptor-like protein kinase At5g18500
Zj.jz013737051	Chr05	13057590	13058686	1.88	PREDICTED: methyltransferase-like protein 13
Zj.jz013737055	Chr05	13042614	13043608	1.88	PREDICTED: 1-Cys peroxiredoxin
Zj.jz013737047	Chr05	13083679	13084355	1.88	NA
Zj.jz015613001	Chr05	17678863	17680245	1.84	PREDICTED: uncharacterized protein LOC107407499
Zj.jz037653028	Chr06	2316100	2320406	3.41	PREDICTED: probable tRNA N6-adenosine threonylcarbamoyltransferase, mitochondrial
Zj.jz037653029	Chr06	2308848	2312019	3.41	NA
Zj.jz017079290	Chr06	2286295	2286480	3.41	NA
Zj.jz030683002	Chr06	2304596	2306796	3.41	NA
Zj.jz037039196	Chr06	9642373	9646330	1.91	PREDICTED: molybdate-anion transporter
Zj.jz037039198	Chr06	9634160	9636037	1.91	NA
Zj.jz037039197	Chr06	9638591	9641878	1.91	PREDICTED: probable prolyl 4-hydroxylase 9
Zj.jz037039193	Chr06	9655419	9660129	1.91	PREDICTED: casein kinase II subunit alpha
Zj.jz037039194	Chr06	9652703	9654238	1.91	PREDICTED: uncharacterized protein At2g23090
Zj.jz037039199	Chr06	9629568	9633159	1.91	NA
Zj.jz037039195	Chr06	9648223	9650124	1.91	PREDICTED: acyl-CoA-binding domain-containing protein 3-like
Zj.jz037039192	Chr06	9661619	9664901	1.91	PREDICTED: ribonuclease III domain-containing protein RNC1, chloroplastic
Zj.jz034305063	Chr06	12083905	12087741	1.94	NA
Zj.jz034305062	Chr06	12079170	12079953	1.94	NA
Zj.jz034305061	Chr06	12072852	12073595	1.94	PREDICTED: protein MIZU-KUSSEI 1-like
Zj.jz034305065	Chr06	12089296	12094538	1.94	NA
Zj.jz034305064	Chr06	12087815	12088984	1.94	NA
Zj.jz036649005	Chr06	16744796	16748582	2.13	PREDICTED: ubiquitin carboxyl-terminal hydrolase 27 isoform X2
Zj.jz036649006	Chr06	16802183	16806457	2.13	PREDICTED: 26S proteasome non-ATPase regulatory subunit 12 homolog A
Zj.jz036649031	Chr06	17422982	17427490	1.91	PREDICTED: WAT1-related protein At5g64700
Zj.jz036649030	Chr06	17375012	17378006	1.91	PREDICTED: WAT1-related protein At5g64700-like, partial
Zj.jz030587017	Chr06	18696235	18697124	1.98	NA
Zj.jz030587018	Chr06	18529610	18578474	1.98	NA
Zj.jz030587014	Chr06	18815990	18816858	2.08	NA
Zj.jz030587015	Chr06	18797742	18798235	2.08	NA
Zj.jz030587013	Chr06	18827526	18827765	2.08	NA
Zj.jz030587012	Chr06	18855449	18865771	2.08	PREDICTED: protein TONSOKU
Zj.jz030587010	Chr06	18910383	18915378	2.08	NA
Zj.jz030587011	Chr06	18865930	18871715	2.08	NA
Zj.jz024747005	Chr06	19292682	19295413	2.03	NA
Zj.jz024747006	Chr06	19341121	19341913	2.03	NA
Zj.jz044729034	Chr06	20914783	20919055	1.94	PREDICTED: probable methyltransferase PMT26
Zj.jz044729033	Chr06	20909905	20910321	1.94	NA
Zj.jz044729032	Chr06	20899129	20899752	1.94	NA
Zj.jz034975022	Chr06	22527276	22527599	2.23	NA
Zj.jz034975020	Chr06	22538403	22539428	2.23	PREDICTED: zinc finger protein 3-like
Zj.jz034975021	Chr06	22531736	22532140	2.23	PREDICTED: E3 ubiquitin-protein ligase RNF181 homolog
Zj.jz034975017	Chr06	22594730	22605630	2.23	NA
Zj.jz034975018	Chr06	22561042	22561919	2.23	NA
Zj.jz018611038	Chr07	7346361	7361546	2.49	PREDICTED: cytochrome P450 87A3-like
Zj.jz018611032	Chr07	7499888	7502544	2.39	PREDICTED: probable flavin-containing monooxygenase 1
Zj.jz018611033	Chr07	7497631	7498731	2.39	NA
Zj.jz018611034	Chr07	7493624	7497564	2.39	NA
Zj.jz018611035	Chr07	7455244	7457994	2.39	PREDICTED: cytochrome P450 87A3-like
Zj.jz010465004	Chr07	8174404	8175111	2.05	NA
Zj.jz010465001	Chr07	8125879	8126139	2.05	NA
Zj.jz010465003	Chr07	8155411	8161512	2.05	PREDICTED: CMP-sialic acid transporter 2
Zj.jz010465002	Chr07	8154434	8154769	2.05	NA
Zj.jz041961048	Chr07	11822173	11840944	1.92	NA
Zj.jz041961032	Chr07	12254147	12289905	1.84	PREDICTED: endo-1,4-beta-xylanase A-like
Zj.jz041961033	Chr07	12242271	12243401	1.84	NA
Zj.jz044781074	Chr07	15784504	15794657	2.52	PREDICTED: kinesin-related protein 11
Zj.jz044781075	Chr07	15818837	15822925	2.52	PREDICTED: xylulose kinase isoform X1
Zj.jz044781082	Chr07	15858796	15862387	2.52	PREDICTED: SH3 domain-containing protein 2
Zj.jz044781080	Chr07	15840440	15841905	2.52	NA
Zj.jz044781077	Chr07	15829177	15830517	2.52	PREDICTED: uncharacterized protein LOC107426574
Zj.jz044781078	Chr07	15831815	15836944	2.52	PREDICTED: protein DETOXIFICATION 46, chloroplastic-like
Zj.jz044781073	Chr07	15774114	15775464	2.52	PREDICTED: B-box zinc finger protein 20 isoform X1
Zj.jz044781079	Chr07	15837647	15839698	2.52	NA
Zj.jz044781076	Chr07	15826437	15828495	2.52	NA
Zj.jz044781081	Chr07	15848542	15855276	2.52	PREDICTED: LOW QUALITY PROTEIN: squalene synthase-like
Zj.jz007373102	Chr07	18619003	18622893	1.85	PREDICTED: succinyl-CoA ligase
Zj.jz007373103	Chr07	18616006	18617954	1.85	PREDICTED: uncharacterized protein LOC107425790
Zj.jz007373107	Chr07	18604114	18606256	1.85	NA
Zj.jz007373105	Chr07	18613206	18613508	1.85	NA
Zj.jz007373104	Chr07	18613522	18613941	1.85	PREDICTED: uncharacterized protein LOC107425815
Zj.jz007373111	Chr07	18584124	18586757	1.85	PREDICTED: rho GDP-dissociation inhibitor 1-like
Zj.jz007373100	Chr07	18629555	18633109	1.85	PREDICTED: glutathione gamma-glutamylcysteinyltransferase 3-like
Zj.jz007373109	Chr07	18595372	18599994	1.85	PREDICTED: tetratricopeptide repeat protein 7A
Zj.jz007373110	Chr07	18591240	18593651	1.85	NA
Zj.jz007373106	Chr07	18606400	18606849	1.85	PREDICTED: uncharacterized protein LOC107425807
Zj.jz007373101	Chr07	18623710	18626574	1.85	NA
Zj.jz007373108	Chr07	18601521	18603901	1.85	PREDICTED: F-box/FBD/LRR-repeat protein At1g13570-like
Zj.jz016733041	Chr07	20671792	20673829	2.35	PREDICTED: two-pore potassium channel 5 isoform X1
Zj.jz016733047	Chr07	20699909	20702689	2.35	PREDICTED: uncharacterized protein LOC107426200
Zj.jz016733042	Chr07	20676462	20679133	2.35	PREDICTED: uncharacterized protein LOC107426203
Zj.jz016733048	Chr07	20706016	20707126	2.35	NA
Zj.jz016733036	Chr07	20637843	20641627	2.35	PREDICTED: protein transport protein SEC23
Zj.jz016733050	Chr07	20717864	20723618	2.35	NA
Zj.jz016733037	Chr07	20644933	20646321	2.35	PREDICTED: L-cysteine desulfhydrase
Zj.jz016733035	Chr07	20629471	20636539	2.35	PREDICTED: LOW QUALITY PROTEIN: protein translocase subunit SecA, chloroplastic
Zj.jz016733038	Chr07	20649189	20651476	2.35	PREDICTED: uncharacterized protein LOC107426169
Zj.jz016733039	Chr07	20652516	20657934	2.35	PREDICTED: ABC transporter B family member 11-like
Zj.jz016733049	Chr07	20710259	20712559	2.35	PREDICTED: pto-interacting protein 1-like
Zj.jz016733046	Chr07	20694392	20698024	2.35	PREDICTED: uncharacterized protein LOC107426202 isoform X1
Zj.jz016733044	Chr07	20685289	20689188	2.35	NA
Zj.jz016733040	Chr07	20662028	20663543	2.35	PREDICTED: 3\'-N-debenzoyl-2\'-deoxytaxol N-benzoyltransferase
Zj.jz016733043	Chr07	20682222	20683062	2.35	NA
Zj.jz016733045	Chr07	20690448	20692256	2.35	PREDICTED: pectinesterase-like
Zj.jz016733068	Chr07	20815917	20816321	2.28	PREDICTED: uncharacterized protein LOC107426192
Zj.jz016733071	Chr07	20823531	20826397	2.28	PREDICTED: aquaporin NIP3-1-like
Zj.jz016733072	Chr07	20834043	20837613	2.28	PREDICTED: boron transporter 1-like
Zj.jz016733066	Chr07	20805085	20805813	2.28	NA
Zj.jz016733064	Chr07	20794381	20796274	2.28	NA
Zj.jz016733067	Chr07	20809053	20809472	2.28	PREDICTED: protein NIM1-INTERACTING 1
Zj.jz016733063	Chr07	20790287	20793375	2.28	PREDICTED: glycogen synthase kinase-3 homolog MsK-3
Zj.jz016733062	Chr07	20781215	20783761	2.28	PREDICTED: probable protein phosphatase 2C 2
Zj.jz016733061	Chr07	20777480	20779695	2.28	NA
Zj.jz016733065	Chr07	20798781	20800961	2.28	PREDICTED: polygalacturonase At1g48100-like
Zj.jz016733069	Chr07	20819174	20819650	2.28	NA
Zj.jz016733070	Chr07	20821140	20821526	2.28	NA
Zj.jz001627243	Chr07	22662591	22666437	2.12	PREDICTED: cellulose synthase-like protein D5
Zj.jz001627238	Chr07	22640395	22642463	2.12	NA
Zj.jz001627251	Chr07	22706967	22707813	2.12	PREDICTED: uncharacterized protein LOC107426299
Zj.jz001627254	Chr07	22714441	22714875	2.12	NA
Zj.jz001627253	Chr07	22711251	22713424	2.12	PREDICTED: uncharacterized protein LOC107426361
Zj.jz001627255	Chr07	22714894	22717726	2.12	NA
Zj.jz001627256	Chr07	22718583	22719068	2.12	NA
Zj.jz001627247	Chr07	22691142	22691708	2.12	NA
Zj.jz001627241	Chr07	22650173	22651472	2.12	PREDICTED: two-component response regulator ORR26-like
Zj.jz001627257	Chr07	22719225	22721774	2.12	PREDICTED: kynurenine--oxoglutarate transaminase 1-like
Zj.jz001627239	Chr07	22642958	22645471	2.12	PREDICTED: protein DEHYDRATION-INDUCED 19 isoform X1
Zj.jz001627246	Chr07	22688329	22689042	2.12	PREDICTED: histone H1-like
Zj.jz001627249	Chr07	22694422	22695178	2.12	NA
Zj.jz001627250	Chr07	22695878	22696341	2.12	NA
Zj.jz001627245	Chr07	22684806	22685384	2.12	PREDICTED: uncharacterized protein LOC107426304
Zj.jz001627240	Chr07	22646250	22648901	2.12	PREDICTED: syntaxin-41 isoform X1
Zj.jz001627244	Chr07	22670390	22671451	2.12	PREDICTED: probable galacturonosyltransferase-like 7
Zj.jz001627242	Chr07	22659737	22660797	2.12	NA
Zj.jz001627248	Chr07	22692739	22693305	2.12	NA
Zj.jz001627252	Chr07	22708690	22709181	2.12	PREDICTED: GATA transcription factor 15-like
Zj.jz001627328	Chr07	23160657	23162881	5.74	PREDICTED: probable pectinesterase 53
Zj.jz001627326	Chr07	23142349	23146224	5.74	PREDICTED: SWR1-complex protein 4
Zj.jz001627327	Chr07	23156320	23156859	5.74	NA
Zj.jz001627325	Chr07	23140248	23141495	5.74	PREDICTED: uncharacterized protein LOC107426155
Zj.jz001627329	Chr07	23165383	23166342	5.74	NA
Zj.jz003639056	Chr08	421191	421469	2.34	NA
Zj.jz003639064	Chr08	389873	390088	2.34	PREDICTED: mitotic-spindle organizing protein 1A-like
Zj.jz003639053	Chr08	441268	442993	2.34	PREDICTED: transcription factor bHLH106-like
Zj.jz003639066	Chr08	372539	375506	2.34	PREDICTED: probable mediator of RNA polymerase II transcription subunit 26b
Zj.jz003639061	Chr08	403900	404359	2.34	NA
Zj.jz003639054	Chr08	432565	434979	2.34	PREDICTED: probable auxin efflux carrier component 1b
Zj.jz003639058	Chr08	412158	414615	2.34	PREDICTED: serine carboxypeptidase-like 45
Zj.jz003639067	Chr08	361401	363353	2.34	NA
Zj.jz003639060	Chr08	405537	406034	2.34	PREDICTED: ankyrin-1-like
Zj.jz003639065	Chr08	382565	386867	2.34	PREDICTED: putative SWI/SNF-related matrix-associated actin-dependent regulator of chromatin subfamily A member 3-like 1
Zj.jz003639062	Chr08	397804	403875	2.34	NA
Zj.jz003639057	Chr08	415456	416818	2.34	PREDICTED: 10 kDa chaperonin-like
Zj.jz003639055	Chr08	424859	427579	2.34	PREDICTED: 3-oxoacyl
Zj.jz003639059	Chr08	407209	409941	2.34	PREDICTED: serine carboxypeptidase-like 45 isoform X2
Zj.jz003639063	Chr08	393033	395698	2.34	PREDICTED: serine carboxypeptidase-like 45
Zj.jz003639024	Chr08	686632	689186	2.3	PREDICTED: haloacid dehalogenase-like hydrolase domain-containing protein 3
Zj.jz003639030	Chr08	648887	649884	2.3	NA
Zj.jz003639025	Chr08	684045	684724	2.3	NA
Zj.jz003639028	Chr08	660445	666506	2.3	NA
Zj.jz003639022	Chr08	704868	706777	2.3	PREDICTED: protein STRICTOSIDINE SYNTHASE-LIKE 10-like
Zj.jz003639029	Chr08	654197	656110	2.3	NA
Zj.jz003639031	Chr08	628053	628352	2.3	NA
Zj.jz003639026	Chr08	669982	678844	2.3	PREDICTED: centromere-associated protein E-like
Zj.jz003639023	Chr08	693964	696091	2.3	NA
Zj.jz003639027	Chr08	667358	669306	2.3	PREDICTED: ribosomal RNA small subunit methyltransferase NEP1-like
Zj.jz003639032	Chr08	609174	624957	2.3	PREDICTED: ferredoxin-dependent glutamate synthase, chloroplastic
Zj.jz003639012	Chr08	762674	764616	2.38	PREDICTED: DNA-directed RNA polymerase V subunit 5A-like
Zj.jz003639002	Chr08	816587	818302	2.38	NA
Zj.jz003639008	Chr08	791979	793528	2.38	NA
Zj.jz003639013	Chr08	759364	760626	2.38	NA
Zj.jz003639010	Chr08	780907	783339	2.38	NA
Zj.jz003639006	Chr08	797823	799878	2.38	NA
Zj.jz003639015	Chr08	742718	750383	2.38	PREDICTED: condensin complex subunit 1
Zj.jz003639007	Chr08	794345	795313	2.38	NA
Zj.jz003639004	Chr08	809087	810841	2.38	NA
Zj.jz003639017	Chr08	733861	736277	2.38	PREDICTED: tubulin-folding cofactor B
Zj.jz003639014	Chr08	753918	755861	2.38	NA
Zj.jz003639005	Chr08	800806	804287	2.38	NA
Zj.jz003639011	Chr08	765643	780203	2.38	PREDICTED: AUGMIN subunit 1-like
Zj.jz003639016	Chr08	737370	741215	2.38	PREDICTED: pyruvate kinase 1, cytosolic-like
Zj.jz003639003	Chr08	812781	814217	2.38	NA
Zj.jz039277029	Chr08	1175064	1175860	1.94	NA
Zj.jz039277020	Chr08	1145331	1149710	1.94	PREDICTED: uncharacterized protein LOC107431598
Zj.jz039277019	Chr08	1134728	1137942	1.94	PREDICTED: peptide chain release factor PrfB3, chloroplastic
Zj.jz039277025	Chr08	1165818	1166425	1.94	PREDICTED: protein EARLY RESPONSIVE TO DEHYDRATION 15 isoform X1
Zj.jz039277017	Chr08	1118847	1123228	1.94	PREDICTED: glycosyltransferase-like At2g41451
Zj.jz039277027	Chr08	1169701	1172219	1.94	NA
Zj.jz039277024	Chr08	1159021	1163185	1.94	PREDICTED: ketol-acid reductoisomerase, chloroplastic
Zj.jz039277022	Chr08	1152124	1152381	1.94	NA
Zj.jz039277021	Chr08	1150657	1151511	1.94	PREDICTED: probable F-box protein At5g04010
Zj.jz039277030	Chr08	1176506	1179842	1.94	NA
Zj.jz039277023	Chr08	1156344	1157207	1.94	NA
Zj.jz039277015	Chr08	1110422	1112230	1.94	PREDICTED: uncharacterized protein LOC107431594
Zj.jz039277028	Chr08	1172227	1173939	1.94	NA
Zj.jz039277026	Chr08	1167588	1167902	1.94	NA
Zj.jz039277016	Chr08	1113851	1117978	1.94	PREDICTED: DNA-(apurinic or apyrimidinic site) lyase, chloroplastic isoform X1
Zj.jz039277018	Chr08	1126134	1131375	1.94	PREDICTED: folylpolyglutamate synthase
Zj.jz004979140	Chr08	2173455	2174192	2.96	PREDICTED: uncharacterized protein LOC107410074
Zj.jz004979144	Chr08	2188985	2190631	2.96	PREDICTED: probable polyol transporter 6
Zj.jz004979148	Chr08	2221549	2222514	2.96	NA
Zj.jz004979138	Chr08	2141488	2142573	2.96	PREDICTED: heat stress transcription factor C-1
Zj.jz004979147	Chr08	2202949	2204607	2.96	NA
Zj.jz004979146	Chr08	2198667	2200802	2.96	NA
Zj.jz004979139	Chr08	2163023	2165087	2.96	PREDICTED: LOW QUALITY PROTEIN: indole-3-pyruvate monooxygenase YUCCA2-like
Zj.jz004979141	Chr08	2180210	2181154	2.96	PREDICTED: transcription repressor OFP8
Zj.jz004979145	Chr08	2193076	2194751	2.96	PREDICTED: probable polyol transporter 6
Zj.jz004979143	Chr08	2186208	2187086	2.96	NA
Zj.jz004979149	Chr08	2231624	2232388	2.96	NA
Zj.jz004979151	Chr08	2246520	2249411	2.96	PREDICTED: stage V sporulation protein K
Zj.jz004979142	Chr08	2185513	2186196	2.96	NA
Zj.jz004979150	Chr08	2243244	2245647	2.96	PREDICTED: uncharacterized protein LOC107431771
Zj.jz043343267	Chr08	3816271	3817550	2.02	PREDICTED: protein BUD31 homolog 2
Zj.jz043343261	Chr08	3849580	3851950	2.02	PREDICTED: histidine-containing phosphotransfer protein 1-like
Zj.jz043343259	Chr08	3856408	3857030	2.02	NA
Zj.jz043343263	Chr08	3837586	3838947	2.02	PREDICTED: 60S acidic ribosomal protein P2B-like
Zj.jz043343257	Chr08	3862892	3868334	2.02	PREDICTED: uncharacterized protein LOC107434962 isoform X1
Zj.jz043343260	Chr08	3853519	3856201	2.02	NA
Zj.jz043343265	Chr08	3828247	3830753	2.02	PREDICTED: uncharacterized protein LOC107434945
Zj.jz043343266	Chr08	3820193	3823341	2.02	PREDICTED: serine/threonine-protein kinase D6PKL2-like
Zj.jz043343256	Chr08	3872864	3874384	2.02	PREDICTED: cytochrome P450 94C1-like
Zj.jz043343262	Chr08	3844491	3848370	2.02	PREDICTED: IQ domain-containing protein IQM3-like
Zj.jz043343258	Chr08	3857937	3861404	2.02	PREDICTED: subtilisin-like protease SBT4.15
Zj.jz039715007	Chr08	9554200	9555001	1.91	PREDICTED: lamin-like protein
Zj.jz039715008	Chr08	9559062	9566910	1.91	PREDICTED: synaptotagmin-4
Zj.jz039715006	Chr08	9518499	9546659	1.91	PREDICTED: BEACH domain-containing protein C2
Zj.jz020529051	Chr08	11576453	11580189	2.45	PREDICTED: serine/threonine-protein kinase AFC1
Zj.jz020529054	Chr08	11559651	11560188	2.45	NA
Zj.jz020529052	Chr08	11566851	11567555	2.45	NA
Zj.jz020529050	Chr08	11603686	11604519	2.45	PREDICTED: uncharacterized protein LOC107432796
Zj.jz020529049	Chr08	11613216	11614262	2.45	PREDICTED: protein SLOW GREEN 1, chloroplastic-like
Zj.jz020529057	Chr08	11535126	11535665	2.45	PREDICTED: zinc finger protein ZAT11
Zj.jz020529056	Chr08	11539325	11545497	2.45	PREDICTED: 125 kDa kinesin-related protein
Zj.jz020529058	Chr08	11517310	11518275	2.45	PREDICTED: benzyl alcohol O-benzoyltransferase-like
Zj.jz020529055	Chr08	11549861	11553820	2.45	PREDICTED: diaminopimelate epimerase, chloroplastic
Zj.jz020529053	Chr08	11563806	11564639	2.45	PREDICTED: uncharacterized protein LOC107432773
Zj.jz041021005	Chr08	12905578	12907023	2.55	PREDICTED: disease resistance-like protein CSA1
Zj.jz041021004	Chr08	12898739	12899814	2.55	NA
Zj.jz041021006	Chr08	12924402	12925628	2.55	NA
Zj.jz041021002	Chr08	12855372	12858329	2.55	PREDICTED: LRR receptor-like serine/threonine-protein kinase FLS2
Zj.jz041021003	Chr08	12885654	12886255	2.55	NA
Zj.jz044575045	Chr08	13316078	13317721	1.88	PREDICTED: cytochrome P450 86A8
Zj.jz044575046	Chr08	13300359	13302524	1.88	PREDICTED: origin of replication complex subunit 5
Zj.jz044575044	Chr08	13341838	13347810	1.88	PREDICTED: ascorbate transporter, chloroplastic-like
Zj.jz044575047	Chr08	13295014	13298191	1.88	PREDICTED: ATG8-interacting protein 1 isoform X1
Zj.jz044575048	Chr08	13286371	13290300	1.88	PREDICTED: uncharacterized protein LOC107432983
Zj.jz044575043	Chr08	13359071	13361727	1.88	PREDICTED: probable glycerol-3-phosphate acyltransferase 8
Zj.jz017567033	Chr08	16731953	16734158	3.41	NA
Zj.jz017567034	Chr08	16699706	16700206	3.41	PREDICTED: 60S ribosomal protein L12
Zj.jz015095024	Chr08	18199274	18206535	2.16	PREDICTED: peroxidase 24-like
Zj.jz015095023	Chr08	18197506	18197835	2.16	NA
Zj.jz015095029	Chr08	18230989	18233904	2.16	PREDICTED: uncharacterized protein LOC107411411
Zj.jz015095021	Chr08	18193650	18194533	2.16	NA
Zj.jz015095028	Chr08	18223836	18229234	2.16	NA
Zj.jz015095025	Chr08	18208052	18209660	2.16	PREDICTED: peroxidase 3-like
Zj.jz015095030	Chr08	18236256	18256540	2.16	NA
Zj.jz015095027	Chr08	18219762	18223284	2.16	PREDICTED: uncharacterized protein LOC107431508
Zj.jz015095026	Chr08	18216911	18218269	2.16	PREDICTED: uncharacterized protein LOC107411405
Zj.jz015095022	Chr08	18195604	18196422	2.16	NA
Zj.jz015095064	Chr08	19151294	19151942	1.87	NA
Zj.jz034557198	Chr08	20638023	20640430	1.98	PREDICTED: cell wall / vacuolar inhibitor of fructosidase 1-like
Zj.jz034557199	Chr08	20641059	20641523	1.98	PREDICTED: cell wall / vacuolar inhibitor of fructosidase 1-like
Zj.jz034557192	Chr08	20613638	20618671	1.98	PREDICTED: galactokinase-like
Zj.jz034557189	Chr08	20596414	20597726	1.98	NA
Zj.jz034557196	Chr08	20632607	20633158	1.98	PREDICTED: cell wall / vacuolar inhibitor of fructosidase 1-like
Zj.jz034557200	Chr08	20643063	20643880	1.98	PREDICTED: cell wall / vacuolar inhibitor of fructosidase 1-like
Zj.jz034557190	Chr08	20598152	20609013	1.98	NA
Zj.jz034557197	Chr08	20634566	20635096	1.98	PREDICTED: cell wall / vacuolar inhibitor of fructosidase 1-like
Zj.jz034557195	Chr08	20630164	20631514	1.98	NA
Zj.jz034557187	Chr08	20579035	20581736	1.98	NA
Zj.jz034557194	Chr08	20619710	20621829	1.98	NA
Zj.jz034557191	Chr08	20609633	20612204	1.98	PREDICTED: GPN-loop GTPase 1-like isoform X2
Zj.jz034557193	Chr08	20619286	20619573	1.98	NA
Zj.jz034557188	Chr08	20591054	20592698	1.98	NA
Zj.jz034557235	Chr08	20857654	20860027	2.16	PREDICTED: polygalacturonase At1g48100-like
Zj.jz034557228	Chr08	20797071	20798203	2.16	PREDICTED: probable protein Pop3
Zj.jz034557237	Chr08	20864042	20888876	2.16	NA
Zj.jz034557229	Chr08	20798748	20799281	2.16	PREDICTED: pectinesterase inhibitor-like
Zj.jz034557231	Chr08	20804676	20806938	2.16	PREDICTED: dihydrolipoyl dehydrogenase 1, mitochondrial
Zj.jz034557236	Chr08	20861046	20862460	2.16	PREDICTED: uncharacterized protein LOC107407361 isoform X1
Zj.jz034557233	Chr08	20813886	20817571	2.16	PREDICTED: probable beta-1,3-galactosyltransferase 16
Zj.jz034557230	Chr08	20801934	20804014	2.16	PREDICTED: craniofacial development protein 1-like
Zj.jz034557232	Chr08	20808343	20810524	2.16	PREDICTED: probable protein phosphatase 2C 13
Zj.jz034557227	Chr08	20793045	20794448	2.16	PREDICTED: galactinol synthase 2-like isoform X2
Zj.jz043521017	Chr09	3778425	3783017	1.87	PREDICTED: protein DETOXIFICATION 12-like isoform X2
Zj.jz043521020	Chr09	3754809	3757998	1.87	PREDICTED: uncharacterized protein LOC107429399
Zj.jz043521029	Chr09	3720275	3721680	1.87	NA
Zj.jz043521021	Chr09	3751400	3754366	1.87	PREDICTED: sec-independent protein translocase protein TATC, chloroplastic
Zj.jz043521025	Chr09	3735539	3736720	1.87	PREDICTED: uncharacterized protein LOC107429412
Zj.jz043521022	Chr09	3746124	3750653	1.87	PREDICTED: origin of replication complex subunit 4
Zj.jz043521023	Chr09	3742299	3744503	1.87	PREDICTED: pentatricopeptide repeat-containing protein At1g22960, mitochondrial
Zj.jz043521028	Chr09	3723433	3723879	1.87	NA
Zj.jz043521018	Chr09	3766713	3775985	1.87	PREDICTED: protein DETOXIFICATION 14-like
Zj.jz043521027	Chr09	3727770	3728885	1.87	NA
Zj.jz043521024	Chr09	3737396	3739453	1.87	PREDICTED: palmitoyl-acyl carrier protein thioesterase, chloroplastic-like
Zj.jz043521019	Chr09	3759462	3761689	1.87	PREDICTED: protein DETOXIFICATION 14-like
Zj.jz043521026	Chr09	3731668	3732726	1.87	NA
Zj.jz029849107	Chr09	4794980	4796083	2.08	NA
Zj.jz029849112	Chr09	4745619	4748045	2.08	PREDICTED: uncharacterized protein At1g66480
Zj.jz029849114	Chr09	4721849	4723200	2.08	NA
Zj.jz029849106	Chr09	4800312	4801445	2.08	PREDICTED: uncharacterized protein LOC107429313
Zj.jz029849110	Chr09	4767211	4770725	2.08	NA
Zj.jz029849108	Chr09	4792529	4794606	2.08	PREDICTED: uncharacterized protein LOC107429326
Zj.jz029849111	Chr09	4750150	4757103	2.08	PREDICTED: putative 1-phosphatidylinositol-3-phosphate 5-kinase FAB1C
Zj.jz029849113	Chr09	4739697	4742493	2.08	PREDICTED: U-box domain-containing protein 11
Zj.jz029849109	Chr09	4773773	4774030	2.08	NA
Zj.jz029849105	Chr09	4803474	4804592	2.08	PREDICTED: uncharacterized protein LOC107429320
Zj.jz029849058	Chr09	5263373	5266099	2.1	PREDICTED: protein BCCIP homolog
Zj.jz029849057	Chr09	5268816	5273218	2.1	PREDICTED: uncharacterized protein LOC107429292
Zj.jz029849055	Chr09	5277751	5283675	2.1	PREDICTED: uncharacterized protein LOC107429296
Zj.jz029849050	Chr09	5327361	5328051	2.1	PREDICTED: HMG-Y-related protein A-like
Zj.jz029849052	Chr09	5306010	5309331	2.1	NA
Zj.jz029849053	Chr09	5289376	5295492	2.1	PREDICTED: putative clathrin assembly protein At2g01600
Zj.jz029849056	Chr09	5274530	5275690	2.1	PREDICTED: NAD(P)H-quinone oxidoreductase subunit L, chloroplastic
Zj.jz029849054	Chr09	5284293	5285845	2.1	PREDICTED: probable NAD(P)H dehydrogenase subunit CRR3, chloroplastic
Zj.jz029849051	Chr09	5320740	5324892	2.1	PREDICTED: putative receptor-like protein kinase At4g00960
Zj.jz029849046	Chr09	5375039	5379073	3.29	PREDICTED: LOW QUALITY PROTEIN: endoglucanase 8-like
Zj.jz029849042	Chr09	5401643	5402134	3.29	NA
Zj.jz029849034	Chr09	5444061	5446613	3.29	PREDICTED: G-type lectin S-receptor-like serine/threonine-protein kinase At1g34300
Zj.jz029849044	Chr09	5392776	5392985	3.29	NA
Zj.jz029849030	Chr09	5468498	5483408	3.29	PREDICTED: mediator of RNA polymerase II transcription subunit 23 isoform X2
Zj.jz029849038	Chr09	5429602	5430418	3.29	NA
Zj.jz029849035	Chr09	5441578	5443683	3.29	PREDICTED: dynein light chain 1, cytoplasmic
Zj.jz029849039	Chr09	5425337	5425767	3.29	NA
Zj.jz029849033	Chr09	5454782	5457304	3.29	PREDICTED: eukaryotic translation initiation factor 6-2 isoform X2
Zj.jz029849049	Chr09	5333066	5342107	3.29	NA
Zj.jz029849031	Chr09	5460966	5465767	3.29	PREDICTED: glucan endo-1,3-beta-glucosidase 3 isoform X1
Zj.jz029849047	Chr09	5361754	5362377	3.29	PREDICTED: 21 kDa protein-like
Zj.jz029849048	Chr09	5345620	5347956	3.29	PREDICTED: pectinesterase
Zj.jz029849037	Chr09	5435219	5435680	3.29	NA
Zj.jz029849045(fw2.2)	Chr09	5382535	5383874	3.29	PREDICTED: protein PLANT CADMIUM RESISTANCE 2-like
Zj.jz029849043	Chr09	5400791	5400997	3.29	NA
Zj.jz029849036	Chr09	5435733	5436127	3.29	NA
Zj.jz029849032	Chr09	5458862	5460311	3.29	NA
Zj.jz029849013	Chr09	5661992	5675199	2.4	PREDICTED: 1-aminocyclopropane-1-carboxylate oxidase homolog 4-like
Zj.jz029849012	Chr09	5678909	5679421	2.4	NA
Zj.jz029849009	Chr09	5702333	5702554	2.4	PREDICTED: uncharacterized protein LOC107429246
Zj.jz029849011	Chr09	5679436	5682259	2.4	PREDICTED: zinc finger protein VAR3, chloroplastic
Zj.jz029849010	Chr09	5688008	5689162	2.4	PREDICTED: nudix hydrolase 17, mitochondrial-like
Zj.jz029849016	Chr09	5640237	5642955	2.4	PREDICTED: probable peroxygenase 4
Zj.jz029849014	Chr09	5657799	5660023	2.4	NA
Zj.jz029849015	Chr09	5651429	5655868	2.4	PREDICTED: ubiquitin-conjugating enzyme E2 variant 1A-like
Zj.jz029849008	Chr09	5703860	5707456	2.4	PREDICTED: histone-lysine N-methyltransferase setd3
Zj.jz015743084	Chr09	5794599	5805762	2.85	PREDICTED: LOW QUALITY PROTEIN: cleavage and polyadenylation specificity factor subunit 3-II
Zj.jz015743080	Chr09	5836169	5840105	2.85	PREDICTED: adagio protein 3
Zj.jz029849001	Chr09	5780432	5783567	2.85	PREDICTED: E3 ubiquitin protein ligase RIE1
Zj.jz029849002	Chr09	5765938	5771467	2.85	PREDICTED: probable UDP-3-O
Zj.jz015743083	Chr09	5819089	5820717	2.85	PREDICTED: pentatricopeptide repeat-containing protein At2g01740
Zj.jz015743081	Chr09	5828523	5834896	2.85	PREDICTED: dynamin-related protein 1C
Zj.jz029849003	Chr09	5727158	5760666	2.85	PREDICTED: nuclear pore complex protein NUP155
Zj.jz015743013	Chr09	6475223	6478157	4.7	NA
Zj.jz015743060	Chr09	6082551	6083044	4.7	NA
Zj.jz015743003	Chr09	6582873	6583151	4.7	NA
Zj.jz015743041	Chr09	6192854	6198596	4.7	PREDICTED: protein POLLEN DEFECTIVE IN GUIDANCE 1-like
Zj.jz015743004	Chr09	6580762	6582783	4.7	NA
Zj.jz015743014	Chr09	6469790	6470137	4.7	NA
Zj.jz015743027	Chr09	6378733	6379314	4.7	PREDICTED: uncharacterized protein LOC107429203 isoform X2
Zj.jz015743012	Chr09	6504596	6511437	4.7	NA
Zj.jz015743024	Chr09	6389940	6390254	4.7	NA
Zj.jz015743059	Chr09	6085250	6086451	4.7	NA
Zj.jz015743058	Chr09	6087327	6090428	4.7	NA
Zj.jz015743006	Chr09	6550054	6551385	4.7	NA
Zj.jz015743035	Chr09	6263498	6263776	4.7	NA
Zj.jz015743028	Chr09	6377463	6378400	4.7	NA
Zj.jz015743048	Chr09	6141732	6142998	4.7	PREDICTED: vacuolar iron transporter 1-like
Zj.jz015743005	Chr09	6560057	6561508	4.7	PREDICTED: G-type lectin S-receptor-like serine/threonine-protein kinase RLK1
Zj.jz015743057	Chr09	6098726	6099220	4.7	NA
Zj.jz015743047	Chr09	6152736	6157839	4.7	NA
Zj.jz015743040	Chr09	6218311	6220937	4.7	PREDICTED: G-type lectin S-receptor-like serine/threonine-protein kinase At5g24080
Zj.jz015743029	Chr09	6369631	6373708	4.7	PREDICTED: protein OBERON 3
Zj.jz015743063	Chr09	6064210	6067483	4.7	PREDICTED: alpha,alpha-trehalose-phosphate synthase
Zj.jz015743033	Chr09	6287868	6290873	4.7	PREDICTED: omega-hydroxypalmitate O-feruloyl transferase-like
Zj.jz015743010	Chr09	6533594	6536002	4.7	NA
Zj.jz015743036	Chr09	6262971	6263453	4.7	NA
Zj.jz015743011	Chr09	6511669	6514226	4.7	NA
Zj.jz015743021	Chr09	6429640	6430302	4.7	NA
Zj.jz015743055	Chr09	6103757	6106714	4.7	NA
Zj.jz015743020	Chr09	6430351	6430638	4.7	NA
Zj.jz015743019	Chr09	6434653	6437274	4.7	PREDICTED: putative pentatricopeptide repeat-containing protein At5g08490
Zj.jz015743050	Chr09	6135790	6135996	4.7	NA
Zj.jz015743056	Chr09	6099274	6100446	4.7	NA
Zj.jz015743025	Chr09	6384498	6389334	4.7	PREDICTED: coatomer subunit delta-like
Zj.jz015743046	Chr09	6159505	6165484	4.7	NA
Zj.jz015743037	Chr09	6262382	6262669	4.7	NA
Zj.jz015743009	Chr09	6538548	6538903	4.7	NA
Zj.jz015743044	Chr09	6170983	6174507	4.7	PREDICTED: cyclin-SDS
Zj.jz015743001	Chr09	6592687	6597528	4.7	NA
Zj.jz015743062	Chr09	6077839	6079074	4.7	PREDICTED: protein KNATM-like
Zj.jz015743054	Chr09	6111378	6112587	4.7	PREDICTED: heat stress transcription factor A-8
Zj.jz015743043	Chr09	6176504	6180230	4.7	PREDICTED: binding partner of ACD11 1
Zj.jz015743017	Chr09	6443307	6443699	4.7	NA
Zj.jz015743018	Chr09	6442518	6443159	4.7	NA
Zj.jz015743026	Chr09	6379976	6381376	4.7	PREDICTED: probable ascorbate-specific transmembrane electron transporter 1
Zj.jz015743016	Chr09	6443959	6444888	4.7	NA
Zj.jz015743061	Chr09	6080072	6080419	4.7	NA
Zj.jz015743008	Chr09	6539914	6541435	4.7	PREDICTED: probable transmembrane ascorbate ferrireductase 3
Zj.jz015743032	Chr09	6303338	6305275	4.7	NA
Zj.jz015743034	Chr09	6275418	6279020	4.7	PREDICTED: receptor protein kinase TMK1
Zj.jz015743007	Chr09	6544056	6546406	4.7	NA
Zj.jz015743042	Chr09	6185004	6186742	4.7	PREDICTED: uncharacterized protein LOC107434439
Zj.jz015743038	Chr09	6227648	6247730	4.7	PREDICTED: LOW QUALITY PROTEIN: THO complex subunit 2
Zj.jz015743052	Chr09	6124352	6126734	4.7	PREDICTED: vacuolar iron transporter 1, partial
Zj.jz015743031	Chr09	6313780	6320827	4.7	NA
Zj.jz015743015	Chr09	6465088	6467502	4.7	PREDICTED: G-type lectin S-receptor-like serine/threonine-protein kinase RLK1
Zj.jz015743023	Chr09	6390311	6392874	4.7	NA
Zj.jz015743049	Chr09	6136051	6136398	4.7	NA
Zj.jz015743039	Chr09	6223969	6225375	4.7	PREDICTED: putative clathrin assembly protein At2g25430
Zj.jz015743030	Chr09	6355470	6356231	4.7	PREDICTED: zinc finger protein 4-like
Zj.jz015743002	Chr09	6589837	6590327	4.7	NA
Zj.jz015743051	Chr09	6131946	6132503	4.7	NA
Zj.jz015743045	Chr09	6166835	6168916	4.7	NA
Zj.jz015743053	Chr09	6119226	6119699	4.7	NA
Zj.jz018655003	Chr09	6637887	6638294	5.79	NA
Zj.jz018655007	Chr09	6690652	6693673	5.79	PREDICTED: uncharacterized protein LOC107405477
Zj.jz018655014	Chr09	6782872	6789901	5.79	NA
Zj.jz018655010	Chr09	6717490	6720945	5.79	PREDICTED: annexin D5-like
Zj.jz018655017	Chr09	6803040	6803876	5.79	PREDICTED: protein BASIC PENTACYSTEINE2-like
Zj.jz018655015	Chr09	6791346	6792755	5.79	PREDICTED: uncharacterized protein LOC107405088
Zj.jz018655012	Chr09	6746962	6758152	5.79	NA
Zj.jz018655005	Chr09	6668754	6673772	5.79	PREDICTED: anthranilate synthase beta subunit 2, chloroplastic-like
Zj.jz018655004	Chr09	6657186	6663629	5.79	PREDICTED: probable xyloglucan endotransglucosylase/hydrolase protein 28
Zj.jz018655013	Chr09	6770587	6775683	5.79	PREDICTED: 65-kDa microtubule-associated protein 6-like
Zj.jz018655016	Chr09	6798744	6799907	5.79	PREDICTED: putative clathrin assembly protein At1g25240
Zj.jz018655002	Chr09	6636294	6637403	5.79	NA
Zj.jz018655019	Chr09	6810044	6813990	5.79	PREDICTED: PHD finger protein MALE STERILITY 1
Zj.jz018655006	Chr09	6684097	6689518	5.79	PREDICTED: uncharacterized protein LOC107405480 isoform X4
Zj.jz018655001	Chr09	6620453	6621610	5.79	NA
Zj.jz018655020	Chr09	6833957	6836370	5.79	PREDICTED: protein SHOOT GRAVITROPISM 5
Zj.jz018655009	Chr09	6713282	6715858	5.79	NA
Zj.jz018655018	Chr09	6804066	6804365	5.79	NA
Zj.jz018655011	Chr09	6740942	6743628	5.79	NA
Zj.jz018655008	Chr09	6694212	6710119	5.79	PREDICTED: purple acid phosphatase 3-like
Zj.jz018655062	Chr09	7438904	7439263	2.16	NA
Zj.jz018655060	Chr09	7425411	7425782	2.16	NA
Zj.jz018655059	Chr09	7421978	7423355	2.16	NA
Zj.jz018655061	Chr09	7427227	7427541	2.16	NA
Zj.jz018655063	Chr09	7473986	7477653	2.16	PREDICTED: WPP domain-interacting tail-anchored protein 2 isoform X1
Zj.jz018655076	Chr09	7569595	7571010	2.72	PREDICTED: UDP-glycosyltransferase 89A2-like
Zj.jz018655071	Chr09	7536265	7546272	2.72	PREDICTED: DNA-directed RNA polymerase 1B, mitochondrial
Zj.jz018655075	Chr09	7565941	7566511	2.72	PREDICTED: root meristem growth factor 3
Zj.jz018655073	Chr09	7551735	7557782	2.72	PREDICTED: heat shock protein 90-5, chloroplastic
Zj.jz018655069	Chr09	7521153	7521449	2.72	NA
Zj.jz018655074	Chr09	7559412	7561974	2.72	PREDICTED: protein ABHD17B-like
Zj.jz018655070	Chr09	7532181	7534836	2.72	PREDICTED: probable sodium-coupled neutral amino acid transporter 6
Zj.jz018655068	Chr09	7510821	7516615	2.72	PREDICTED: RNA polymerase II C-terminal domain phosphatase-like 4
Zj.jz018655072	Chr09	7548447	7549556	2.72	NA
Zj.jz018655078	Chr09	7594155	7595582	2.72	PREDICTED: UDP-glycosyltransferase 89A2-like
Zj.jz018655077	Chr09	7583638	7585062	2.72	PREDICTED: UDP-glycosyltransferase 89A2-like
Zj.jz018655094	Chr09	7800192	7805518	1.91	PREDICTED: uncharacterized protein LOC107408546
Zj.jz018655097	Chr09	7851954	7852952	1.91	PREDICTED: cytosolic sulfotransferase 12-like
Zj.jz018655095	Chr09	7821459	7824117	1.91	NA
Zj.jz018655096	Chr09	7835334	7839255	1.91	PREDICTED: translin-associated protein X isoform X1
Zj.jz043071005	Chr09	14879477	14930786	2.21	PREDICTED: uncharacterized protein LOC107419862
Zj.jz043071003	Chr09	14954303	14957309	2.21	PREDICTED: crooked neck-like protein 1
Zj.jz043071004	Chr09	14953163	14953860	2.21	NA
Zj.jz021445298	Chr09	18249160	18249957	1.94	NA
Zj.jz021445295	Chr09	18228421	18230799	1.94	NA
Zj.jz021445296	Chr09	18231836	18240244	1.94	PREDICTED: endoplasmic reticulum metallopeptidase 1-like isoform X2
Zj.jz021445299	Chr09	18252213	18260152	1.94	NA
Zj.jz021445297	Chr09	18243029	18245699	1.94	PREDICTED: probable arabinosyltransferase ARAD1
Zj.jz014531023	Chr09	20270610	20275698	2.26	PREDICTED: vacuolar protein-sorting-associated protein 37 homolog 1-like
Zj.jz014531032	Chr09	20410310	20413072	2.56	PREDICTED: reticulon-like protein B22
Zj.jz014531034	Chr09	20414653	20414940	2.56	NA
Zj.jz014531035	Chr09	20415793	20418401	2.56	PREDICTED: probable mitochondrial adenine nucleotide transporter BTL1
Zj.jz014531030	Chr09	20396802	20398795	2.56	PREDICTED: uncharacterized protein LOC107428183
Zj.jz014531029	Chr09	20389796	20391355	2.56	PREDICTED: uncharacterized protein LOC107428179 isoform X3
Zj.jz014531033	Chr09	20413795	20414641	2.56	PREDICTED: mitogen-activated protein kinase kinase kinase A-like
Zj.jz014531031	Chr09	20402565	20408782	2.56	PREDICTED: pumilio homolog 5
Zj.jz002249030	Chr10	354625	354843	2.64	NA
Zj.jz002249033	Chr10	367546	372268	2.64	NA
Zj.jz002249022	Chr10	245875	246651	2.64	NA
Zj.jz002249023	Chr10	256264	257810	2.64	PREDICTED: 2-methylene-furan-3-one reductase-like
Zj.jz002249027	Chr10	288698	289964	2.64	PREDICTED: 2-methylene-furan-3-one reductase-like
Zj.jz002249026	Chr10	284984	286258	2.64	PREDICTED: 2-methylene-furan-3-one reductase-like
Zj.jz002249021	Chr10	235886	242729	2.64	NA
Zj.jz038299003	Chr10	207637	211330	2.64	PREDICTED: pentatricopeptide repeat-containing protein At4g35850, mitochondrial
Zj.jz002249024	Chr10	259790	281072	2.64	PREDICTED: 2-methylene-furan-3-one reductase-like
Zj.jz038299002	Chr10	211945	214190	2.64	NA
Zj.jz038299001	Chr10	215575	218051	2.64	PREDICTED: proteasome subunit beta type-7-A
Zj.jz002249020	Chr10	230391	231662	2.64	PREDICTED: 2-methylene-furan-3-one reductase-like
Zj.jz002249032	Chr10	364386	366171	2.64	PREDICTED: GDSL esterase/lipase At3g27950-like
Zj.jz002249031	Chr10	360636	362969	2.64	PREDICTED: uncharacterized protein LOC107415394
Zj.jz002249019	Chr10	228075	229308	2.64	PREDICTED: 2-methylene-furan-3-one reductase-like
Zj.jz002249029	Chr10	343829	345691	2.64	PREDICTED: RNA exonuclease 4
Zj.jz002249025	Chr10	282719	283030	2.64	NA
Zj.jz002249028	Chr10	310944	334741	2.64	PREDICTED: 2-methylene-furan-3-one reductase-like
Zj.jz002249034	Chr10	377135	381400	2.64	PREDICTED: uncharacterized protein LOC107415441
Zj.jz016003026	Chr10	899960	903262	4.33	PREDICTED: uncharacterized protein LOC107415392 isoform X2
Zj.jz016003047	Chr10	1048196	1048875	4.33	NA
Zj.jz016003032	Chr10	924729	928060	4.33	NA
Zj.jz016003051	Chr10	1066529	1071496	4.33	PREDICTED: alpha-mannosidase 2
Zj.jz016003035	Chr10	968667	970400	4.33	PREDICTED: U-box domain-containing protein 40
Zj.jz016003029	Chr10	912248	918513	4.33	PREDICTED: GPI ethanolamine phosphate transferase 1
Zj.jz016003028	Chr10	909201	910226	4.33	PREDICTED: gibberellin-regulated protein 14 isoform X1
Zj.jz016003038	Chr10	993307	996117	4.33	PREDICTED: ferredoxin-thioredoxin reductase catalytic chain, chloroplastic
Zj.jz016003057	Chr10	1090558	1103996	4.33	PREDICTED: paired amphipathic helix protein Sin3-like 2
Zj.jz016003045	Chr10	1040865	1041830	4.33	PREDICTED: metalloendoproteinase 2-MMP-like
Zj.jz016003033	Chr10	931162	963484	4.33	PREDICTED: senescence-associated carboxylesterase 101-like, partial
Zj.jz016003049	Chr10	1056827	1059595	4.33	NA
Zj.jz016003040	Chr10	1005340	1009507	4.33	PREDICTED: CRM-domain containing factor CFM2, chloroplastic
Zj.jz016003036	Chr10	974792	975376	4.33	PREDICTED: zinc finger AN1 domain-containing stress-associated protein 12
Zj.jz016003054	Chr10	1080287	1082624	4.33	PREDICTED: uncharacterized protein LOC107415430
Zj.jz016003053	Chr10	1076206	1079567	4.33	PREDICTED: E2F transcription factor-like E2FF isoform X1
Zj.jz016003050	Chr10	1061039	1065026	4.33	NA
Zj.jz016003027	Chr10	903896	906181	4.33	PREDICTED: uncharacterized protein LOC107415401
Zj.jz016003055	Chr10	1083691	1084791	4.33	NA
Zj.jz016003052	Chr10	1073890	1074798	4.33	NA
Zj.jz016003048	Chr10	1049274	1052447	4.33	PREDICTED: protein NRT1/ PTR FAMILY 5.9
Zj.jz016003034	Chr10	965863	966837	4.33	PREDICTED: peroxidase 31-like
Zj.jz016003042	Chr10	1014802	1015809	4.33	PREDICTED: uncharacterized protein LOC107415382
Zj.jz016003037	Chr10	975926	983153	4.33	PREDICTED: ankyrin repeat and SAM domain-containing protein 6
Zj.jz016003044	Chr10	1036708	1037625	4.33	PREDICTED: metalloendoproteinase 3-MMP-like
Zj.jz016003030	Chr10	919841	920383	4.33	NA
Zj.jz016003039	Chr10	1004254	1005325	4.33	NA
Zj.jz016003046	Chr10	1044874	1045626	4.33	PREDICTED: metalloendoproteinase 2-MMP-like
Zj.jz016003043	Chr10	1031933	1032853	4.33	PREDICTED: metalloendoproteinase 3-MMP-like
Zj.jz016003041	Chr10	1010062	1012088	4.33	PREDICTED: protein CREG1
Zj.jz016003031	Chr10	920669	922197	4.33	NA
Zj.jz016003056	Chr10	1086481	1088848	4.33	NA
Zj.jz044883072	Chr10	3517330	3519989	1.86	NA
Zj.jz044883068	Chr10	3495908	3496906	1.86	NA
Zj.jz044883065	Chr10	3482714	3487084	1.86	PREDICTED: proline-rich receptor-like protein kinase PERK8
Zj.jz044883071	Chr10	3511382	3516170	1.86	PREDICTED: uncharacterized protein LOC107434721
Zj.jz044883066	Chr10	3489616	3493511	1.86	PREDICTED: uncharacterized protein LOC107416473
Zj.jz044883064	Chr10	3471896	3473932	1.86	PREDICTED: probable endo-1,3(4)-beta-glucanase ARB_01444
Zj.jz044883070	Chr10	3507429	3508391	1.86	PREDICTED: uncharacterized protein LOC107434722
Zj.jz044883063	Chr10	3468157	3470373	1.86	PREDICTED: probable endo-1,3(4)-beta-glucanase ARB_01444
Zj.jz044883069	Chr10	3499855	3506451	1.86	PREDICTED: isoprenylcysteine alpha-carbonyl methylesterase ICME-like
Zj.jz044883067	Chr10	3494316	3495900	1.86	PREDICTED: pentatricopeptide repeat-containing protein At1g51965, mitochondrial, partial
Zj.jz041065029	Chr10	4917948	4922117	2.13	PREDICTED: G-type lectin S-receptor-like serine/threonine-protein kinase At4g03230
Zj.jz041065030	Chr10	4916922	4917782	2.13	NA
Zj.jz041065033	Chr10	4878306	4879409	2.13	PREDICTED: ATP-dependent RNA helicase DRS1-like
Zj.jz041065035	Chr10	4857999	4860451	2.13	NA
Zj.jz041065027	Chr10	4960611	4961018	2.13	NA
Zj.jz041065024	Chr10	4986724	4987741	2.13	NA
Zj.jz041065026	Chr10	4961998	4966526	2.13	PREDICTED: G-type lectin S-receptor-like serine/threonine-protein kinase At4g03230
Zj.jz041065034	Chr10	4872182	4875068	2.13	PREDICTED: frataxin, mitochondrial-like
Zj.jz041065028	Chr10	4954400	4959671	2.13	PREDICTED: C-type lectin receptor-like tyrosine-protein kinase At1g52310 isoform X2
Zj.jz041065032	Chr10	4892701	4893804	2.13	NA
Zj.jz041065031	Chr10	4903918	4915920	2.13	PREDICTED: G-type lectin S-receptor-like serine/threonine-protein kinase At4g03230
Zj.jz041065025	Chr10	4975987	4976331	2.13	PREDICTED: calcium-binding protein PBP1-like
Zj.jz041065013	Chr10	5037526	5038908	2.38	PREDICTED: phenolic glucoside malonyltransferase 1-like
Zj.jz041065010	Chr10	5072234	5072803	2.38	PREDICTED: putative dehydration-responsive element-binding protein 2H
Zj.jz041065014	Chr10	5034385	5035755	2.38	PREDICTED: phenolic glucoside malonyltransferase 1-like
Zj.jz041065022	Chr10	5009376	5011807	2.38	PREDICTED: putative F-box/FBD/LRR-repeat protein At4g03220
Zj.jz041065011	Chr10	5063603	5063944	2.38	NA
Zj.jz041065012	Chr10	5046508	5047896	2.38	PREDICTED: malonyl-CoA:anthocyanidin 5-O-glucoside-6\'\'-O-malonyltransferase-like
Zj.jz041065009	Chr10	5078142	5080338	2.38	PREDICTED: xyloglucan endotransglucosylase/hydrolase protein 9, partial
Zj.jz041065016	Chr10	5026089	5026328	2.38	NA
Zj.jz041065015	Chr10	5031818	5032159	2.38	NA
Zj.jz041065023	Chr10	5005637	5007848	2.38	PREDICTED: indole-3-acetic acid-amido synthetase GH3.6-like
Zj.jz041065019	Chr10	5017545	5017847	2.38	NA
Zj.jz041065020	Chr10	5016628	5017320	2.38	PREDICTED: uncharacterized protein LOC107416904
Zj.jz041065018	Chr10	5019409	5020473	2.38	PREDICTED: fasciclin-like arabinogalactan protein 21
Zj.jz041065017	Chr10	5022664	5024025	2.38	PREDICTED: phenolic glucoside malonyltransferase 1-like
Zj.jz041065021	Chr10	5013973	5016228	2.38	PREDICTED: pentatricopeptide repeat-containing protein At3g12770
Zj.jz042849024	Chr10	5428549	5429557	3.08	PREDICTED: cysteine-rich repeat secretory protein 41-like
Zj.jz042849026	Chr10	5433817	5442679	3.08	PREDICTED: cysteine-rich receptor-like protein kinase 10
Zj.jz042849018	Chr10	5352414	5358288	3.08	PREDICTED: SPX and EXS domain-containing protein 5-like
Zj.jz042849025	Chr10	5431714	5431965	3.08	PREDICTED: cysteine-rich repeat secretory protein 38-like
Zj.jz042849017	Chr10	5350195	5351216	3.08	PREDICTED: cyclin-U1-1
Zj.jz042849023	Chr10	5426391	5428039	3.08	PREDICTED: uncharacterized protein LOC107417056
Zj.jz042849019	Chr10	5394958	5398125	3.08	PREDICTED: putative zinc finger protein CONSTANS-LIKE 11
Zj.jz042849020	Chr10	5401861	5402256	3.08	NA
Zj.jz042849022	Chr10	5422124	5423623	3.08	PREDICTED: uncharacterized protein LOC107417058
Zj.jz042849021	Chr10	5416524	5419374	3.08	NA
Zj.jz044447005	Chr10	6092731	6094815	3.34	PREDICTED: transmembrane protein 97-like
Zj.jz044447004	Chr10	6095755	6098291	3.34	PREDICTED: uncharacterized protein LOC107417081
Zj.jz044447003	Chr10	6098754	6101139	3.34	PREDICTED: septum-promoting GTP-binding protein 1-like
Zj.jz044447002	Chr10	6106460	6116471	3.34	PREDICTED: glutamate receptor 3.4-like
Zj.jz044447006	Chr10	6090164	6091149	3.34	NA
Zj.jz044447001	Chr10	6125362	6130781	3.34	NA
Zj.jz013123001	Chr10	6154961	6155245	3.34	NA
Zj.jz044447007	Chr10	6086774	6089380	3.34	NA
Zj.jz044447010	Chr10	5978760	5983873	3.34	NA
Zj.jz044447008	Chr10	6061744	6067999	3.34	PREDICTED: uncharacterized protein LOC107417075
Zj.jz013123005	Chr10	6209276	6213530	2.69	PREDICTED: uncharacterized GPI-anchored protein At1g61900-like
Zj.jz013123008	Chr10	6244049	6246208	2.69	PREDICTED: 50S ribosomal protein L6, chloroplastic
Zj.jz013123006	Chr10	6233672	6238854	2.69	PREDICTED: protein DETOXIFICATION 40
Zj.jz013123004	Chr10	6206091	6206597	2.69	PREDICTED: uncharacterized protein LOC107417068
Zj.jz013123003	Chr10	6190600	6197533	2.69	NA
Zj.jz013123007	Chr10	6240826	6242656	2.69	PREDICTED: high mobility group B protein 1-like
Zj.jz013123002	Chr10	6164581	6164961	2.69	PREDICTED: uncharacterized protein LOC107408961
Zj.jz008501027	Chr10	7544781	7547722	2.99	PREDICTED: uncharacterized protein LOC107417171
Zj.jz008501025	Chr10	7507840	7508391	2.99	PREDICTED: protein LIGHT-DEPENDENT SHORT HYPOCOTYLS 10
Zj.jz008501026	Chr10	7535877	7542345	2.99	PREDICTED: trihelix transcription factor ASIL2
Zj.jz002113027	Chr10	13003069	13012629	1.86	NA
Zj.jz002113026	Chr10	13015286	13025960	1.86	PREDICTED: (R,S)-reticuline 7-O-methyltransferase-like
Zj.jz002113028	Chr10	12984157	12986334	1.86	PREDICTED: (R,S)-reticuline 7-O-methyltransferase-like
Zj.jz002027149	Chr10	13790389	13790661	2.15	NA
Zj.jz002027147	Chr10	13834267	13835559	2.15	PREDICTED: histone-lysine N-methyltransferase ASHR2
Zj.jz002027148	Chr10	13825886	13826758	2.15	PREDICTED: vitellogenin-2
Zj.jz002027146	Chr10	13837337	13840609	2.15	PREDICTED: uncharacterized protein LOC107417349 isoform X1
Zj.jz002027143	Chr10	13956672	13960780	2.49	PREDICTED: mannose-6-phosphate isomerase 1-like
Zj.jz002027144	Chr10	13939286	13948177	2.49	PREDICTED: elongator complex protein 5-like isoform X1
Zj.jz002027125	Chr10	14160476	14162674	2.07	PREDICTED: protochlorophyllide reductase-like
Zj.jz002027123	Chr10	14169394	14178027	2.07	NA
Zj.jz002027126	Chr10	14152447	14153850	2.07	PREDICTED: ethylene-responsive transcription factor ERF053
Zj.jz002027122	Chr10	14185174	14186133	2.07	NA
Zj.jz002027124	Chr10	14164057	14167134	2.07	PREDICTED: protein STABILIZED1-like
Zj.jz002027121	Chr10	14195004	14196356	2.07	NA
Zj.jz002027042	Chr10	15498752	15506427	1.93	PREDICTED: LOW QUALITY PROTEIN: tyrosine aminotransferase-like
Zj.jz002027038	Chr10	15526709	15531440	1.93	NA
Zj.jz002027041	Chr10	15507277	15510124	1.93	NA
Zj.jz002027040	Chr10	15513111	15513989	1.93	NA
Zj.jz002027039	Chr10	15516545	15517047	1.93	NA
Zj.jz002027037	Chr10	15543959	15595418	1.93	PREDICTED: tyrosine aminotransferase-like
Zj.jz016347057	Chr10	16281610	16282077	1.87	PREDICTED: F-box protein SNE
Zj.jz016347055	Chr10	16271200	16273418	1.87	PREDICTED: transmembrane protein 256 homolog
Zj.jz016347053	Chr10	16251277	16255421	1.87	PREDICTED: vacuolar protein-sorting-associated protein 11 homolog
Zj.jz016347054	Chr10	16265189	16268303	1.87	PREDICTED: zinc finger CCCH domain-containing protein 18
Zj.jz016347052	Chr10	16245260	16247668	1.87	PREDICTED: uncharacterized protein LOC107432226 isoform X2
Zj.jz016347056	Chr10	16274896	16277025	1.87	PREDICTED: uncharacterized protein LOC107432209 isoform X1
Zj.jz027983076	Chr10	16930140	16934065	2.29	NA
Zj.jz027983075	Chr10	16925359	16928915	2.29	NA
Zj.jz027983069	Chr10	16880838	16884609	2.29	PREDICTED: cytochrome P450 724B1-like
Zj.jz027983072	Chr10	16915315	16916100	2.29	NA
Zj.jz027983068	Chr10	16873247	16879848	2.29	PREDICTED: subtilisin-like protease SBT5.3
Zj.jz027983071	Chr10	16910425	16911308	2.29	NA
Zj.jz027983077	Chr10	16935560	16937137	2.29	NA
Zj.jz027983073	Chr10	16917553	16921904	2.29	NA
Zj.jz027983067	Chr10	16835426	16864973	2.29	PREDICTED: uncharacterized protein LOC107416804
Zj.jz027983070	Chr10	16895395	16898371	2.29	NA
Zj.jz027983074	Chr10	16923454	16924015	2.29	NA
Zj.jz012181003	Chr10	18794680	18795520	2.24	PREDICTED: auxin-responsive protein SAUR71-like
Zj.jz012181005	Chr10	18818959	18821112	2.24	PREDICTED: 4-hydroxyphenylpyruvate dioxygenase
Zj.jz012181001	Chr10	18780170	18784932	2.24	NA
Zj.jz012181004	Chr10	18814098	18815925	2.24	PREDICTED: GDSL esterase/lipase At2g42990-like
Zj.jz012181009	Chr10	18845141	18849480	2.24	PREDICTED: transcription factor JUNGBRUNNEN 1
Zj.jz012181002	Chr10	18787093	18787620	2.24	NA
Zj.jz012181006	Chr10	18826084	18832936	2.24	PREDICTED: anaphase-promoting complex subunit 5
Zj.jz012181007	Chr10	18833004	18837110	2.24	NA
Zj.jz012181008	Chr10	18837849	18843331	2.24	PREDICTED: switch-associated protein 70 isoform X4
Zj.jz012181019	Chr10	18964976	18965596	2.39	NA
Zj.jz012181014	Chr10	18902345	18906790	2.39	PREDICTED: phytoene synthase 2, chloroplastic-like
Zj.jz012181021	Chr10	18980425	18984363	2.39	PREDICTED: WD repeat-containing protein 26-like
Zj.jz012181015	Chr10	18911851	18916116	2.39	NA
Zj.jz012181025	Chr10	19014811	19017973	2.39	PREDICTED: uncharacterized oxidoreductase At1g06690, chloroplastic isoform X1
Zj.jz012181022	Chr10	18985790	18987561	2.39	PREDICTED: oxygen-evolving enhancer protein 2, chloroplastic-like
Zj.jz012181017	Chr10	18933952	18936589	2.39	PREDICTED: transmembrane protein 56-B-like isoform X2
Zj.jz012181024	Chr10	19006729	19007168	2.39	NA
Zj.jz012181018	Chr10	18942188	18962011	2.39	NA
Zj.jz012181013	Chr10	18880132	18883708	2.39	PREDICTED: protein JASON
Zj.jz012181023	Chr10	18993423	18995724	2.39	PREDICTED: reticulon-like protein B8
Zj.jz012181020	Chr10	18967019	18976207	2.39	PREDICTED: DExH-box ATP-dependent RNA helicase DExH6
Zj.jz012181016	Chr10	18925255	18929833	2.39	PREDICTED: putative Myb family transcription factor At1g14600
Zj.jz041823016	Chr10	21050761	21053000	2.01	NA
Zj.jz041823020	Chr10	21081902	21084334	2.01	PREDICTED: probable receptor-like protein kinase At1g67000
Zj.jz041823014	Chr10	21038645	21039055	2.01	NA
Zj.jz041823023	Chr10	21104401	21105495	2.01	PREDICTED: uncharacterized protein LOC107423137 isoform X2
Zj.jz041823015	Chr10	21045752	21046160	2.01	NA
Zj.jz041823011	Chr10	21025881	21029016	2.01	PREDICTED: probable receptor-like protein kinase At1g67000
Zj.jz041823021	Chr10	21084407	21084718	2.01	NA
Zj.jz041823017	Chr10	21055060	21057687	2.01	NA
Zj.jz041823018	Chr10	21075629	21075901	2.01	NA
Zj.jz041823019	Chr10	21076018	21078423	2.01	NA
Zj.jz041823022	Chr10	21097911	21102899	2.01	NA
Zj.jz041823012	Chr10	21029851	21030132	2.01	NA
Zj.jz041823013	Chr10	21035804	21037507	2.01	NA
Zj.jz011271005	Chr10	21681584	21682447	1.89	NA
Zj.jz024181007	Chr11	94580	97954	2.22	NA
Zj.jz024181011	Chr11	135417	163893	2.22	NA
Zj.jz024181010	Chr11	114059	117660	2.22	NA
Zj.jz024181008	Chr11	103640	105504	2.22	NA
Zj.jz024181004	Chr11	60363	65586	2.22	PREDICTED: putative pentatricopeptide repeat-containing protein At5g08310, mitochondrial
Zj.jz024181005	Chr11	66847	67541	2.22	NA
Zj.jz024181009	Chr11	106255	107064	2.22	PREDICTED: transcription factor TCP7-like
Zj.jz024181006	Chr11	90582	91483	2.22	PREDICTED: probable strigolactone esterase DAD2
Zj.jz000139002	Chr11	357098	360225	2.07	PREDICTED: hydroxymethylglutaryl-CoA lyase, mitochondrial-like
Zj.jz000139001	Chr11	337423	341217	2.07	PREDICTED: protein farnesyltransferase/geranylgeranyltransferase type-1 subunit alpha
Zj.jz005709003	Chr11	1943942	1944271	2	NA
Zj.jz005709005	Chr11	1947403	1952849	2	NA
Zj.jz005709002	Chr11	1943533	1943817	2	NA
Zj.jz005709006	Chr11	1988487	1992311	2	NA
Zj.jz005709004	Chr11	1946097	1946354	2	NA
Zj.jz010743009	Chr11	3163455	3165611	2.62	PREDICTED: ABC transporter F family member 4
Zj.jz010743010	Chr11	3178453	3182245	2.62	PREDICTED: putative leucine-rich repeat receptor-like serine/threonine-protein kinase At2g24130
Zj.jz010743012	Chr11	3203002	3210054	2.62	PREDICTED: calmodulin-interacting protein 111
Zj.jz010743007	Chr11	3127947	3130362	2.62	NA
Zj.jz010743006	Chr11	3124983	3127910	2.62	NA
Zj.jz010743011	Chr11	3185193	3191242	2.62	PREDICTED: phytochrome-associated serine/threonine-protein phosphatase
Zj.jz010743008	Chr11	3134005	3135297	2.62	PREDICTED: uncharacterized protein LOC107421883
Zj.jz019149027	Chr11	6184458	6186151	2.38	NA
Zj.jz019149028	Chr11	6179923	6184429	2.38	NA
Zj.jz019149009	Chr11	6355298	6360027	2.38	PREDICTED: MACPF domain-containing protein At1g14780-like
Zj.jz019149026	Chr11	6187297	6188158	2.38	NA
Zj.jz019149021	Chr11	6239517	6240897	2.38	NA
Zj.jz019149007	Chr11	6371847	6380395	2.38	PREDICTED: phosphoglucan, water dikinase, chloroplastic
Zj.jz019149023	Chr11	6213459	6214724	2.38	NA
Zj.jz019149024	Chr11	6207472	6208574	2.38	NA
Zj.jz019149015	Chr11	6303349	6303718	2.38	NA
Zj.jz019149013	Chr11	6311170	6313404	2.38	PREDICTED: uncharacterized protein LOC107422193
Zj.jz019149018	Chr11	6285102	6292864	2.38	PREDICTED: 15-cis-phytoene desaturase, chloroplastic/chromoplastic
Zj.jz019149016	Chr11	6297253	6302023	2.38	PREDICTED: 30S ribosomal protein S1 homolog
Zj.jz019149022	Chr11	6221934	6228056	2.38	PREDICTED: LOW QUALITY PROTEIN: coatomer subunit beta-1-like
Zj.jz019149011	Chr11	6323589	6324039	2.38	NA
Zj.jz019149014	Chr11	6305920	6308460	2.38	PREDICTED: uncharacterized protein LOC107422188
Zj.jz019149008	Chr11	6365179	6366801	2.38	NA
Zj.jz019149020	Chr11	6267507	6268868	2.38	NA
Zj.jz019149012	Chr11	6316637	6320207	2.38	PREDICTED: uncharacterized protein LOC107422171
Zj.jz019149010	Chr11	6333870	6335405	2.38	PREDICTED: dCTP pyrophosphatase 1-like
Zj.jz019149025	Chr11	6191462	6204208	2.38	PREDICTED: DNA topoisomerase 3-beta isoform X1
Zj.jz019149019	Chr11	6273499	6275807	2.38	NA
Zj.jz019149017	Chr11	6295130	6295315	2.38	NA
Zj.jz001393008	Chr11	6781382	6841041	2.82	NA
Zj.jz001393010	Chr11	6864852	6869636	1.83	PREDICTED: pentatricopeptide repeat-containing protein At1g06710, mitochondrial
Zj.jz001393011	Chr11	6870837	6873616	1.83	NA
Zj.jz001393012	Chr11	6874549	6879713	1.83	PREDICTED: probable methyltransferase PMT19
Zj.jz001393029	Chr11	7589601	7591016	2.03	NA
Zj.jz036009059	Chr11	9729370	9732804	3.24	PREDICTED: putative disease resistance protein RGA1
Zj.jz036009070	Chr11	9809716	9815335	3.24	NA
Zj.jz036009061	Chr11	9746766	9748418	3.24	NA
Zj.jz005855002	Chr11	9846655	9861362	3.24	NA
Zj.jz036009065	Chr11	9778001	9782685	3.24	PREDICTED: actin-related protein 2/3 complex subunit 4
Zj.jz036009060	Chr11	9735412	9737295	3.24	NA
Zj.jz036009055	Chr11	9672255	9673465	3.24	NA
Zj.jz036009056	Chr11	9680604	9681215	3.24	NA
Zj.jz005855001	Chr11	9839416	9840233	3.24	NA
Zj.jz036009064	Chr11	9775974	9777467	3.24	PREDICTED: U4/U6 small nuclear ribonucleoprotein Prp31-like
Zj.jz036009062	Chr11	9749395	9752582	3.24	PREDICTED: trichohyalin
Zj.jz036009068	Chr11	9801049	9806946	3.24	NA
Zj.jz036009067	Chr11	9788411	9792118	3.24	PREDICTED: glutamate receptor 1.3-like
Zj.jz036009054	Chr11	9665863	9667926	3.24	PREDICTED: uncharacterized protein LOC107422381 isoform X1
Zj.jz036009063	Chr11	9753530	9768976	3.24	PREDICTED: uncharacterized protein LOC107422438 isoform X1
Zj.jz036009071	Chr11	9827518	9830480	3.24	NA
Zj.jz036009057	Chr11	9703527	9705365	3.24	PREDICTED: uncharacterized protein LOC107422406
Zj.jz036009058	Chr11	9718028	9718324	3.24	NA
Zj.jz036009066	Chr11	9782974	9784733	3.24	NA
Zj.jz036009069	Chr11	9807373	9809677	3.24	NA
Zj.jz039629013	Chr11	10040958	10041209	3.28	NA
Zj.jz039629015	Chr11	10008194	10009234	3.28	NA
Zj.jz039629012	Chr11	10044467	10048285	3.28	NA
Zj.jz039629016	Chr11	9975351	9975737	3.28	PREDICTED: elongation factor 1-alpha-like
Zj.jz044485017	Chr11	10691055	10692623	6.89	NA
Zj.jz044849001	Chr11	10737418	10738377	6.89	NA
Zj.jz044485013	Chr11	10639243	10640171	6.89	NA
Zj.jz044485018	Chr11	10694663	10695041	6.89	NA
Zj.jz044849003	Chr11	10771784	10775034	6.89	NA
Zj.jz044485015	Chr11	10654624	10656602	6.89	PREDICTED: elongation factor 1-alpha-like
Zj.jz044485016	Chr11	10658155	10664036	6.89	PREDICTED: UV radiation resistance-associated gene protein isoform X1
Zj.jz044849002	Chr11	10742762	10743553	6.89	NA
Zj.jz044485014	Chr11	10641669	10648787	6.89	PREDICTED: chromatin assembly factor 1 subunit A isoform X1
Zj.jz044849027	Chr11	11023392	11030682	2.16	PREDICTED: protein ACCELERATED CELL DEATH 6-like
Zj.jz044849023	Chr11	10977628	10977967	2.16	NA
Zj.jz044849024	Chr11	10988946	10990816	2.16	PREDICTED: F-box protein PP2-B10-like
Zj.jz044849022	Chr11	10963707	10966255	2.16	NA
Zj.jz044849025	Chr11	11003538	11005749	2.16	PREDICTED: F-box protein PP2-B10-like
Zj.jz044849026	Chr11	11019265	11020837	2.16	NA
Zj.jz044849021	Chr11	10949396	10949969	2.16	NA
Zj.jz044849038	Chr11	11117800	11122182	4.44	PREDICTED: cellulose synthase-like protein D1 isoform X1
Zj.jz044849044	Chr11	11166167	11166583	4.44	NA
Zj.jz044849054	Chr11	11248707	11248946	4.44	NA
Zj.jz044849063	Chr11	11397531	11402204	4.44	PREDICTED: 3-ketoacyl-CoA thiolase 2, peroxisomal
Zj.jz044849061	Chr11	11380728	11381108	4.44	NA
Zj.jz044849043	Chr11	11165018	11165362	4.44	PREDICTED: 50S ribosomal protein L18-like
Zj.jz044849041	Chr11	11143139	11146378	4.44	PREDICTED: protein SULFUR DEFICIENCY-INDUCED 2
Zj.jz044849046	Chr11	11176098	11183413	4.44	PREDICTED: uncharacterized protein sll0005
Zj.jz044849037	Chr11	11114074	11115474	4.44	NA
Zj.jz044849042	Chr11	11162196	11162781	4.44	NA
Zj.jz044849045	Chr11	11174527	11174961	4.44	NA
Zj.jz044849048	Chr11	11189212	11193665	4.44	PREDICTED: ankyrin repeat domain-containing protein 13C-B
Zj.jz044849049	Chr11	11203043	11204782	4.44	PREDICTED: chalcone synthase 1-like
Zj.jz044849035	Chr11	11111782	11112701	4.44	NA
Zj.jz044849034	Chr11	11103045	11105591	4.44	PREDICTED: putative F-box protein PP2-B12
Zj.jz044849064	Chr11	11414420	11416198	4.44	NA
Zj.jz044849039	Chr11	11122929	11134550	4.44	PREDICTED: chromosome transmission fidelity protein 18 homolog
Zj.jz044849051	Chr11	11210480	11211460	4.44	NA
Zj.jz044849060	Chr11	11376705	11378141	4.44	PREDICTED: probable F-box protein At4g22165
Zj.jz044849057	Chr11	11318140	11318496	4.44	NA
Zj.jz044849047	Chr11	11185158	11186148	4.44	NA
Zj.jz044849053	Chr11	11231157	11231814	4.44	NA
Zj.jz044849058	Chr11	11339732	11344484	4.44	PREDICTED: dihydroxy-acid dehydratase, chloroplastic-like
Zj.jz044849033	Chr11	11096976	11098701	4.44	PREDICTED: F-box protein PP2-B10-like
Zj.jz044849050	Chr11	11206982	11208755	4.44	PREDICTED: chalcone synthase-like
Zj.jz044849052	Chr11	11225052	11225399	4.44	NA
Zj.jz044849062	Chr11	11387843	11392929	4.44	NA
Zj.jz044849065	Chr11	11421244	11426757	4.44	PREDICTED: uncharacterized protein LOC107422567
Zj.jz044849040	Chr11	11136971	11142041	4.44	NA
Zj.jz044849036	Chr11	11112787	11113218	4.44	NA
Zj.jz044849059	Chr11	11346872	11356411	4.44	PREDICTED: uncharacterized protein LOC107422559
Zj.jz044849104	Chr11	11907306	11908258	2.62	PREDICTED: hydroxyethylthiazole kinase
Zj.jz044849106	Chr11	11912025	11913173	2.62	PREDICTED: putative F-box protein At4g17565, partial
Zj.jz044849094	Chr11	11643720	11645344	2.62	PREDICTED: GATA transcription factor 1-like, partial
Zj.jz044849096	Chr11	11755540	11762582	2.62	NA
Zj.jz044849099	Chr11	11808585	11809533	2.62	NA
Zj.jz044849102	Chr11	11897012	11897230	2.62	NA
Zj.jz044849101	Chr11	11894786	11895496	2.62	NA
Zj.jz044849100	Chr11	11831046	11831456	2.62	NA
Zj.jz044849093	Chr11	11627006	11631187	2.62	PREDICTED: probable leucine-rich repeat receptor-like protein kinase At2g33170 isoform X3
Zj.jz044849091	Chr11	11609824	11610072	2.62	NA
Zj.jz044849095	Chr11	11694330	11697115	2.62	NA
Zj.jz044849109	Chr11	11923798	11925234	2.62	PREDICTED: uncharacterized protein LOC107422607
Zj.jz044849098	Chr11	11801589	11804117	2.62	NA
Zj.jz044849108	Chr11	11915644	11919888	2.62	PREDICTED: probable serine incorporator
Zj.jz044849110	Chr11	11929190	11941605	2.62	PREDICTED: protein transport protein Sec24-like At4g32640
Zj.jz044849103	Chr11	11899004	11899650	2.62	PREDICTED: pumilio homolog 15-like
Zj.jz044849092	Chr11	11616585	11617010	2.62	PREDICTED: uncharacterized protein LOC107405137
Zj.jz044849105	Chr11	11909268	11910026	2.62	PREDICTED: dirigent protein 16
Zj.jz044849097	Chr11	11795486	11800089	2.62	PREDICTED: GDT1-like protein 2, chloroplastic
Zj.jz044849107	Chr11	11914103	11914849	2.62	NA
Zj.jz044849090	Chr11	11604087	11604515	2.62	NA
Zj.jz020847009	Chr11	13916784	13971121	2.11	PREDICTED: 1-aminocyclopropane-1-carboxylate oxidase homolog 1-like
Zj.jz044705001	Chr11	14014425	14019502	2.11	NA
Zj.jz020847010	Chr11	13978376	13978942	2.11	NA
Zj.jz043709028	Chr11	14607163	14616481	3.16	NA
Zj.jz043709031	Chr11	14588016	14594819	3.16	NA
Zj.jz043709023	Chr11	14629222	14632124	3.16	NA
Zj.jz043709033	Chr11	14574302	14579578	3.16	PREDICTED: casein kinase I-like
Zj.jz043709032	Chr11	14585799	14587620	3.16	NA
Zj.jz043709027	Chr11	14617639	14619308	3.16	PREDICTED: putative protein phosphatase 2C-like protein 44 isoform X2
Zj.jz043709026	Chr11	14623212	14624961	3.16	NA
Zj.jz043709025	Chr11	14624965	14625802	3.16	NA
Zj.jz043709030	Chr11	14597425	14598090	3.16	NA
Zj.jz043709029	Chr11	14600586	14602723	3.16	NA
Zj.jz043709024	Chr11	14627402	14629160	3.16	PREDICTED: 60S ribosomal protein L14-1-like
Zj.jz043709021	Chr11	14638510	14639543	3.16	PREDICTED: CRIB domain-containing protein RIC7
Zj.jz043709034	Chr11	14567679	14570114	3.16	PREDICTED: putative pentatricopeptide repeat-containing protein At3g23330
Zj.jz043709022	Chr11	14634940	14636001	3.16	PREDICTED: dCTP pyrophosphatase 1-like
Zj.jz043709010	Chr11	14731508	14733049	1.85	PREDICTED: uncharacterized protein LOC107404113
Zj.jz043709009	Chr11	14734873	14738880	1.85	NA
Zj.jz043709011	Chr11	14727855	14730722	1.85	NA
Zj.jz043709008	Chr11	14744250	14745404	1.85	PREDICTED: F-box/kelch-repeat protein At3g23880-like
Zj.jz043709012	Chr11	14723284	14726796	1.85	PREDICTED: splicing factor 3B subunit 1
Zj.jz000041001	Chr11	15131883	15251022	2.43	PREDICTED: protein SIEVE ELEMENT OCCLUSION B-like
Zj.jz020765007	Chr11	15380432	15381001	2.36	PREDICTED: DNA-directed RNA polymerase V subunit 7-like
Zj.jz020765003	Chr11	15405601	15406113	2.36	NA
Zj.jz020765016	Chr11	15324459	15324854	2.36	NA
Zj.jz020765005	Chr11	15385962	15388626	2.36	PREDICTED: ankyrin repeat-containing protein At5g02620-like
Zj.jz020765014	Chr11	15331501	15336818	2.36	PREDICTED: ureidoglycolate hydrolase
Zj.jz020765009	Chr11	15370652	15371659	2.36	NA
Zj.jz020765008	Chr11	15374340	15379587	2.36	PREDICTED: CRM-domain containing factor CFM3A, chloroplastic/mitochondrial
Zj.jz020765012	Chr11	15348399	15352720	2.36	NA
Zj.jz020765013	Chr11	15339916	15342894	2.36	PREDICTED: uncharacterized protein LOC107422839
Zj.jz020765004	Chr11	15404398	15405592	2.36	NA
Zj.jz020765018	Chr11	15311557	15313918	2.36	PREDICTED: DNA repair protein XRCC4
[truncated: 194 more rows]

## Sheet: Fst
Transcript_ID	Chr	Start	End	FST score	Description
Zj.jz005437039	Chr01	483314	484462	0.3	PREDICTED: uncharacterized protein LOC107405889
Zj.jz005437038	Chr01	477103	479807	0.3	PREDICTED: F-box protein SKIP19
Zj.jz005437041	Chr01	498568	500388	0.3	NA
Zj.jz005437040	Chr01	485072	491278	0.3	PREDICTED: protein BREAST CANCER SUSCEPTIBILITY 1 homolog
Zj.jz005437036	Chr01	456644	459098	0.3	PREDICTED: glucan endo-1,3-beta-glucosidase 13-like isoform X1
Zj.jz005437037	Chr01	469158	471351	0.3	PREDICTED: protein kinase PINOID
Zj.jz005437042	Chr01	512406	515306	0.3	PREDICTED: BAG family molecular chaperone regulator 3-like
Zj.jz005437034	Chr01	440333	450194	0.3	PREDICTED: LOW QUALITY PROTEIN: DNA damage-binding protein 1a-like
Zj.jz005437035	Chr01	453806	454844	0.3	PREDICTED: photosystem I reaction center subunit psaK, chloroplastic
Zj.jz005437080	Chr01	921866	925300	0.21	PREDICTED: uncharacterized protein LOC107410274
Zj.jz005437086	Chr01	975195	976007	0.21	PREDICTED: uncharacterized protein LOC107415205
Zj.jz005437082	Chr01	928232	930086	0.21	NA
Zj.jz005437081	Chr01	926546	927436	0.21	PREDICTED: DNA repair protein XRCC3 homolog
Zj.jz005437079	Chr01	912823	918838	0.21	PREDICTED: N-lysine methyltransferase SETD6
Zj.jz005437084	Chr01	946532	946852	0.21	NA
Zj.jz005437083	Chr01	930851	931201	0.21	NA
Zj.jz005437085	Chr01	955695	957638	0.21	NA
Zj.jz021807074	Chr01	1932276	1932773	0.21	PREDICTED: auxin-responsive protein SAUR65-like
Zj.jz021807065	Chr01	1879200	1883728	0.21	PREDICTED: transcription factor bHLH130-like
Zj.jz021807072	Chr01	1926262	1926738	0.21	NA
Zj.jz021807066	Chr01	1889292	1896269	0.21	PREDICTED: chaperone protein DnaJ
Zj.jz021807067	Chr01	1897481	1911216	0.21	PREDICTED: clustered mitochondria protein
Zj.jz021807070	Chr01	1919999	1920325	0.21	PREDICTED: protein LIM1
Zj.jz021807073	Chr01	1927976	1929646	0.21	PREDICTED: ribosomal RNA processing protein 1 homolog
Zj.jz021807071	Chr01	1921029	1924467	0.21	PREDICTED: choline monooxygenase, chloroplastic isoform X2
Zj.jz021807068	Chr01	1913566	1913976	0.21	NA
Zj.jz021807069	Chr01	1915059	1918591	0.21	PREDICTED: uncharacterized protein LOC107421902
Zj.jz036437012	Chr01	2786655	2789367	0.22	PREDICTED: uncharacterized protein LOC107407458 isoform X1
Zj.jz036437007	Chr01	2806584	2811824	0.22	PREDICTED: protein EMSY-LIKE 3-like
Zj.jz036437005	Chr01	2821547	2824856	0.22	PREDICTED: box C/D snoRNA protein 1-like
Zj.jz021807157	Chr01	2775324	2775890	0.22	NA
Zj.jz036437006	Chr01	2813412	2816951	0.22	PREDICTED: AP2-associated protein kinase 1
Zj.jz036437008	Chr01	2803236	2805012	0.22	PREDICTED: 60S ribosomal protein L6-3-like
Zj.jz036437010	Chr01	2794103	2795887	0.22	PREDICTED: 50S ribosomal protein L18, chloroplastic-like
Zj.jz036437009	Chr01	2799281	2802457	0.22	PREDICTED: protein QUIRKY-like
Zj.jz036437011	Chr01	2789597	2792627	0.22	PREDICTED: uracil-DNA glycosylase, mitochondrial
Zj.jz021807158	Chr01	2779908	2781027	0.22	PREDICTED: GDSL esterase/lipase At1g29670
Zj.jz008511063	Chr01	13511771	13513819	0.22	NA
Zj.jz008511067	Chr01	13472262	13472822	0.22	PREDICTED: NDR1/HIN1-Like protein 3-like
Zj.jz008511068	Chr01	13469137	13469814	0.22	PREDICTED: protein NDR1-like
Zj.jz008511065	Chr01	13481165	13483909	0.22	NA
Zj.jz008511066	Chr01	13473873	13477251	0.22	PREDICTED: probable UDP-3-O-acylglucosamine N-acyltransferase 2, mitochondrial
Zj.jz008511064	Chr01	13488099	13498014	0.22	PREDICTED: cysteine-rich receptor-like protein kinase 8
Zj.jz008511057	Chr01	13734082	13734442	0.24	NA
Zj.jz008511055	Chr01	13818578	13821438	0.24	PREDICTED: cysteine-rich receptor-like protein kinase 15 isoform X1
Zj.jz008511056	Chr01	13812129	13814901	0.24	PREDICTED: cysteine-rich receptor-like protein kinase 10
Zj.jz008511058	Chr01	13727583	13730724	0.24	PREDICTED: cysteine-rich receptor-like protein kinase 10
Zj.jz008511040	Chr01	14417742	14418836	0.2	PREDICTED: uncharacterized protein LOC107421439
Zj.jz008511043	Chr01	14390272	14392841	0.2	PREDICTED: uncharacterized protein LOC107421320
Zj.jz008511044	Chr01	14375316	14376301	0.2	PREDICTED: cysteine-rich repeat secretory protein 38-like
Zj.jz008511042	Chr01	14393756	14395662	0.2	PREDICTED: transcription factor ILR3-like
Zj.jz008511039	Chr01	14419956	14426255	0.2	PREDICTED: kinesin-1
Zj.jz008511041	Chr01	14412311	14414583	0.2	PREDICTED: thioredoxin-like protein CXXS1 isoform X1
Zj.jz008511029	Chr01	14603952	14606794	0.33	PREDICTED: protein HEAT-STRESS-ASSOCIATED 32
Zj.jz008511035	Chr01	14449342	14450493	0.33	NA
Zj.jz008511032	Chr01	14518025	14519769	0.33	PREDICTED: putative cysteine-rich receptor-like protein kinase 23
Zj.jz008511033	Chr01	14471343	14472596	0.33	PREDICTED: mediator-associated protein 1-like
Zj.jz008511031	Chr01	14576345	14577368	0.33	NA
Zj.jz008511034	Chr01	14464159	14464726	0.33	NA
Zj.jz008511038	Chr01	14435816	14436728	0.33	PREDICTED: oxygen-evolving enhancer protein 3-2, chloroplastic
Zj.jz008511037	Chr01	14437775	14438687	0.33	NA
Zj.jz008511030	Chr01	14586549	14588157	0.33	PREDICTED: uncharacterized protein LOC107421375
Zj.jz008511036	Chr01	14447123	14448839	0.33	NA
Zj.jz008511026	Chr01	14655181	14656713	0.2	PREDICTED: alpha-farnesene synthase-like
Zj.jz008511017	Chr01	14989343	14989752	0.26	NA
Zj.jz008511019	Chr01	14955800	14956021	0.26	NA
Zj.jz008511021	Chr01	14809236	14811814	0.26	NA
Zj.jz008511016	Chr01	14995175	14995817	0.26	NA
Zj.jz008511022	Chr01	14786906	14792284	0.26	PREDICTED: uncharacterized protein LOC107421404
Zj.jz008511018	Chr01	14966866	14970550	0.26	PREDICTED: (3S,6E)-nerolidol synthase 1-like
Zj.jz008511020	Chr01	14857361	14860231	0.26	PREDICTED: (3S,6E)-nerolidol synthase 1
Zj.jz008511006	Chr01	15180485	15257622	0.23	NA
Zj.jz008511013	Chr01	15046369	15047362	0.23	PREDICTED: transcription factor DYT1
Zj.jz008511008	Chr01	15141944	15145061	0.23	PREDICTED: probable NAD(P)H dehydrogenase (quinone) FQR1-like 1
Zj.jz008511011	Chr01	15052323	15053342	0.23	PREDICTED: uncharacterized protein At5g39570
Zj.jz008511009	Chr01	15084810	15087303	0.23	NA
Zj.jz008511014	Chr01	15043514	15044785	0.23	PREDICTED: pentatricopeptide repeat-containing protein At1g55890, mitochondrial-like
Zj.jz008511007	Chr01	15157436	15158536	0.23	PREDICTED: U-box domain-containing protein 8
Zj.jz008511015	Chr01	15038074	15039260	0.23	NA
Zj.jz008511012	Chr01	15048100	15048897	0.23	PREDICTED: uncharacterized protein LOC107421863
Zj.jz008511010	Chr01	15064287	15064784	0.23	NA
Zj.jz037877009	Chr01	15434830	15439824	0.36	PREDICTED: probable serine/threonine-protein kinase abkC
Zj.jz037877003	Chr01	15359000	15359566	0.36	PREDICTED: uncharacterized protein LOC107422001
Zj.jz037877005	Chr01	15376841	15380743	0.36	NA
Zj.jz037877004	Chr01	15372926	15373225	0.36	NA
Zj.jz037877007	Chr01	15397479	15398345	0.36	PREDICTED: protein ODORANT1-like
Zj.jz037877008	Chr01	15409240	15410304	0.36	PREDICTED: protein MOTHER of FT and TF 1-like
Zj.jz037877010	Chr01	15454228	15455804	0.36	NA
Zj.jz037877011	Chr01	15477639	15478214	0.36	NA
Zj.jz037877002	Chr01	15353929	15357025	0.36	PREDICTED: vesicle-associated protein 4-2
Zj.jz037877006	Chr01	15381208	15385708	0.36	NA
Zj.jz037877012	Chr01	15479752	15486299	0.36	PREDICTED: lysine-specific demethylase JMJ25
Zj.jz037877001	Chr01	15351620	15351934	0.36	NA
Zj.jz008511002	Chr01	15309286	15315804	0.36	PREDICTED: receptor-like serine/threonine-protein kinase SD1-8
Zj.jz037877021	Chr01	15794441	15795709	0.34	PREDICTED: probable disease resistance protein At5g45490
Zj.jz037877019	Chr01	15781674	15783719	0.34	PREDICTED: uncharacterized protein LOC107422203
Zj.jz037877018	Chr01	15780618	15781078	0.34	NA
Zj.jz037877025	Chr01	15861500	15863935	0.34	PREDICTED: disease resistance RPP13-like protein 4
Zj.jz037877015	Chr01	15751807	15753300	0.34	PREDICTED: putative cyclin-D6-1
Zj.jz037877017	Chr01	15777524	15779710	0.34	PREDICTED: disease resistance RPP13-like protein 4
Zj.jz037877023	Chr01	15825935	15828067	0.34	PREDICTED: uncharacterized protein LOC107422177, partial
Zj.jz037877020	Chr01	15786946	15790821	0.34	NA
Zj.jz037877016	Chr01	15761247	15762572	0.34	NA
Zj.jz037877026	Chr01	15874572	15877225	0.34	PREDICTED: uncharacterized protein LOC107409092
Zj.jz037877027	Chr01	15881194	15883956	0.34	PREDICTED: nitric oxide synthase-interacting protein, partial
Zj.jz037877022	Chr01	15808128	15824686	0.34	PREDICTED: putative disease resistance protein At4g19050
Zj.jz037877024	Chr01	15830182	15831456	0.34	NA
Zj.jz037877035	Chr01	15985733	15988885	0.22	NA
Zj.jz037877034	Chr01	15964805	15965146	0.22	NA
Zj.jz037877032	Chr01	15936978	15937274	0.22	PREDICTED: calcium-binding protein PBP1-like
Zj.jz037877037	Chr01	15998372	16000465	0.22	NA
Zj.jz037877036	Chr01	15990772	15992045	0.22	NA
Zj.jz037877033	Chr01	15961684	15962025	0.22	NA
Zj.jz037877039	Chr01	16022683	16024876	0.25	PREDICTED: probably inactive leucine-rich repeat receptor-like protein kinase At5g48380, partial
Zj.jz037877040	Chr01	16039097	16040104	0.25	NA
Zj.jz037877041	Chr01	16041104	16043275	0.25	PREDICTED: G-type lectin S-receptor-like serine/threonine-protein kinase B120
Zj.jz017713027	Chr01	16515173	16515802	0.31	PREDICTED: vacuolar protein sorting-associated protein 28 homolog 2-like
Zj.jz017713039	Chr01	16292854	16293644	0.31	PREDICTED: F-box protein At1g61340-like
Zj.jz017713032	Chr01	16446584	16451992	0.31	PREDICTED: sphingosine kinase 1 isoform X1
Zj.jz017713035	Chr01	16373881	16385423	0.31	PREDICTED: anaphase-promoting complex subunit 4
Zj.jz017713026	Chr01	16518661	16519455	0.31	NA
Zj.jz017713031	Chr01	16464060	16478183	0.31	PREDICTED: B3 domain-containing protein Os07g0563300
Zj.jz017713037	Chr01	16338938	16339453	0.31	NA
Zj.jz017713036	Chr01	16358637	16360561	0.31	PREDICTED: putative FBD-associated F-box protein At1g61330
Zj.jz017713044	Chr01	16183380	16185137	0.31	PREDICTED: vacuolar protein 8
Zj.jz017713043	Chr01	16192530	16192826	0.31	NA
Zj.jz017713028	Chr01	16511339	16513649	0.31	PREDICTED: phosphoribosylglycinamide formyltransferase, chloroplastic-like
Zj.jz017713034	Chr01	16388785	16393068	0.31	PREDICTED: calmodulin-binding protein 60 B-like
Zj.jz017713042	Chr01	16193450	16244319	0.31	PREDICTED: external alternative NAD(P)H-ubiquinone oxidoreductase B2, mitochondrial-like
Zj.jz017713030	Chr01	16479588	16480499	0.31	PREDICTED: syntaxin-124
Zj.jz017713045	Chr01	16162504	16165450	0.31	PREDICTED: sugar carrier protein C-like, partial
Zj.jz017713029	Chr01	16510008	16510700	0.31	NA
Zj.jz037877042	Chr01	16102589	16126872	0.31	PREDICTED: G-type lectin S-receptor-like serine/threonine-protein kinase At1g61440
Zj.jz017713038	Chr01	16300463	16302282	0.31	NA
Zj.jz017713041	Chr01	16263444	16264331	0.31	PREDICTED: uncharacterized protein LOC107409727
Zj.jz017713033	Chr01	16395912	16398793	0.31	PREDICTED: ribosomal RNA-processing protein 17
Zj.jz017713040	Chr01	16273477	16274608	0.31	NA
Zj.jz017713018	Chr01	16657781	16658263	0.28	PREDICTED: glycine-rich cell wall structural protein 2-like isoform X2
Zj.jz017713024	Chr01	16557242	16558825	0.28	PREDICTED: uncharacterized protein LOC107422988
Zj.jz017713020	Chr01	16595820	16622568	0.28	PREDICTED: internal alternative NAD(P)H-ubiquinone oxidoreductase A2, mitochondrial-like
Zj.jz017713015	Chr01	16740496	16743816	0.28	PREDICTED: uncharacterized protein LOC107414235
Zj.jz017713021	Chr01	16590204	16595424	0.28	PREDICTED: endonuclease 4 isoform X1
Zj.jz017713022	Chr01	16586644	16589754	0.28	PREDICTED: quinone oxidoreductase PIG3
Zj.jz017713025	Chr01	16530137	16535013	0.28	PREDICTED: pre-mRNA-splicing factor SYF1
Zj.jz017713017	Chr01	16660535	16665437	0.28	PREDICTED: secretory carrier-associated membrane protein 3-like
Zj.jz017713023	Chr01	16568047	16580302	0.28	NA
Zj.jz017713016	Chr01	16709363	16718640	0.28	PREDICTED: uncharacterized protein LOC107406818
Zj.jz017713014	Chr01	16750869	16761039	0.28	PREDICTED: katanin p80 WD40 repeat-containing subunit B1 homolog, partial
Zj.jz017713013	Chr01	16802438	16804129	0.28	PREDICTED: UPF0481 protein At3g47200-like
Zj.jz017713019	Chr01	16648158	16651284	0.28	PREDICTED: PAP-specific phosphatase HAL2-like
Zj.jz017713003	Chr01	16954742	16962376	0.25	NA
Zj.jz017713004	Chr01	16950688	16953916	0.25	PREDICTED: serine carboxypeptidase-like 31, partial
Zj.jz016587087	Chr01	17136189	17139953	0.25	PREDICTED: alpha-galactosidase-like
Zj.jz017713008	Chr01	16898279	16898584	0.25	NA
Zj.jz017713005	Chr01	16936254	16937207	0.25	NA
Zj.jz017713006	Chr01	16924457	16935083	0.25	PREDICTED: uncharacterized protein LOC107423781, partial
Zj.jz017713002	Chr01	17029331	17035592	0.25	PREDICTED: (E,E)-geranyllinalool synthase-like isoform X1
Zj.jz017713001	Chr01	17066792	17068105	0.25	PREDICTED: NAC transcription factor 25-like, partial
Zj.jz017713007	Chr01	16899401	16903475	0.25	PREDICTED: glucose-induced degradation protein 8 homolog
Zj.jz016587086	Chr01	17229722	17230652	0.21	PREDICTED: disease resistance-like protein CSA1
Zj.jz016587085	Chr01	17336524	17336763	0.23	NA
Zj.jz016587084	Chr01	17346971	17350390	0.23	NA
Zj.jz016587083	Chr01	17377546	17379356	0.33	PREDICTED: polyphenol oxidase, chloroplastic-like
Zj.jz016587081	Chr01	17552530	17555082	0.33	PREDICTED: uncharacterized protein LOC107423152
Zj.jz016587082	Chr01	17472866	17474635	0.33	PREDICTED: polyphenol oxidase, chloroplastic-like
Zj.jz016587080	Chr01	17559124	17560068	0.33	PREDICTED: dof zinc finger protein DOF1.4-like
Zj.jz016587079	Chr01	17574840	17582029	0.33	PREDICTED: splicing factor 3B subunit 2
Zj.jz016587064	Chr01	17815981	17817788	0.26	PREDICTED: pre-mRNA-splicing factor 38-like
Zj.jz016587076	Chr01	17665899	17666234	0.26	NA
Zj.jz016587070	Chr01	17733047	17742347	0.26	PREDICTED: RNA polymerase II C-terminal domain phosphatase-like 1
Zj.jz016587067	Chr01	17783866	17804248	0.26	PREDICTED: mediator of RNA polymerase II transcription subunit 16
Zj.jz016587063	Chr01	17843297	17844008	0.26	NA
Zj.jz016587074	Chr01	17686070	17687922	0.26	NA
Zj.jz016587062	Chr01	17866913	17868787	0.26	PREDICTED: CBS domain-containing protein CBSX5-like isoform X1
Zj.jz016587065	Chr01	17809393	17815777	0.26	PREDICTED: splicing factor U2af large subunit A-like isoform X1
Zj.jz016587057	Chr01	17934123	17934401	0.26	NA
Zj.jz016587060	Chr01	17878367	17879707	0.26	NA
Zj.jz016587077	Chr01	17659053	17660477	0.26	PREDICTED: uncharacterized protein At4g19900
Zj.jz016587058	Chr01	17923022	17926475	0.26	PREDICTED: monothiol glutaredoxin-S17-like
Zj.jz016587075	Chr01	17680956	17682923	0.26	PREDICTED: protein RTF1 homolog, partial
Zj.jz016587073	Chr01	17701586	17703370	0.26	NA
Zj.jz016587059	Chr01	17886743	17889884	0.26	PREDICTED: uncharacterized protein LOC107423863
Zj.jz016587071	Chr01	17707402	17715020	0.26	PREDICTED: uncharacterized protein LOC107424848
Zj.jz016587061	Chr01	17869743	17873498	0.26	PREDICTED: uncharacterized protein LOC107423934
Zj.jz016587066	Chr01	17805777	17806973	0.26	PREDICTED: stem-specific protein TSJT1-like
Zj.jz016587068	Chr01	17754126	17758287	0.26	PREDICTED: putative serine/threonine-protein kinase isoform X3
Zj.jz016587072	Chr01	17704363	17706215	0.26	PREDICTED: bifunctional epoxide hydrolase 2-like
Zj.jz016587069	Chr01	17750881	17753105	0.26	PREDICTED: clathrin light chain 2-like
Zj.jz016587039	Chr01	18205854	18206576	0.3	NA
Zj.jz016587030	Chr01	18294656	18297958	0.3	NA
Zj.jz016587045	Chr01	18086468	18088200	0.3	PREDICTED: stem-specific protein TSJT1-like
Zj.jz016587034	Chr01	18263942	18264352	0.3	NA
Zj.jz016587052	Chr01	17993901	18000932	0.3	PREDICTED: RNA polymerase II transcription factor B subunit 2
Zj.jz016587053	Chr01	17990910	17992681	0.3	PREDICTED: tetraspanin-19-like
Zj.jz016587055	Chr01	17977053	17977724	0.3	NA
Zj.jz016587028	Chr01	18365190	18366896	0.3	PREDICTED: eukaryotic translation initiation factor 3 subunit D-like
Zj.jz016587033	Chr01	18265288	18266181	0.3	NA
Zj.jz016587044	Chr01	18088835	18089599	0.3	NA
Zj.jz016587037	Chr01	18258730	18259160	0.3	NA
Zj.jz016587035	Chr01	18262293	18262638	0.3	NA
Zj.jz016587027	Chr01	18381512	18386469	0.3	PREDICTED: coatomer subunit delta-like
Zj.jz016587054	Chr01	17986989	17989827	0.3	PREDICTED: sphingolipid delta(4)-desaturase DES1-like
Zj.jz016587047	Chr01	18068932	18071623	0.3	NA
Zj.jz016587029	Chr01	18300243	18307256	0.3	NA
Zj.jz016587051	Chr01	18002519	18006115	0.3	PREDICTED: uncharacterized protein LOC107423886
Zj.jz016587042	Chr01	18128358	18129091	0.3	NA
Zj.jz016587036	Chr01	18261131	18261874	0.3	NA
Zj.jz016587040	Chr01	18190885	18191157	0.3	NA
Zj.jz016587032	Chr01	18285333	18285665	0.3	NA
Zj.jz016587043	Chr01	18118786	18125527	0.3	PREDICTED: putative nuclear RNA export factor SDE5 isoform X1
Zj.jz016587031	Chr01	18286522	18287388	0.3	NA
Zj.jz016587048	Chr01	18067487	18068333	0.3	NA
Zj.jz016587041	Chr01	18129393	18180957	0.3	PREDICTED: pentatricopeptide repeat-containing protein At4g21705, mitochondrial
Zj.jz016587050	Chr01	18027439	18032721	0.3	PREDICTED: allantoinase
Zj.jz016587049	Chr01	18043492	18044744	0.3	NA
Zj.jz016587038	Chr01	18246864	18247202	0.3	NA
Zj.jz016587046	Chr01	18079290	18084292	0.3	PREDICTED: endonuclease MutS2
Zj.jz016587026	Chr01	18504940	18505733	0.3	PREDICTED: transcription factor bHLH36
Zj.jz016587025	Chr01	18600684	18602112	0.22	PREDICTED: uncharacterized protein LOC107424945
Zj.jz016587017	Chr01	18836677	18847248	0.24	PREDICTED: vesicle-fusing ATPase
Zj.jz016587016	Chr01	18848374	18848592	0.24	NA
Zj.jz016587023	Chr01	18773034	18774179	0.24	PREDICTED: pentatricopeptide repeat-containing protein At3g46790, chloroplastic-like
Zj.jz016587019	Chr01	18832506	18832820	0.24	NA
Zj.jz016587021	Chr01	18821293	18826042	0.24	NA
Zj.jz016587022	Chr01	18789400	18794985	0.24	PREDICTED: uncharacterized protein LOC107424735
Zj.jz016587020	Chr01	18827452	18827892	0.24	PREDICTED: uncharacterized protein LOC107424384
Zj.jz039613004	Chr01	19401392	19489209	0.29	NA
Zj.jz039613002	Chr01	19283121	19283426	0.29	NA
Zj.jz039613003	Chr01	19306987	19307325	0.29	PREDICTED: protein RALF-like 19
Zj.jz039613007	Chr01	19553523	19555403	0.29	PREDICTED: 30S ribosomal protein S5, chloroplastic
Zj.jz039613006	Chr01	19539180	19552475	0.29	PREDICTED: transcriptional corepressor LEUNIG_HOMOLOG-like
Zj.jz039613005	Chr01	19493777	19494367	0.29	NA
Zj.jz039613001	Chr01	19251575	19252351	0.29	PREDICTED: VQ motif-containing protein 4
Zj.jz039613012	Chr01	19685192	19686127	0.29	PREDICTED: dof zinc finger protein DOF4.4-like isoform X1
Zj.jz039613010	Chr01	19660526	19661882	0.29	NA
Zj.jz039613011	Chr01	19679950	19681058	0.29	PREDICTED: late embryogenesis abundant protein, group 3
Zj.jz039613022	Chr01	19851063	19857246	0.23	PREDICTED: putative E3 ubiquitin-protein ligase RING1a isoform X1
Zj.jz039613018	Chr01	19817948	19819055	0.23	NA
Zj.jz039613023	Chr01	19867150	19868118	0.23	NA
Zj.jz039613019	Chr01	19819076	19821928	0.23	NA
Zj.jz039613017	Chr01	19814410	19816217	0.23	PREDICTED: squamosa promoter-binding protein 1
Zj.jz039613021	Chr01	19830550	19837775	0.23	PREDICTED: glyoxysomal processing protease, glyoxysomal
Zj.jz039613025	Chr01	19935281	19940303	0.21	NA
Zj.jz039613026	Chr01	19944424	19947696	0.21	NA
Zj.jz039613024	Chr01	19932295	19932855	0.21	NA
Zj.jz039613027	Chr01	19987712	19995665	0.21	PREDICTED: receptor-like protein kinase At3g21340
Zj.jz039613030	Chr01	20016374	20017039	0.23	NA
Zj.jz039613032	Chr01	20033744	20039707	0.23	PREDICTED: MACPF domain-containing protein NSL1
Zj.jz039613033	Chr01	20090771	20095187	0.23	PREDICTED: superoxide dismutase
Zj.jz039613029	Chr01	20010104	20013324	0.23	PREDICTED: protein yippee-like At5g53940
Zj.jz039613028	Chr01	19999051	19999557	0.23	PREDICTED: ethylene-responsive transcription factor 12
Zj.jz039613031	Chr01	20023416	20024135	0.23	PREDICTED: ethylene-responsive transcription factor 4
Zj.jz026591011	Chr01	20257304	20257777	0.31	NA
Zj.jz039613035	Chr01	20161908	20162464	0.31	NA
Zj.jz039613036	Chr01	20180985	20182978	0.31	PREDICTED: uncharacterized protein LOC107425182
Zj.jz026591004	Chr01	20426927	20436955	0.26	PREDICTED: GTP-binding protein ERG
Zj.jz026591005	Chr01	20424397	20425617	0.26	PREDICTED: protein UNUSUAL FLORAL ORGANS
Zj.jz026591007	Chr01	20376246	20378249	0.26	PREDICTED: dnaJ protein homolog 1-like
Zj.jz044553001	Chr01	20799494	20803782	0.22	NA
Zj.jz044553003	Chr01	20924805	20928355	0.27	PREDICTED: polygalacturonase QRT3
Zj.jz044553005	Chr01	20988600	20989190	0.27	PREDICTED: RING-H2 finger protein ATL74-like
Zj.jz044553004	Chr01	20937740	20940832	0.27	NA
Zj.jz044553008	Chr01	21103117	21110646	0.24	PREDICTED: copper-transporting ATPase RAN1
Zj.jz044553009	Chr01	21111790	21111987	0.24	NA
Zj.jz017745047	Chr01	22146754	22148105	0.21	NA
Zj.jz017745046	Chr01	22172561	22173610	0.21	NA
Zj.jz017745045	Chr01	22203989	22209481	0.21	PREDICTED: eukaryotic translation initiation factor isoform 4G-1
Zj.jz017745048	Chr01	22142273	22146724	0.21	PREDICTED: uncharacterized protein LOC107426585
Zj.jz017745032	Chr01	22428472	22439176	0.31	NA
Zj.jz017745027	Chr01	22466854	22471032	0.31	NA
Zj.jz017745031	Chr01	22441062	22443782	0.31	PREDICTED: pentatricopeptide repeat-containing protein At4g30825, chloroplastic
Zj.jz017745030	Chr01	22445365	22447436	0.31	PREDICTED: uncharacterized protein LOC107426208
Zj.jz017745029	Chr01	22453214	22453693	0.31	NA
Zj.jz017745026	Chr01	22485676	22486029	0.31	NA
Zj.jz017745028	Chr01	22456015	22461612	0.31	NA
Zj.jz017745017	Chr01	22673569	22674149	0.32	NA
Zj.jz017745016	Chr01	22679171	22679830	0.32	NA
Zj.jz017745018	Chr01	22621565	22625356	0.32	PREDICTED: AP2-like ethylene-responsive transcription factor At1g16060
Zj.jz017745023	Chr01	22545367	22547635	0.32	PREDICTED: 50S ribosomal protein L35, chloroplastic
Zj.jz017745020	Chr01	22557739	22573462	0.32	PREDICTED: protein TSS
Zj.jz017745021	Chr01	22553147	22553628	0.32	PREDICTED: uncharacterized protein LOC107426201
Zj.jz017745013	Chr01	22728653	22730662	0.32	NA
Zj.jz017745019	Chr01	22575021	22577626	0.32	NA
Zj.jz017745014	Chr01	22718234	22720156	0.32	PREDICTED: uncharacterized protein LOC107426018 isoform X1
Zj.jz017745015	Chr01	22681417	22683336	0.32	NA
Zj.jz017745012	Chr01	22745286	22745640	0.32	NA
Zj.jz017745022	Chr01	22548670	22552916	0.32	PREDICTED: nuclear pore complex protein NUP43
Zj.jz017745011	Chr01	22749513	22750312	0.32	NA
Zj.jz017745008	Chr01	22803961	22806312	0.3	NA
Zj.jz017745009	Chr01	22796306	22803193	0.3	PREDICTED: histone-lysine N-methyltransferase ASHR3
Zj.jz017745007	Chr01	22867886	22871377	0.3	PREDICTED: gamma-glutamyl peptidase 5-like isoform X4
Zj.jz038651091	Chr01	23493608	23495278	0.23	PREDICTED: probable purine permease 10
Zj.jz038651092	Chr01	23445529	23455291	0.23	NA
Zj.jz038651090	Chr01	23519749	23523718	0.23	NA
Zj.jz038651093	Chr01	23445068	23445385	0.23	NA
Zj.jz038651016	Chr01	24917528	24999420	0.21	PREDICTED: dicer-like protein 4
Zj.jz038651008	Chr01	25093487	25096804	0.21	PREDICTED: sugar carrier protein A
Zj.jz038651010	Chr01	25080254	25083181	0.21	PREDICTED: 30S ribosomal protein S6-like
Zj.jz038651007	Chr01	25104341	25113563	0.21	PREDICTED: adenylate kinase 5, chloroplastic
Zj.jz038651006	Chr01	25116721	25118694	0.21	PREDICTED: transmembrane 9 superfamily member 11
Zj.jz038651011	Chr01	25053654	25077629	0.21	PREDICTED: protein ENHANCED DISEASE RESISTANCE 2
Zj.jz038651009	Chr01	25091359	25091991	0.21	PREDICTED: uncharacterized protein LOC107427212
Zj.jz038651005	Chr01	25121951	25127001	0.21	PREDICTED: uncharacterized protein LOC107427271
Zj.jz015531041	Chr01	25275870	25277203	0.21	NA
Zj.jz015531040	Chr01	25284881	25286155	0.21	PREDICTED: NAD(P)H-dependent 6\'-deoxychalcone synthase-like
Zj.jz025759001	Chr01	25255805	25256053	0.21	NA
Zj.jz025759002	Chr01	25259303	25270883	0.21	NA
Zj.jz025027001	Chr01	25846480	25865930	0.21	NA
Zj.jz019851008	Chr01	26047250	26050990	0.22	PREDICTED: protein OS-9 homolog
Zj.jz019851005	Chr01	26024076	26024927	0.22	PREDICTED: uncharacterized protein LOC107415710
Zj.jz019851004	Chr01	26019103	26022685	0.22	PREDICTED: protein NUCLEAR FUSION DEFECTIVE 4-like
Zj.jz019851006	Chr01	26032253	26035929	0.22	PREDICTED: calcium uptake protein 1, mitochondrial-like
Zj.jz019851007	Chr01	26036872	26045822	0.22	PREDICTED: NEDD8 ultimate buster 1
Zj.jz042733065	Chr01	32949055	32953306	0.21	PREDICTED: DNA-directed RNA polymerases I and III subunit RPAC1
Zj.jz042733069	Chr01	32923582	32926275	0.21	NA
Zj.jz042733064	Chr01	32954375	32959697	0.21	PREDICTED: 25S rRNA (cytosine-C(5))-methyltransferase nop2
Zj.jz042733068	Chr01	32927189	32930084	0.21	PREDICTED: uncharacterized protein LOC107433742
Zj.jz042733066	Chr01	32942330	32945551	0.21	NA
Zj.jz042733070	Chr01	32903984	32914167	0.21	NA
Zj.jz042733063	Chr01	32963900	32967306	0.21	PREDICTED: oligopeptide transporter 1-like
Zj.jz042733067	Chr01	32931283	32935364	0.21	PREDICTED: SEC14 cytosolic factor-like
Zj.jz007153022	Chr02	1589865	1601266	0.27	NA
Zj.jz007153017	Chr02	1625206	1626015	0.27	NA
Zj.jz007153012	Chr02	1640756	1647351	0.27	NA
Zj.jz007153006	Chr02	1681355	1683578	0.27	PREDICTED: G2/mitotic-specific cyclin S13-7-like
Zj.jz007153009	Chr02	1657980	1659269	0.27	NA
Zj.jz007153020	Chr02	1612266	1614555	0.27	NA
Zj.jz007153019	Chr02	1615619	1617421	0.27	PREDICTED: cucumber peeling cupredoxin-like
Zj.jz007153021	Chr02	1601426	1609202	0.27	NA
Zj.jz007153008	Chr02	1661613	1669248	0.27	NA
Zj.jz007153010	Chr02	1651163	1651678	0.27	NA
Zj.jz007153018	Chr02	1619979	1622254	0.27	PREDICTED: protein NRT1/ PTR FAMILY 4.5-like
Zj.jz007153004	Chr02	1695286	1717554	0.27	NA
Zj.jz007153013	Chr02	1637697	1638240	0.27	NA
Zj.jz007153011	Chr02	1649442	1650133	0.27	NA
Zj.jz007153005	Chr02	1692903	1694150	0.27	PREDICTED: F-box/kelch-repeat protein At5g26960
Zj.jz007153016	Chr02	1627105	1627940	0.27	NA
Zj.jz007153015	Chr02	1632791	1634475	0.27	PREDICTED: APO protein 4, mitochondrial-like
Zj.jz007153014	Chr02	1635131	1637608	0.27	PREDICTED: pentatricopeptide repeat-containing protein At4g14170-like
Zj.jz007153007	Chr02	1673585	1674286	0.27	NA
Zj.jz043881011	Chr02	2729416	2729952	0.27	NA
Zj.jz043881001	Chr02	2667398	2667833	0.27	NA
Zj.jz023713045	Chr02	2646801	2650421	0.27	PREDICTED: protein kinase 2B, chloroplastic-like
Zj.jz043881009	Chr02	2715561	2719362	0.27	PREDICTED: serine/threonine-protein kinase D6PKL2
Zj.jz043881013	Chr02	2747222	2772144	0.27	PREDICTED: DNA polymerase epsilon catalytic subunit A-like
Zj.jz043881008	Chr02	2704051	2706791	0.27	PREDICTED: serine/threonine-protein kinase D6PKL1-like
Zj.jz043881004	Chr02	2684416	2687508	0.27	PREDICTED: elongation factor Tu GTP-binding domain-containing protein 1
Zj.jz043881006	Chr02	2696919	2700517	0.27	PREDICTED: alkaline/neutral invertase E, chloroplastic-like
Zj.jz043881007	Chr02	2701293	2702742	0.27	PREDICTED: putative low molecular weight protein-tyrosine-phosphatase slr0328
Zj.jz043881012	Chr02	2744188	2746283	0.27	PREDICTED: uncharacterized protein LOC107410532 isoform X2
Zj.jz043881005	Chr02	2689352	2695102	0.27	PREDICTED: histone deacetylase 9
Zj.jz023713044	Chr02	2633246	2644743	0.27	PREDICTED: protein kinase 2B, chloroplastic-like
Zj.jz043881010	Chr02	2722441	2727961	0.27	PREDICTED: peptidyl-prolyl cis-trans isomerase CYP71
Zj.jz043881003	Chr02	2678965	2682751	0.27	PREDICTED: dihydroorotase, mitochondrial
Zj.jz043881002	Chr02	2668004	2669822	0.27	NA
Zj.jz043881023	Chr02	2849215	2849786	0.23	PREDICTED: putative phytosulfokines 6 isoform X1
Zj.jz043881033	Chr02	2918613	2919602	0.23	NA
Zj.jz043881026	Chr02	2874840	2882115	0.23	PREDICTED: LOW QUALITY PROTEIN: protein TIC 100
Zj.jz043881031	Chr02	2912229	2912585	0.23	NA
Zj.jz043881035	Chr02	2928046	2930322	0.23	PREDICTED: probable E3 ubiquitin-protein ligase RNF217
Zj.jz043881028	Chr02	2898036	2900966	0.23	PREDICTED: histone deacetylase HDT1-like
Zj.jz043881020	Chr02	2828435	2832632	0.23	PREDICTED: proteinaceous RNase P 2-like
Zj.jz043881021	Chr02	2837677	2841255	0.23	NA
Zj.jz043881034	Chr02	2925737	2926144	0.23	NA
Zj.jz043881032	Chr02	2914490	2915311	0.23	PREDICTED: E3 ubiquitin-protein ligase RNF144B-like
Zj.jz043881029	Chr02	2903827	2905290	0.23	PREDICTED: splicing factor U2af small subunit B-like
Zj.jz043881025	Chr02	2857046	2866417	0.23	NA
Zj.jz043881030	Chr02	2909207	2910495	0.23	PREDICTED: probable E3 ubiquitin-protein ligase RNF217
Zj.jz043881027	Chr02	2892229	2892987	0.23	PREDICTED: uncharacterized protein At4g22758
Zj.jz043881024	Chr02	2854528	2855163	0.23	NA
Zj.jz043881022	Chr02	2843235	2845142	0.23	PREDICTED: uncharacterized protein LOC107410522
Zj.jz042425010	Chr02	3334231	3348051	0.26	PREDICTED: AP-2 complex subunit alpha-1-like
Zj.jz042425011	Chr02	3351544	3354539	0.26	PREDICTED: BTB/POZ domain-containing protein At3g44820 isoform X1
Zj.jz034675012	Chr02	3151488	3153026	0.26	PREDICTED: structural maintenance of chromosomes protein 1A-like
Zj.jz034675008	Chr02	3099116	3100958	0.26	NA
Zj.jz042425007	Chr02	3311175	3312269	0.26	PREDICTED: uncharacterized protein C227.17c
Zj.jz034675015	Chr02	3220427	3221084	0.26	PREDICTED: uncharacterized protein LOC107410515
Zj.jz042425015	Chr02	3377665	3379204	0.26	PREDICTED: GDSL esterase/lipase At5g22810
Zj.jz034675011	Chr02	3148938	3149586	0.26	NA
Zj.jz042425009	Chr02	3324729	3332433	0.26	PREDICTED: DDT domain-containing protein PTM
Zj.jz042425006	Chr02	3305405	3308734	0.26	PREDICTED: AT-hook motif nuclear-localized protein 1-like
Zj.jz034675009	Chr02	3115547	3116662	0.26	NA
Zj.jz034675010	Chr02	3140990	3142261	0.26	PREDICTED: flavanone 7-O-glucoside 2\'\'-O-beta-L-rhamnosyltransferase-like
Zj.jz034675013	Chr02	3192040	3198861	0.26	PREDICTED: pleiotropic drug resistance protein 2-like
Zj.jz042425014	Chr02	3372607	3376314	0.26	PREDICTED: putative phospholipid:diacylglycerol acyltransferase 2
Zj.jz042425008	Chr02	3313530	3320652	0.26	PREDICTED: putative SWI/SNF-related matrix-associated actin-dependent regulator of chromatin subfamily A member 3-like 2 isoform X1
Zj.jz034675014	Chr02	3216950	3219259	0.26	PREDICTED: protein BUD31 homolog 2-like
Zj.jz042425013	Chr02	3362144	3364932	0.26	PREDICTED: UDP-D-apiose/UDP-D-xylose synthase 2
Zj.jz042425012	Chr02	3359122	3359493	0.26	NA
Zj.jz042425002	Chr02	3262157	3266725	0.26	PREDICTED: glucomannan 4-beta-mannosyltransferase 2
Zj.jz042425005	Chr02	3290032	3304721	0.26	PREDICTED: GABA transporter 1-like
Zj.jz042425003	Chr02	3282552	3283611	0.26	PREDICTED: uncharacterized protein LOC107410574
Zj.jz042425025	Chr02	3457845	3460452	0.2	NA
Zj.jz042425023	Chr02	3433490	3435455	0.2	NA
Zj.jz042425024	Chr02	3436756	3445262	0.2	PREDICTED: protein argonaute 5-like
Zj.jz042425021	Chr02	3413132	3418219	0.2	PREDICTED: aspartic proteinase-like protein 2
Zj.jz042425022	Chr02	3419199	3424650	0.2	PREDICTED: protein argonaute 5-like
Zj.jz008905013	Chr02	3857726	3858572	0.25	NA
Zj.jz008905010	Chr02	3827878	3831895	0.25	PREDICTED: serine carboxypeptidase-like 51
Zj.jz008905011	Chr02	3834226	3849222	0.25	PREDICTED: syndetin-like
Zj.jz008905014	Chr02	3861234	3870526	0.25	PREDICTED: vacuolar protein sorting-associated protein 41 homolog
Zj.jz008905015	Chr02	3872082	3874608	0.25	NA
Zj.jz008905005	Chr02	3801899	3802521	0.25	NA
Zj.jz008905008	Chr02	3812744	3813121	0.25	PREDICTED: cyclin-dependent protein kinase inhibitor SMR2
Zj.jz008905007	Chr02	3808690	3809484	0.25	PREDICTED: histone H2B.3
Zj.jz008905004	Chr02	3778461	3779123	0.25	NA
Zj.jz008905006	Chr02	3802662	3807672	0.25	PREDICTED: uncharacterized protein LOC107410562 isoform X2
Zj.jz008905003	Chr02	3774671	3775170	0.25	NA
Zj.jz008905017	Chr02	3899634	3904296	0.25	PREDICTED: lysosomal Pro-X carboxypeptidase, partial
Zj.jz008905009	Chr02	3819943	3820813	0.25	NA
Zj.jz008905016	Chr02	3878887	3879586	0.25	NA
Zj.jz008905012	Chr02	3855761	3857300	0.25	NA
Zj.jz004541043	Chr02	7763159	7765169	0.26	PREDICTED: probable GTP-binding protein OBGM, mitochondrial isoform X2
Zj.jz004541046	Chr02	7743351	7745329	0.26	NA
Zj.jz004541047	Chr02	7738876	7741775	0.26	PREDICTED: outer envelope pore protein 16, chloroplastic
Zj.jz004541042	Chr02	7767336	7771205	0.26	PREDICTED: uncharacterized protein LOC107411083
Zj.jz004541041	Chr02	7790357	7791640	0.26	PREDICTED: fasciclin-like arabinogalactan protein 4 isoform X3
Zj.jz004541038	Chr02	7818369	7823743	0.26	PREDICTED: U-box domain-containing protein 33-like
Zj.jz004541045	Chr02	7753405	7754113	0.26	PREDICTED: metallothionein-like protein type 2
Zj.jz004541039	Chr02	7816339	7817632	0.26	PREDICTED: epsin-2
Zj.jz004541040	Chr02	7805533	7808558	0.26	PREDICTED: probable protein phosphatase 2C 4
Zj.jz004541044	Chr02	7759303	7760048	0.26	NA
Zj.jz004541048	Chr02	7735812	7738068	0.26	NA
Zj.jz031941008	Chr02	10286020	10292400	0.28	PREDICTED: uncharacterized protein LOC107411275
Zj.jz031941007	Chr02	10218804	10283776	0.28	PREDICTED: protein NRT1/ PTR FAMILY 2.6-like
Zj.jz031941010	Chr02	10406554	10409989	0.28	PREDICTED: DDB1- and CUL4-associated factor 8
Zj.jz031941011	Chr02	10411996	10412709	0.28	NA
Zj.jz031941009	Chr02	10341226	10355011	0.28	PREDICTED: V-type proton ATPase subunit a1 isoform X1
Zj.jz042435010	Chr02	19709228	19710615	0.22	NA
Zj.jz042435006	Chr02	19685561	19686878	0.22	NA
Zj.jz040573016	Chr02	19738639	19741563	0.22	PREDICTED: phosphoglycerate mutase-like protein AT74
Zj.jz042435007	Chr02	19693742	19694443	0.22	NA
Zj.jz042435012	Chr02	19718247	19719257	0.22	PREDICTED: uncharacterized protein LOC107411999
Zj.jz042435013	Chr02	19724457	19725815	0.22	PREDICTED: formin-like protein 14
Zj.jz042435011	Chr02	19711641	19712264	0.22	NA
Zj.jz042435008	Chr02	19696368	19700239	0.22	PREDICTED: sugar transporter ERD6-like 5
Zj.jz042435009	Chr02	19702541	19703638	0.22	NA
Zj.jz042435014	Chr02	19734155	19735003	0.22	PREDICTED: protein FANTASTIC FOUR 1
Zj.jz041655005	Chr02	22520511	22521186	0.23	PREDICTED: uncharacterized protein LOC107412391
Zj.jz034227001	Chr02	22468798	22470946	0.23	NA
Zj.jz041655004	Chr02	22511511	22516252	0.23	PREDICTED: uncharacterized protein LOC107412399 isoform X2
Zj.jz041655001	Chr02	22476700	22479827	0.23	NA
Zj.jz041655003	Chr02	22488864	22491459	0.23	PREDICTED: putative auxin efflux carrier component 8
Zj.jz041655008	Chr02	22536952	22537960	0.23	NA
Zj.jz041655006	Chr02	22524449	22528960	0.23	PREDICTED: zinc finger CCCH domain-containing protein ZFN-like isoform X1
Zj.jz041655002	Chr02	22484463	22486948	0.23	PREDICTED: LOW QUALITY PROTEIN: putative auxin efflux carrier component 8
Zj.jz041655007	Chr02	22532678	22535277	0.23	PREDICTED: GDT1-like protein 4
Zj.jz019227038	Chr03	12049901	12050386	0.21	PREDICTED: 18.1 kDa class I heat shock protein-like
Zj.jz019227035	Chr03	12094949	12099380	0.21	PREDICTED: uncharacterized protein LOC107413800
Zj.jz019227040	Chr03	12038323	12038827	0.21	NA
Zj.jz019227036	Chr03	12087431	12091732	0.21	PREDICTED: uncharacterized protein LOC107413802
Zj.jz019227037	Chr03	12079185	12081625	0.21	PREDICTED: uncharacterized protein LOC107413793
Zj.jz019227039	Chr03	12048612	12049088	0.21	PREDICTED: 18.1 kDa class I heat shock protein-like
Zj.jz044811044	Chr03	18927070	18929118	0.24	PREDICTED: receptor-like serine/threonine-protein kinase At4g25390
Zj.jz044811039	Chr03	18895552	18897150	0.24	PREDICTED: 3-ketoacyl-CoA synthase 5-like
Zj.jz044811041	Chr03	18910118	18913843	0.24	PREDICTED: probable protein phosphatase 2C 75 isoform X1
Zj.jz044811042	Chr03	18917095	18919018	0.24	PREDICTED: probable protein phosphatase 2C 75
Zj.jz044811038	Chr03	18888409	18890383	0.24	PREDICTED: alpha-L-fucosidase 1-like
Zj.jz044811047	Chr03	18949392	18949922	0.24	NA
Zj.jz044811045	Chr03	18934120	18935162	0.24	PREDICTED: transcription factor bHLH118-like
Zj.jz044811043	Chr03	18921171	18923885	0.24	PREDICTED: glycosyltransferase family 64 protein C4-like
Zj.jz044811046	Chr03	18941216	18942393	0.24	PREDICTED: transcription factor bHLH120-like
Zj.jz044811040	Chr03	18903910	18906261	0.24	PREDICTED: subtilisin-like protease SBT1.3
Zj.jz006429016	Chr03	20495191	20501354	0.3	PREDICTED: LOW QUALITY PROTEIN: leucine-rich repeat receptor protein kinase EMS1-like
Zj.jz006429008	Chr03	20403711	20404476	0.3	PREDICTED: hevamine-A-like
Zj.jz006429006	Chr03	20376292	20377257	0.3	PREDICTED: hevamine-A-like isoform X1
Zj.jz006429012	Chr03	20451380	20454319	0.3	NA
Zj.jz006429009	Chr03	20432401	20432856	0.3	NA
Zj.jz006429017	Chr03	20502176	20505978	0.3	NA
Zj.jz006429011	Chr03	20441210	20450491	0.3	PREDICTED: protein timeless homolog
Zj.jz006429015	Chr03	20490495	20491656	0.3	NA
Zj.jz006429019	Chr03	20509408	20512633	0.3	PREDICTED: G-type lectin S-receptor-like serine/threonine-protein kinase At5g24080 isoform X1
Zj.jz006429007	Chr03	20392041	20393187	0.3	NA
Zj.jz006429010	Chr03	20434638	20439442	0.3	PREDICTED: plastidial pyruvate kinase 2-like
Zj.jz006429018	Chr03	20506522	20507140	0.3	NA
Zj.jz006429020	Chr03	20514747	20517471	0.3	PREDICTED: uncharacterized protein LOC107414675
Zj.jz006429013	Chr03	20463633	20466440	0.3	PREDICTED: LRR receptor-like serine/threonine-protein kinase GSO2 isoform X1
Zj.jz006429014	Chr03	20469933	20472740	0.3	PREDICTED: leucine-rich repeat receptor protein kinase EMS1-like isoform X2
Zj.jz036789008	Chr03	20884384	20967121	0.2	NA
Zj.jz036789029	Chr03	21123226	21124833	0.3	PREDICTED: probable WRKY transcription factor 53
Zj.jz036789043	Chr03	21225616	21230014	0.3	PREDICTED: cyclic nucleotide-gated ion channel 1-like
Zj.jz036789021	Chr03	21082591	21085197	0.3	NA
Zj.jz036789027	Chr03	21104483	21108476	0.3	PREDICTED: dihydrofolate synthetase
Zj.jz036789037	Chr03	21194809	21197332	0.3	PREDICTED: probable trehalose-phosphate phosphatase C
Zj.jz036789033	Chr03	21161627	21162001	0.3	NA
Zj.jz036789040	Chr03	21212322	21214458	0.3	PREDICTED: uncharacterized protein LOC107414610
Zj.jz036789030	Chr03	21132195	21134735	0.3	PREDICTED: RNA polymerase sigma factor sigE, chloroplastic/mitochondrial
Zj.jz036789041	Chr03	21214870	21219130	0.3	NA
Zj.jz036789026	Chr03	21100595	21103552	0.3	NA
Zj.jz036789036	Chr03	21178728	21181417	0.3	PREDICTED: abscisic acid receptor PYL8
Zj.jz036789042	Chr03	21219150	21220100	0.3	NA
Zj.jz036789025	Chr03	21096360	21099317	0.3	NA
Zj.jz036789022	Chr03	21087512	21091302	0.3	PREDICTED: mitochondrial carrier protein MTM1
Zj.jz036789023	Chr03	21093215	21093558	0.3	NA
Zj.jz036789035	Chr03	21172672	21176625	0.3	PREDICTED: polypyrimidine tract-binding protein homolog 2
Zj.jz036789038	Chr03	21205336	21207687	0.3	PREDICTED: LOW QUALITY PROTEIN: uncharacterized protein LOC107414608
Zj.jz036789034	Chr03	21168019	21169764	0.3	PREDICTED: uncharacterized protein LOC107414567
Zj.jz036789044	Chr03	21230937	21239512	0.3	NA
Zj.jz036789039	Chr03	21210203	21210456	0.3	NA
Zj.jz036789028	Chr03	21117641	21120643	0.3	PREDICTED: transcription factor SPEECHLESS
Zj.jz036789032	Chr03	21153774	21155219	0.3	PREDICTED: bidirectional sugar transporter SWEET3
Zj.jz036789024	Chr03	21095280	21095525	0.3	NA
Zj.jz036789031	Chr03	21135777	21137489	0.3	PREDICTED: MYB-like transcription factor ETC3
Zj.jz036789049	Chr03	21276769	21277086	0.25	NA
Zj.jz036789052	Chr03	21300617	21305125	0.25	PREDICTED: cyclic nucleotide-gated ion channel 1-like
Zj.jz036789047	Chr03	21257020	21258128	0.25	NA
Zj.jz036789051	Chr03	21292983	21296281	0.25	PREDICTED: cyclic nucleotide-gated ion channel 1-like
Zj.jz036789050	Chr03	21280348	21288692	0.25	PREDICTED: cyclic nucleotide-gated ion channel 1-like
Zj.jz036789054	Chr03	21314471	21344402	0.25	PREDICTED: cyclic nucleotide-gated ion channel 1-like
Zj.jz036789048	Chr03	21261867	21269303	0.25	NA
Zj.jz036789053	Chr03	21313024	21314356	0.25	NA
Zj.jz036789058	Chr03	21406842	21407713	0.23	NA
Zj.jz036789056	Chr03	21373877	21377844	0.23	PREDICTED: cyclic nucleotide-gated ion channel 1-like
Zj.jz036789055	Chr03	21358159	21365063	0.23	NA
Zj.jz036789076	Chr03	21567097	21567894	0.27	NA
Zj.jz036789069	Chr03	21528462	21529639	0.27	NA
Zj.jz036789074	Chr03	21561724	21565309	0.27	NA
Zj.jz036789078	Chr03	21574343	21574687	0.27	NA
Zj.jz036789061	Chr03	21461904	21463116	0.27	PREDICTED: cyclic nucleotide-gated ion channel 1-like isoform X3
Zj.jz036789073	Chr03	21556944	21559089	0.27	NA
Zj.jz036789075	Chr03	21565745	21566215	0.27	NA
Zj.jz036789068	Chr03	21520827	21521733	0.27	NA
Zj.jz036789064	Chr03	21487591	21490167	0.27	PREDICTED: pentatricopeptide repeat-containing protein At3g49170, chloroplastic
Zj.jz036789060	Chr03	21457961	21460990	0.27	NA
Zj.jz036789080	Chr03	21577410	21588179	0.27	PREDICTED: glutamate synthase
Zj.jz036789066	Chr03	21514073	21516386	0.27	NA
Zj.jz036789067	Chr03	21517841	21518827	0.27	PREDICTED: probable receptor-like protein kinase At1g67000
Zj.jz036789070	Chr03	21533063	21534019	0.27	NA
Zj.jz036789071	Chr03	21536039	21538314	0.27	PREDICTED: glycerophosphodiester phosphodiesterase protein kinase domain-containing GDPDL2-like
Zj.jz036789072	Chr03	21544323	21546627	0.27	NA
Zj.jz036789059	Chr03	21427363	21455808	0.27	PREDICTED: cyclic nucleotide-gated ion channel 1-like
Zj.jz036789063	Chr03	21483436	21486407	0.27	PREDICTED: probable protein phosphatase 2C 51
Zj.jz036789079	Chr03	21575004	21576240	0.27	PREDICTED: uncharacterized protein LOC107414599
Zj.jz036789065	Chr03	21491168	21491880	0.27	NA
Zj.jz036789062	Chr03	21463934	21467706	0.27	PREDICTED: spermine synthase
Zj.jz036789077	Chr03	21569308	21572915	0.27	PREDICTED: putative RING-H2 finger protein ATL21A
Zj.jz032501033	Chr04	4923835	4924140	0.23	NA
Zj.jz032501032	Chr04	4954170	4956990	0.23	PREDICTED: photosynthetic NDH subunit of subcomplex B 3, chloroplastic
Zj.jz032501031	Chr04	4988603	4993838	0.23	NA
Zj.jz032501034	Chr04	4907028	4916240	0.23	PREDICTED: serine/threonine-protein kinase CTR1
Zj.jz032501024	Chr04	5150063	5156250	0.4	PREDICTED: uncharacterized protein LOC107421307
Zj.jz032501021	Chr04	5263392	5264813	0.4	PREDICTED: molybdate transporter 1
Zj.jz032501022	Chr04	5200777	5209275	0.4	PREDICTED: probable ADP-ribosylation factor GTPase-activating protein AGD14
Zj.jz032501023	Chr04	5159263	5162169	0.4	PREDICTED: VIN3-like protein 1
Zj.jz004039006	Chr04	6149164	6186797	0.3	PREDICTED: LOW QUALITY PROTEIN: protein SABRE-like, partial
Zj.jz004039005	Chr04	6091545	6093385	0.3	PREDICTED: transcription elongation factor SPT4 homolog 1 isoform X2
Zj.jz004039007	Chr04	6239130	6245407	0.3	PREDICTED: GATA transcription factor 24-like isoform X1
Zj.jz004039002	Chr04	6010154	6011453	0.3	NA
Zj.jz004039001	Chr04	5993179	5994335	0.3	NA
Zj.jz004039008	Chr04	6248229	6251014	0.3	PREDICTED: uncharacterized protein LOC107421324
Zj.jz004039003	Chr04	6045920	6079985	0.3	NA
Zj.jz004039012	Chr04	6302607	6317836	0.2	PREDICTED: E3 ubiquitin-protein ligase UPL2-like
Zj.jz004039010	Chr04	6276340	6280925	0.2	PREDICTED: neuroguidin-like
Zj.jz004039011	Chr04	6284874	6290812	0.2	NA
Zj.jz042303008	Chr04	8005910	8007352	0.25	NA
Zj.jz042303009	Chr04	7970875	7971579	0.25	PREDICTED: uncharacterized protein At5g65660-like
Zj.jz025517007	Chr04	8406922	8414307	0.22	PREDICTED: rhamnogalacturonate lyase-like
Zj.jz025517008	Chr04	8471302	8476318	0.22	PREDICTED: probable rhamnogalacturonate lyase B
Zj.jz025517010	Chr04	8491395	8495803	0.22	PREDICTED: XIAP-associated factor 1
Zj.jz025517009	Chr04	8484265	8484972	0.22	NA
Zj.jz012629003	Chr04	9147341	9150151	0.21	NA
Zj.jz012629002	Chr04	9135664	9146883	0.21	PREDICTED: uncharacterized protein LOC107421267
Zj.jz014013003	Chr04	9919275	9921167	0.26	PREDICTED: probable indole-3-pyruvate monooxygenase YUCCA4
Zj.jz037775050	Chr04	10065844	10070150	0.29	NA
Zj.jz037775049	Chr04	10089009	10093265	0.29	PREDICTED: probable 2-oxoglutarate-dependent dioxygenase AOP1
Zj.jz037775048	Chr04	10133350	10133996	0.29	PREDICTED: uncharacterized protein LOC107421258
Zj.jz037775051	Chr04	10044355	10056795	0.29	PREDICTED: transcriptional corepressor LEUNIG-like
Zj.jz044369006	Chr04	12294049	12294855	0.24	PREDICTED: ATP synthase subunit b\', chloroplastic
Zj.jz044369009	Chr04	12232178	12234928	0.24	PREDICTED: auxin-responsive protein IAA29
Zj.jz044369008	Chr04	12271421	12278021	0.24	PREDICTED: putative UDP-sugar transporter DDB_G0278631
Zj.jz044369007	Chr04	12280166	12284588	0.24	NA
Zj.jz012139034	Chr04	13474729	13480565	0.31	PREDICTED: probable methyltransferase PMT10
Zj.jz012139030	Chr04	13436480	13436939	0.31	NA
Zj.jz012139031	Chr04	13460045	13460800	0.31	NA
Zj.jz012139036	Chr04	13523487	13532588	0.31	PREDICTED: UDP-sugar pyrophosphorylase
Zj.jz012139039	Chr04	13554515	13565840	0.31	PREDICTED: uncharacterized protein LOC107421110 isoform X1
Zj.jz012139037	Chr04	13537140	13551956	0.31	NA
Zj.jz012139032	Chr04	13462591	13469676	0.31	PREDICTED: methyl-CpG-binding domain-containing protein 9-like
Zj.jz012139038	Chr04	13552628	13553418	0.31	PREDICTED: NAD(P)H-quinone oxidoreductase subunit M, chloroplastic
Zj.jz012139029	Chr04	13433291	13436218	0.31	PREDICTED: tetratricopeptide repeat protein 33
Zj.jz012139028	Chr04	13401044	13401325	0.31	NA
Zj.jz012139035	Chr04	13519246	13519752	0.31	PREDICTED: probable calcium-binding protein CML44
Zj.jz012139033	Chr04	13471960	13473861	0.31	PREDICTED: BTB/POZ domain-containing protein At4g08455
Zj.jz012139061	Chr04	13805041	13809375	0.3	PREDICTED: auxilin-related protein 2-like
Zj.jz012139046	Chr04	13664714	13674938	0.3	PREDICTED: DNA topoisomerase 2-binding protein 1-A isoform X1
Zj.jz012139056	Chr04	13757613	13759178	0.3	NA
Zj.jz012139048	Chr04	13686645	13688137	0.3	PREDICTED: 1-aminocyclopropane-1-carboxylate oxidase 5
Zj.jz012139049	Chr04	13698297	13700173	0.3	NA
Zj.jz012139043	Chr04	13632294	13633982	0.3	PREDICTED: floral homeotic protein PMADS 2
Zj.jz012139064	Chr04	13841160	13845029	0.3	PREDICTED: chloroplast processing peptidase-like isoform X1
Zj.jz012139060	Chr04	13798336	13799626	0.3	NA
Zj.jz012139050	Chr04	13723309	13730781	0.3	NA
Zj.jz012139058	Chr04	13775064	13777001	0.3	PREDICTED: probable receptor-like protein kinase At1g11050
Zj.jz012139053	Chr04	13741527	13747755	0.3	NA
Zj.jz012139051	Chr04	13733088	13736097	0.3	PREDICTED: amino-acid permease BAT1 homolog
Zj.jz012139059	Chr04	13783904	13786550	0.3	NA
Zj.jz012139062	Chr04	13817559	13819715	0.3	PREDICTED: amino acid permease 3-like
Zj.jz012139052	Chr04	13736503	13741164	0.3	NA
Zj.jz012139045	Chr04	13653006	13660764	0.3	PREDICTED: uncharacterized protein LOC107409768
Zj.jz012139044	Chr04	13642999	13646945	0.3	PREDICTED: uncharacterized protein LOC107421104
Zj.jz012139042	Chr04	13608141	13625597	0.3	PREDICTED: uncharacterized protein LOC107421114 isoform X1
Zj.jz012139063	Chr04	13837192	13838373	0.3	PREDICTED: DNA/RNA-binding protein KIN17-like
Zj.jz012139065	Chr04	13845143	13845436	0.3	NA
Zj.jz012139055	Chr04	13750783	13756452	0.3	NA
Zj.jz012139057	Chr04	13761256	13762698	0.3	PREDICTED: pentatricopeptide repeat-containing protein At1g77360, mitochondrial
Zj.jz012139047	Chr04	13675976	13681976	0.3	PREDICTED: NAD kinase 2, chloroplastic
Zj.jz043797014	Chr04	13969430	13971138	0.24	PREDICTED: NAC domain-containing protein 2
Zj.jz043797017	Chr04	13947332	13958191	0.24	PREDICTED: uncharacterized protein LOC107421091
Zj.jz043797006	Chr04	14025997	14033137	0.24	NA
Zj.jz043797008	Chr04	14009994	14016456	0.24	NA
Zj.jz043797005	Chr04	14034338	14034805	0.24	NA
Zj.jz043797007	Chr04	14019679	14021983	0.24	NA
Zj.jz043797004	Chr04	14034822	14036418	0.24	NA
Zj.jz043797009	Chr04	13991566	14008073	0.24	PREDICTED: beta-galactosidase 16-like
Zj.jz043797013	Chr04	13977757	13978398	0.24	PREDICTED: E3 ubiquitin ligase BIG BROTHER-related
Zj.jz043797015	Chr04	13963585	13965884	0.24	NA
Zj.jz043797020	Chr04	13917706	13920447	0.24	NA
Zj.jz043797019	Chr04	13922052	13937213	0.24	NA
Zj.jz043797002	Chr04	14047026	14048242	0.24	NA
Zj.jz043797010	Chr04	13985945	13986532	0.24	NA
Zj.jz043797011	Chr04	13983020	13985716	0.24	NA
Zj.jz043797018	Chr04	13940397	13945671	0.24	PREDICTED: replication factor C subunit 3
Zj.jz043797012	Chr04	13980548	13981671	0.24	PREDICTED: uncharacterized protein LOC107421084
Zj.jz043797016	Chr04	13958249	13958910	0.24	NA
Zj.jz043797001	Chr04	14049544	14053406	0.24	NA
Zj.jz028857005	Chr04	14111057	14113509	0.21	PREDICTED: two-component response regulator ORR9-like
Zj.jz028857003	Chr04	14094894	14095112	0.21	NA
Zj.jz028857001	Chr04	14068537	14073321	0.21	PREDICTED: probable L-ascorbate peroxidase 6, chloroplastic isoform X1
Zj.jz028857004	Chr04	14101057	14104850	0.21	NA
Zj.jz028857002	Chr04	14088388	14093408	0.21	NA
Zj.jz028857014	Chr04	14183697	14186104	0.26	NA
Zj.jz028857018	Chr04	14194983	14198777	0.26	PREDICTED: chlorophyllide a oxygenase, chloroplastic
Zj.jz028857017	Chr04	14190300	14190971	0.26	NA
Zj.jz028857019	Chr04	14200271	14202562	0.26	PREDICTED: TLC domain-containing protein 2
Zj.jz028857020	Chr04	14204483	14209841	0.26	NA
Zj.jz028857021	Chr04	14227314	14229236	0.26	PREDICTED: photosystem II 22 kDa protein, chloroplastic
Zj.jz028857016	Chr04	14189091	14189882	0.26	NA
Zj.jz028857013	Chr04	14175395	14177922	0.26	NA
Zj.jz028857015	Chr04	14187502	14187843	0.26	PREDICTED: uncharacterized protein LOC107421077
Zj.jz028857022	Chr04	14240389	14242315	0.26	PREDICTED: uncharacterized protein At4g08330, chloroplastic isoform X1
Zj.jz028857030	Chr04	14362213	14368902	0.21	PREDICTED: small glutamine-rich tetratricopeptide repeat-containing protein
Zj.jz028857032	Chr04	14410514	14412175	0.21	PREDICTED: probable acyl-activating enzyme 6
Zj.jz028857031	Chr04	14382944	14384726	0.21	NA
Zj.jz035501002	Chr04	17380290	17380894	0.21	NA
Zj.jz037709002	Chr04	17359154	17361051	0.21	PREDICTED: uncharacterized protein LOC107429936
Zj.jz037709005	Chr04	17344261	17352870	0.21	PREDICTED: L-arabinokinase isoform X2
Zj.jz035501001	Chr04	17376417	17377425	0.21	NA
Zj.jz037709003	Chr04	17357839	17358864	0.21	PREDICTED: glycosyltransferase family protein 64 C3
Zj.jz037709004	Chr04	17356093	17357116	0.21	PREDICTED: uncharacterized protein LOC107429932 isoform X1
Zj.jz037709001	Chr04	17363662	17364180	0.21	PREDICTED: auxin-responsive protein SAUR72-like
Zj.jz035501023	Chr04	17530720	17533304	0.25	PREDICTED: NAC domain-containing protein 79 isoform X4
Zj.jz035501022	Chr04	17524001	17528333	0.25	NA
Zj.jz035501019	Chr04	17498023	17498920	0.25	NA
Zj.jz035501015	Chr04	17467032	17468288	0.25	NA
Zj.jz035501018	Chr04	17479523	17488303	0.25	NA
Zj.jz035501021	Chr04	17509375	17509768	0.25	NA
Zj.jz035501020	Chr04	17508134	17509180	0.25	NA
Zj.jz035501016	Chr04	17468838	17471005	0.25	NA
Zj.jz035501017	Chr04	17473789	17477533	0.25	PREDICTED: beta-lactamase domain-containing protein 2-like
Zj.jz029983012	Chr04	17765177	17769729	0.25	NA
Zj.jz029983011	Chr04	17762681	17764691	0.25	PREDICTED: protein PEROXIN-4
Zj.jz029983009	Chr04	17745960	17748108	0.25	PREDICTED: D-amino-acid transaminase, chloroplastic-like, partial
Zj.jz029983014	Chr04	17790358	17795693	0.25	PREDICTED: protein EMBRYONIC FLOWER 1-like
Zj.jz029983006	Chr04	17731027	17732713	0.25	PREDICTED: uncharacterized protein LOC107420695
Zj.jz029983003	Chr04	17705362	17720674	0.25	PREDICTED: myb-related protein 3R-1-like
Zj.jz029983001	Chr04	17699033	17701164	0.25	PREDICTED: coiled-coil domain-containing protein 25
Zj.jz029983013	Chr04	17773923	17779224	0.25	PREDICTED: protein tesmin/TSO1-like CXC 5, partial
Zj.jz029983010	Chr04	17752398	17759894	0.25	PREDICTED: target of Myb protein 1
Zj.jz029983005	Chr04	17726941	17730424	0.25	PREDICTED: aspartate aminotransferase, cytoplasmic-like
Zj.jz029983008	Chr04	17739917	17742569	0.25	PREDICTED: uncharacterized protein LOC107420651
Zj.jz029983004	Chr04	17722021	17725853	0.25	PREDICTED: aspartate aminotransferase, cytoplasmic
Zj.jz029983007	Chr04	17735187	17738473	0.25	PREDICTED: LOW QUALITY PROTEIN: eukaryotic translation initiation factor 3 subunit L-like
Zj.jz008869007	Chr04	20302428	20303020	0.42	NA
Zj.jz008869001	Chr04	20281801	20283001	0.42	NA
Zj.jz008869009	Chr04	20318301	20322389	0.42	PREDICTED: vacuolar-processing enzyme
Zj.jz008869006	Chr04	20299162	20301125	0.42	PREDICTED: uncharacterized protein LOC107420110
Zj.jz008869003	Chr04	20288399	20289164	0.42	NA
Zj.jz008869012	Chr04	20335528	20338591	0.42	PREDICTED: PITH domain-containing protein 1
Zj.jz008869004	Chr04	20290277	20291677	0.42	NA
Zj.jz008869013	Chr04	20343165	20346695	0.42	PREDICTED: ferrochelatase-2, chloroplastic
Zj.jz008869008	Chr04	20304968	20310136	0.42	PREDICTED: probable serine/threonine-protein kinase DDB_G0282963
Zj.jz008869011	Chr04	20332462	20334491	0.42	PREDICTED: uncharacterized protein LOC107420052
Zj.jz008869005	Chr04	20294226	20296322	0.42	PREDICTED: UPF0587 protein C1orf123 homolog
Zj.jz008869002	Chr04	20287389	20288155	0.42	PREDICTED: uncharacterized protein LOC107420037
Zj.jz002269050	Chr04	20247263	20248705	0.42	NA
Zj.jz002269049	Chr04	20235978	20238149	0.42	PREDICTED: probable GMP synthase
Zj.jz008869010	Chr04	20328440	20329925	0.42	PREDICTED: probable protein phosphatase 2C 72
Zj.jz008869014	Chr04	20347306	20353359	0.42	PREDICTED: basic salivary proline-rich protein 2
Zj.jz008869020	Chr04	20383635	20385268	0.23	NA
Zj.jz008869024	Chr04	20418921	20422256	0.23	PREDICTED: histone deacetylase 2
Zj.jz008869029	Chr04	20442765	20443328	0.23	NA
Zj.jz008869034	Chr04	20478867	20479388	0.23	NA
Zj.jz008869036	Chr04	20484992	20487935	0.23	PREDICTED: zinc transporter 4, chloroplastic isoform X1
Zj.jz008869021	Chr04	20387656	20388219	0.23	PREDICTED: abscisic acid receptor PYL2
Zj.jz008869028	Chr04	20437152	20438372	0.23	PREDICTED: protein REVERSION-TO-ETHYLENE SENSITIVITY1
Zj.jz008869031	Chr04	20447258	20454864	0.23	PREDICTED: serine/threonine-protein kinase EDR1
Zj.jz008869019	Chr04	20381242	20383527	0.23	NA
Zj.jz008869018	Chr04	20373778	20377006	0.23	PREDICTED: pollen-specific protein SF21
Zj.jz008869022	Chr04	20397390	20399560	0.23	PREDICTED: uncharacterized protein LOC107420077
Zj.jz008869030	Chr04	20443701	20445883	0.23	NA
Zj.jz008869025	Chr04	20425785	20428267	0.23	PREDICTED: calcineurin B-like protein 10
Zj.jz008869027	Chr04	20435420	20436268	0.23	PREDICTED: uncharacterized protein LOC107420100
Zj.jz008869035	Chr04	20480929	20483861	0.23	PREDICTED: probable beta-1,3-galactosyltransferase 12
Zj.jz008869023	Chr04	20403190	20409977	0.23	PREDICTED: K(+) efflux antiporter 6
Zj.jz008869033	Chr04	20469311	20470877	0.23	PREDICTED: GATA transcription factor 21-like
Zj.jz008869032	Chr04	20458134	20464181	0.23	PREDICTED: glycine dehydrogenase (decarboxylating), mitochondrial
Zj.jz008869026	Chr04	20430377	20432847	0.23	NA
Zj.jz008869047	Chr04	20542162	20544306	0.25	PREDICTED: protein indeterminate-domain 12-like
Zj.jz008869045	Chr04	20525710	20528291	0.25	PREDICTED: uncharacterized protein LOC107420128 isoform X2
Zj.jz008869043	Chr04	20518289	20519635	0.25	PREDICTED: acyl-lipid (9-3)-desaturase-like
Zj.jz008869048	Chr04	20547239	20553175	0.25	PREDICTED: probable ADP,ATP carrier protein At5g56450
Zj.jz008869050	Chr04	20564220	20565622	0.25	PREDICTED: heat shock factor protein HSF30
Zj.jz008869040	Chr04	20509785	20510735	0.25	NA
Zj.jz008869038	Chr04	20498374	20501838	0.25	PREDICTED: uncharacterized protein LOC107420150
Zj.jz008869044	Chr04	20523260	20525190	0.25	PREDICTED: UDP-sulfoquinovose synthase, chloroplastic
Zj.jz008869051	Chr04	20579719	20583003	0.25	PREDICTED: cytochrome P450 711A1
Zj.jz008869049	Chr04	20556004	20556432	0.25	PREDICTED: glutaredoxin-C6-like
Zj.jz008869039	Chr04	20505236	20506045	0.25	PREDICTED: uncharacterized protein LOC107420063
Zj.jz008869046	Chr04	20529394	20533644	0.25	PREDICTED: ATP-dependent zinc metalloprotease FTSH 4, mitochondrial
Zj.jz008869042	Chr04	20512173	20514205	0.25	PREDICTED: LOB domain-containing protein 7-like
Zj.jz008869052	Chr04	20583507	20586349	0.25	PREDICTED: protein IQ-DOMAIN 1
Zj.jz008869041	Chr04	20510810	20511873	0.25	PREDICTED: probable leucine-rich repeat receptor-like protein kinase At1g68400
Zj.jz008869037	Chr04	20493782	20494756	0.25	PREDICTED: putative mediator of RNA polymerase II transcription subunit 26
Zj.jz008869077	Chr04	20704003	20705236	0.22	NA
Zj.jz008869078	Chr04	20705332	20705970	0.22	PREDICTED: uncharacterized protein At4g33100-like
Zj.jz008869079	Chr04	20706616	20753280	0.22	PREDICTED: (S)-coclaurine N-methyltransferase-like
Zj.jz008869076	Chr04	20691760	20697561	0.22	PREDICTED: aminopeptidase M1-like
Zj.jz008869081	Chr04	20759975	20761750	0.22	PREDICTED: (S)-coclaurine N-methyltransferase-like
Zj.jz008869074	Chr04	20687480	20690480	0.22	PREDICTED: probable protein phosphatase 2C 50
Zj.jz008869080	Chr04	20756116	20757703	0.22	NA
Zj.jz008869075	Chr04	20690689	20691060	0.22	NA
Zj.jz008869073	Chr04	20677009	20682403	0.22	PREDICTED: serine/threonine-protein kinase tricorner-like isoform X1
Zj.jz008869155	Chr04	21209342	21226138	0.47	NA
Zj.jz020387003	Chr04	21523433	21524134	0.47	NA
Zj.jz019333005	Chr04	21334700	21335739	0.47	NA
Zj.jz019333003	Chr04	21316675	21317601	0.47	NA
Zj.jz020387007	Chr04	21548382	21549024	0.47	NA
Zj.jz019333006	Chr04	21391569	21391808	0.47	NA
Zj.jz019333001	Chr04	21284735	21285594	0.47	NA
Zj.jz019333002	Chr04	21311559	21312116	0.47	NA
Zj.jz019333007	Chr04	21432246	21433162	0.47	NA
Zj.jz019333004	Chr04	21325510	21328373	0.47	NA
Zj.jz020387002	Chr04	21487975	21488530	0.47	NA
Zj.jz000799141	Chr04	21820867	21825846	0.46	PREDICTED: protein EARLY FLOWERING 3
Zj.jz000799126	Chr04	21937300	21938149	0.46	PREDICTED: transcription factor RAX3-like
Zj.jz000799139	Chr04	21834783	21839278	0.46	PREDICTED: clathrin interactor EPSIN 1 isoform X2
Zj.jz000799118	Chr04	21985803	21986814	0.46	PREDICTED: uncharacterized protein LOC107420631
Zj.jz000799137	Chr04	21855321	21856478	0.46	PREDICTED: zinc finger CCCH domain-containing protein 23
Zj.jz000799124	Chr04	21944324	21944809	0.46	NA
Zj.jz000799135	Chr04	21879946	21884149	0.46	PREDICTED: homeobox protein knotted-1-like 2
Zj.jz000799121	Chr04	21963631	21965835	0.46	PREDICTED: 1-aminocyclopropane-1-carboxylate synthase 3
Zj.jz000799133	Chr04	21897347	21897553	0.46	NA
Zj.jz000799131	Chr04	21905618	21907695	0.46	NA
Zj.jz000799120	Chr04	21974904	21977749	0.46	PREDICTED: uncharacterized protein At3g49720-like
Zj.jz000799119	Chr04	21981112	21984764	0.46	PREDICTED: uncharacterized protein LOC107420630 isoform X1
Zj.jz000799123	Chr04	21946238	21953113	0.46	PREDICTED: CSC1-like protein RXW8 isoform X2
Zj.jz000799132	Chr04	21901788	21904314	0.46	NA
Zj.jz000799128	Chr04	21927578	21930308	0.46	PREDICTED: branched-chain-amino-acid aminotransferase 2, chloroplastic-like
Zj.jz000799134	Chr04	21890447	21890755	0.46	NA
Zj.jz000799138	Chr04	21845119	21845715	0.46	PREDICTED: transcription factor RAX2-like
Zj.jz000799130	Chr04	21907931	21909946	0.46	NA
Zj.jz000799142	Chr04	21817521	21819663	0.46	PREDICTED: uncharacterized protein LOC107420598
Zj.jz020387013	Chr04	21775849	21777528	0.46	NA
Zj.jz000799136	Chr04	21862761	21867599	0.46	PREDICTED: endo-1,4-beta-xylanase A-like
Zj.jz020387012	Chr04	21771185	21771652	0.46	NA
Zj.jz000799125	Chr04	21941770	21943032	0.46	PREDICTED: uncharacterized protein LOC107420611
Zj.jz020387009	Chr04	21700737	21701426	0.46	NA
Zj.jz000799129	Chr04	21915371	21923290	0.46	PREDICTED: branched-chain-amino-acid aminotransferase 2, chloroplastic-like
Zj.jz020387010	Chr04	21719249	21719674	0.46	NA
Zj.jz000799127	Chr04	21930925	21932694	0.46	NA
Zj.jz000799122	Chr04	21961614	21961820	0.46	NA
Zj.jz000799140	Chr04	21829844	21833343	0.46	PREDICTED: exonuclease 3\'-5\' domain-containing protein 1
Zj.jz000799114	Chr04	22026257	22028656	0.21	PREDICTED: transcription factor bHLH74 isoform X2
Zj.jz000799113	Chr04	22052066	22055313	0.21	PREDICTED: AP2-like ethylene-responsive transcription factor ANT
Zj.jz000799115	Chr04	22018087	22020667	0.21	PREDICTED: probable xyloglucan glycosyltransferase 12
Zj.jz000799005	Chr04	22688333	22691867	0.43	PREDICTED: protein MRG1-like
Zj.jz000799004	Chr04	22692876	22695293	0.43	PREDICTED: uncharacterized protein LOC107420512
Zj.jz000799003	Chr04	22696981	22702488	0.43	NA
Zj.jz000799002	Chr04	22709354	22712094	0.43	PREDICTED: LOW QUALITY PROTEIN: putative receptor protein kinase ZmPK1
Zj.jz000799001	Chr04	22717364	22718601	0.43	NA
Zj.jz006119235	Chr04	23036858	23038375	0.48	NA
Zj.jz006119233	Chr04	23049305	23049805	0.48	PREDICTED: putative receptor protein kinase ZmPK1
Zj.jz006119234	Chr04	23042968	23048577	0.48	NA
Zj.jz006119232	Chr04	23056814	23061433	0.48	PREDICTED: putative receptor protein kinase ZmPK1
Zj.jz006119083	Chr04	24022761	24023429	0.24	PREDICTED: putative glycine-rich cell wall structural protein 1
Zj.jz006119086	Chr04	24005659	24006033	0.24	NA
Zj.jz006119085	Chr04	24014304	24015440	0.24	PREDICTED: B-box zinc finger protein 21-like
Zj.jz006119087	Chr04	24002918	24003583	0.24	PREDICTED: uncharacterized protein LOC107420384
Zj.jz006119093	Chr04	23959806	23961311	0.24	PREDICTED: histidine-containing phosphotransfer protein 4-like
Zj.jz006119090	Chr04	23977291	23982607	0.24	PREDICTED: NADP-dependent malic enzyme-like
Zj.jz006119089	Chr04	23987462	23990665	0.24	NA
Zj.jz006119084	Chr04	24018262	24021800	0.24	PREDICTED: SH3 domain-containing protein 2-like
Zj.jz006119081	Chr04	24027846	24028094	0.24	NA
Zj.jz006119094	Chr04	23954537	23956469	0.24	PREDICTED: auxin-responsive protein IAA18-like
Zj.jz006119082	Chr04	24025083	24027393	0.24	PREDICTED: protein LTV1 homolog
Zj.jz006119091	Chr04	23971861	23976274	0.24	PREDICTED: protein cereblon
Zj.jz006119092	Chr04	23965259	23971192	0.24	PREDICTED: tryptophan--tRNA ligase, chloroplastic/mitochondrial
Zj.jz006119088	Chr04	23993951	23998385	0.24	PREDICTED: uncharacterized protein LOC107420390
Zj.jz034129038	Chr04	24758741	24761046	0.23	PREDICTED: high mobility group B protein 9
Zj.jz034129033	Chr04	24743628	24746877	0.23	NA
Zj.jz034129028	Chr04	24717922	24722729	0.23	PREDICTED: phospholipase D delta-like
Zj.jz034129036	Chr04	24755692	24756557	0.23	PREDICTED: glutathione S-transferase-like
Zj.jz034129032	Chr04	24740594	24740967	0.23	NA
Zj.jz034129040	Chr04	24767708	24768561	0.23	PREDICTED: protein GDAP2 homolog
Zj.jz034129039	Chr04	24762527	24764440	0.23	PREDICTED: pentatricopeptide repeat-containing protein At5g40410, mitochondrial
Zj.jz034129042	Chr04	24774124	24775883	0.23	PREDICTED: tRNA pseudouridine synthase A, mitochondrial, partial
Zj.jz034129029	Chr04	24723476	24723979	0.23	PREDICTED: plastocyanin
Zj.jz034129044	Chr04	24784122	24789644	0.23	PREDICTED: probable alpha-amylase 2
Zj.jz034129041	Chr04	24771102	24772277	0.23	PREDICTED: F-box protein SKIP23-like
Zj.jz034129037	Chr04	24756999	24757601	0.23	NA
Zj.jz034129035	Chr04	24751820	24754857	0.23	PREDICTED: mechanosensitive ion channel protein 8-like isoform X2
Zj.jz034129031	Chr04	24731089	24732339	0.23	PREDICTED: ornithine decarboxylase-like
Zj.jz034129034	Chr04	24746901	24750175	0.23	NA
Zj.jz034129043	Chr04	24776689	24777681	0.23	NA
Zj.jz034129083	Chr04	25104112	25106105	0.21	PREDICTED: LOW QUALITY PROTEIN: uncharacterized protein LOC107419802
Zj.jz034129078	Chr04	25078697	25084605	0.21	PREDICTED: pentatricopeptide repeat-containing protein At1g76280
Zj.jz034129080	Chr04	25093274	25095931	0.21	PREDICTED: pentatricopeptide repeat-containing protein At5g42310, mitochondrial
Zj.jz034129082	Chr04	25102159	25103289	0.21	NA
Zj.jz034129079	Chr04	25086131	25091395	0.21	PREDICTED: pre-rRNA-processing protein TSR1 homolog
Zj.jz034129075	Chr04	25069403	25071223	0.21	NA
Zj.jz034129084	Chr04	25107042	25109713	0.21	PREDICTED: probable acyl-activating enzyme 1, peroxisomal
Zj.jz034129081	Chr04	25096750	25100600	0.21	PREDICTED: carboxypeptidase A6
Zj.jz034129076	Chr04	25071274	25073775	0.21	NA
Zj.jz034129077	Chr04	25075371	25077937	0.21	PREDICTED: uncharacterized protein LOC107419775
Zj.jz013737005	Chr05	13543188	13546723	0.21	PREDICTED: uncharacterized protein LOC107408347
Zj.jz013737007	Chr05	13507201	13507838	0.21	NA
Zj.jz013737008	Chr05	13505988	13507034	0.21	NA
Zj.jz013737006	Chr05	13530953	13540156	0.21	PREDICTED: serine protease SPPA, chloroplastic
Zj.jz007481023	Chr05	13817079	13820849	0.21	PREDICTED: cytochrome P450 78A5-like
Zj.jz028999019	Chr05	19543437	19545180	0.21	PREDICTED: hypersensitive-induced response protein 1
Zj.jz028999015	Chr05	19591275	19595885	0.21	PREDICTED: LRR receptor-like serine/threonine-protein kinase FEI 2
Zj.jz028999014	Chr05	19606781	19607724	0.21	PREDICTED: homeobox-leucine zipper protein HAT5-like
Zj.jz028999016	Chr05	19573440	19576373	0.21	PREDICTED: uncharacterized protein LOC107415844
Zj.jz028999018	Chr05	19550335	19551040	0.21	PREDICTED: uncharacterized protein LOC107415849
Zj.jz028999020	Chr05	19540613	19542491	0.21	PREDICTED: mitochondrial outer membrane protein porin of 36 kDa-like
Zj.jz028999017	Chr05	19558108	19562302	0.21	PREDICTED: protein NRT1/ PTR FAMILY 4.6
Zj.jz030683002	Chr06	2304596	2306796	0.48	NA
Zj.jz037653027	Chr06	2321492	2324546	0.48	PREDICTED: DNA repair protein RAD51 homolog 3-like isoform X1
Zj.jz017079290	Chr06	2286295	2286480	0.48	NA
Zj.jz037653026	Chr06	2326649	2330426	0.48	PREDICTED: transketolase, chloroplastic
Zj.jz037653028	Chr06	2316100	2320406	0.48	PREDICTED: probable tRNA N6-adenosine threonylcarbamoyltransferase, mitochondrial
Zj.jz037653029	Chr06	2308848	2312019	0.48	NA
Zj.jz036649002	Chr06	16638446	16645997	0.2	PREDICTED: bifunctional 3-dehydroquinate dehydratase/shikimate dehydrogenase, chloroplastic-like isoform X2
Zj.jz036649003	Chr06	16654060	16655961	0.2	PREDICTED: pentatricopeptide repeat-containing protein At2g36980, mitochondrial isoform X1
Zj.jz036649017	Chr06	17035826	17037048	0.25	NA
Zj.jz036649016	Chr06	17023015	17023459	0.25	NA
Zj.jz036649020	Chr06	17063902	17064357	0.25	NA
Zj.jz036649015	Chr06	17003105	17005340	0.25	PREDICTED: WD repeat domain-containing protein 83
Zj.jz036649019	Chr06	17056228	17056665	0.25	PREDICTED: egg cell-secreted protein 1.3-like
Zj.jz036649018	Chr06	17051193	17055339	0.25	PREDICTED: G-type lectin S-receptor-like serine/threonine-protein kinase At1g67520
Zj.jz036649021	Chr06	17065441	17069417	0.25	PREDICTED: citrate-binding protein-like
Zj.jz036649036	Chr06	17567152	17567721	0.33	PREDICTED: uncharacterized protein LOC107425528
Zj.jz036649033	Chr06	17458187	17461678	0.33	PREDICTED: probable serine/threonine-protein kinase kinX
Zj.jz036649035	Chr06	17551635	17556266	0.33	PREDICTED: uncharacterized protein LOC107425521
Zj.jz036649034	Chr06	17531583	17538890	0.33	PREDICTED: thyroid adenoma-associated protein homolog isoform X1
Zj.jz036649050	Chr06	17806289	17811999	0.24	PREDICTED: autophagy-related protein 13b
Zj.jz036649048	Chr06	17764799	17765509	0.24	PREDICTED: RING-H2 finger protein ATL78
Zj.jz036649047	Chr06	17722480	17723915	0.24	PREDICTED: actin-7
Zj.jz036649049	Chr06	17786105	17786468	0.24	NA
Zj.jz028561009	Chr07	6519666	6521587	0.21	PREDICTED: putative NAC domain-containing protein 94, partial
Zj.jz028561011	Chr07	6563930	6565622	0.21	PREDICTED: expansin-like A1
Zj.jz028561010	Chr07	6532462	6534024	0.21	PREDICTED: cytokinin riboside 5\'-monophosphate phosphoribohydrolase LOG5
Zj.jz018611005	Chr07	7869435	7870268	0.22	NA
Zj.jz018611004	Chr07	7876560	7883683	0.22	NA
Zj.jz010621157	Chr07	17069584	17070707	0.27	NA
Zj.jz040331001	Chr07	17110052	17112287	0.27	NA
Zj.jz010621158	Chr07	17072612	17074553	0.27	PREDICTED: serine/threonine-protein kinase At3g07070 isoform X1
Zj.jz010621162	Chr07	17087250	17093531	0.27	PREDICTED: transcriptional corepressor LEUNIG_HOMOLOG
Zj.jz040331003	Chr07	17154342	17166229	0.27	NA
Zj.jz010621161	Chr07	17086099	17086284	0.27	NA
Zj.jz010621160	Chr07	17080669	17082637	0.27	PREDICTED: desumoylating isopeptidase 1
Zj.jz010621163	Chr07	17096176	17100028	0.27	PREDICTED: E3 ubiquitin-protein ligase PRT1
Zj.jz040331002	Chr07	17145851	17146781	0.27	NA
Zj.jz010621164	Chr07	17103896	17105950	0.27	NA
Zj.jz010621159	Chr07	17076384	17078456	0.27	PREDICTED: thiamine-repressible mitochondrial transport protein THI74
Zj.jz007373107	Chr07	18604114	18606256	0.26	NA
Zj.jz007373116	Chr07	18542157	18555970	0.26	PREDICTED: protein NRT1/ PTR FAMILY 5.2-like
Zj.jz007373117	Chr07	18527462	18528945	0.26	NA
Zj.jz007373114	Chr07	18566473	18571435	0.26	PREDICTED: BRCA1-associated RING domain protein 1
Zj.jz007373112	Chr07	18577801	18583016	0.26	PREDICTED: phospholipid--sterol O-acyltransferase isoform X3
Zj.jz007373113	Chr07	18572582	18577212	0.26	PREDICTED: exocyst complex component EXO84B-like
Zj.jz007373106	Chr07	18606400	18606849	0.26	PREDICTED: uncharacterized protein LOC107425807
Zj.jz007373120	Chr07	18511427	18512721	0.26	PREDICTED: putative uncharacterized transmembrane protein DDB_G0290641
Zj.jz007373115	Chr07	18562433	18565186	0.26	PREDICTED: protein NRT1/ PTR FAMILY 5.2-like isoform X1
Zj.jz007373119	Chr07	18514781	18517361	0.26	PREDICTED: heterogeneous nuclear ribonucleoprotein 1-like
Zj.jz007373108	Chr07	18601521	18603901	0.26	PREDICTED: F-box/FBD/LRR-repeat protein At1g13570-like
Zj.jz007373111	Chr07	18584124	18586757	0.26	PREDICTED: rho GDP-dissociation inhibitor 1-like
Zj.jz007373110	Chr07	18591240	18593651	0.26	NA
Zj.jz007373109	Chr07	18595372	18599994	0.26	PREDICTED: tetratricopeptide repeat protein 7A
Zj.jz007373118	Chr07	18524682	18525517	0.26	NA
Zj.jz007373069	Chr07	18861414	18863440	0.23	PREDICTED: TOM1-like protein 2
Zj.jz007373054	Chr07	18935688	18937307	0.23	PREDICTED: myb-related protein Myb4
Zj.jz007373070	Chr07	18854628	18858360	0.23	NA
Zj.jz007373063	Chr07	18896607	18896828	0.23	NA
Zj.jz007373060	Chr07	18912527	18913171	0.23	NA
Zj.jz007373062	Chr07	18897086	18898849	0.23	PREDICTED: arachin Ahy-3-like
Zj.jz007373066	Chr07	18881179	18881505	0.23	NA
Zj.jz007373059	Chr07	18914395	18916317	0.23	NA
Zj.jz007373065	Chr07	18881782	18882054	0.23	NA
Zj.jz007373057	Chr07	18919774	18924869	0.23	PREDICTED: mitochondrial import inner membrane translocase subunit TIM44-2
Zj.jz007373056	Chr07	18926194	18926772	0.23	PREDICTED: uncharacterized protein LOC107425763
Zj.jz007373055	Chr07	18929625	18933387	0.23	PREDICTED: pre-mRNA-splicing factor SLU7-A
Zj.jz007373068	Chr07	18865985	18877161	0.23	PREDICTED: structural maintenance of chromosomes protein 1 isoform X1
Zj.jz007373061	Chr07	18908528	18910537	0.23	NA
Zj.jz007373064	Chr07	18882436	18882720	0.23	NA
Zj.jz007373067	Chr07	18878210	18879879	0.23	PREDICTED: patellin-4-like
Zj.jz007373058	Chr07	18916548	18917392	0.23	NA
Zj.jz001627263	Chr07	22745266	22745583	0.23	NA
Zj.jz001627264	Chr07	22747129	22748071	0.23	PREDICTED: uncharacterized protein LOC107426311
Zj.jz001627262	Chr07	22743488	22744018	0.23	NA
Zj.jz001627265	Chr07	22751779	22752333	0.23	PREDICTED: uncharacterized protein LOC107426364
Zj.jz001627267	Chr07	22761080	22762300	0.23	PREDICTED: uncharacterized protein LOC107426288
Zj.jz001627269	Chr07	22782831	22785582	0.23	PREDICTED: probable protein disulfide-isomerase A6
Zj.jz001627266	Chr07	22753076	22758929	0.23	NA
Zj.jz001627268	Chr07	22779803	22782117	0.23	PREDICTED: uncharacterized protein LOC107426383
Zj.jz003639069	Chr08	338711	341463	0.23	PREDICTED: G2/mitotic-specific cyclin S13-7-like
Zj.jz003639061	Chr08	403900	404359	0.23	NA
Zj.jz003639068	Chr08	343390	348349	0.23	NA
Zj.jz003639067	Chr08	361401	363353	0.23	NA
Zj.jz003639070	Chr08	333002	334734	0.23	PREDICTED: geraniol 8-hydroxylase-like
Zj.jz003639058	Chr08	412158	414615	0.23	PREDICTED: serine carboxypeptidase-like 45
Zj.jz003639060	Chr08	405537	406034	0.23	PREDICTED: ankyrin-1-like
Zj.jz003639062	Chr08	397804	403875	0.23	NA
Zj.jz003639064	Chr08	389873	390088	0.23	PREDICTED: mitotic-spindle organizing protein 1A-like
Zj.jz003639059	Chr08	407209	409941	0.23	PREDICTED: serine carboxypeptidase-like 45 isoform X2
Zj.jz003639066	Chr08	372539	375506	0.23	PREDICTED: probable mediator of RNA polymerase II transcription subunit 26b
Zj.jz003639065	Chr08	382565	386867	0.23	PREDICTED: putative SWI/SNF-related matrix-associated actin-dependent regulator of chromatin subfamily A member 3-like 1
Zj.jz003639063	Chr08	393033	395698	0.23	PREDICTED: serine carboxypeptidase-like 45
Zj.jz003639027	Chr08	667358	669306	0.22	PREDICTED: ribosomal RNA small subunit methyltransferase NEP1-like
Zj.jz003639025	Chr08	684045	684724	0.22	NA
Zj.jz003639028	Chr08	660445	666506	0.22	NA
Zj.jz003639029	Chr08	654197	656110	0.22	NA
Zj.jz003639026	Chr08	669982	678844	0.22	PREDICTED: centromere-associated protein E-like
Zj.jz003639031	Chr08	628053	628352	0.22	NA
Zj.jz003639030	Chr08	648887	649884	0.22	NA
Zj.jz003639024	Chr08	686632	689186	0.22	PREDICTED: haloacid dehalogenase-like hydrolase domain-containing protein 3
Zj.jz003639023	Chr08	693964	696091	0.22	NA
Zj.jz003639011	Chr08	765643	780203	0.3	PREDICTED: AUGMIN subunit 1-like
Zj.jz003639021	Chr08	718216	718428	0.3	NA
Zj.jz003639013	Chr08	759364	760626	0.3	NA
Zj.jz003639020	Chr08	719050	720647	0.3	PREDICTED: two-component response regulator ARR9-like
Zj.jz003639018	Chr08	728993	732903	0.3	PREDICTED: cystathionine beta-lyase, chloroplastic-like isoform X2
Zj.jz003639002	Chr08	816587	818302	0.3	NA
Zj.jz003639019	Chr08	723885	727417	0.3	NA
Zj.jz003639014	Chr08	753918	755861	0.3	NA
Zj.jz003639003	Chr08	812781	814217	0.3	NA
Zj.jz003639007	Chr08	794345	795313	0.3	NA
Zj.jz003639017	Chr08	733861	736277	0.3	PREDICTED: tubulin-folding cofactor B
Zj.jz003639012	Chr08	762674	764616	0.3	PREDICTED: DNA-directed RNA polymerase V subunit 5A-like
Zj.jz003639010	Chr08	780907	783339	0.3	NA
Zj.jz003639006	Chr08	797823	799878	0.3	NA
Zj.jz003639005	Chr08	800806	804287	0.3	NA
Zj.jz003639016	Chr08	737370	741215	0.3	PREDICTED: pyruvate kinase 1, cytosolic-like
Zj.jz003639015	Chr08	742718	750383	0.3	PREDICTED: condensin complex subunit 1
Zj.jz003639004	Chr08	809087	810841	0.3	NA
Zj.jz003639008	Chr08	791979	793528	0.3	NA
Zj.jz029601010	Chr08	984061	987594	0.31	NA
Zj.jz029601005	Chr08	942691	944208	0.31	PREDICTED: lycopene beta cyclase, chloroplastic/chromoplastic-like
Zj.jz029601006	Chr08	946353	948520	0.31	NA
Zj.jz029601009	Chr08	963688	964708	0.31	PREDICTED: regulatory protein NPR5-like
Zj.jz029601001	Chr08	875884	876282	0.31	NA
Zj.jz029601004	Chr08	927733	929196	0.31	PREDICTED: UPF0481 protein At3g47200-like
Zj.jz029601002	Chr08	895827	896210	0.31	NA
Zj.jz029601003	Chr08	912818	913176	0.31	NA
Zj.jz029601007	Chr08	949810	953568	0.31	NA
Zj.jz029601008	Chr08	962205	963191	0.31	NA
Zj.jz004979118	Chr08	2023829	2024908	0.21	PREDICTED: trihelix transcription factor ASIL2
Zj.jz004979113	Chr08	1982748	1984988	0.21	PREDICTED: leucine-rich repeat extensin-like protein 4
Zj.jz004979116	Chr08	2017393	2021143	0.21	NA
Zj.jz004979117	Chr08	2021603	2022673	0.21	PREDICTED: glycine-rich cell wall structural protein-like
Zj.jz004979115	Chr08	2007197	2011188	0.21	PREDICTED: probable sulfate transporter 3.5
Zj.jz004979114	Chr08	1997459	2005795	0.21	PREDICTED: coatomer subunit beta\'-1-like
Zj.jz043343314	Chr08	3458897	3461030	0.25	PREDICTED: leucine-rich repeat receptor-like protein kinase PXC1
Zj.jz043343307	Chr08	3520963	3522815	0.25	NA
Zj.jz043343315	Chr08	3454619	3458029	0.25	PREDICTED: uncharacterized protein LOC107432001
Zj.jz043343313	Chr08	3468045	3469037	0.25	NA
Zj.jz043343305	Chr08	3533672	3535009	0.25	NA
Zj.jz043343306	Chr08	3530788	3531685	0.25	NA
Zj.jz043343312	Chr08	3473575	3475452	0.25	NA
Zj.jz043343308	Chr08	3504420	3509836	0.25	NA
Zj.jz043343311	Chr08	3478837	3479464	0.25	NA
Zj.jz043343316	Chr08	3445621	3451275	0.25	NA
Zj.jz043343309	Chr08	3495795	3502367	0.25	NA
Zj.jz043343310	Chr08	3493513	3493918	0.25	NA
Zj.jz020529054	Chr08	11559651	11560188	0.25	NA
Zj.jz020529051	Chr08	11576453	11580189	0.25	PREDICTED: serine/threonine-protein kinase AFC1
Zj.jz020529050	Chr08	11603686	11604519	0.25	PREDICTED: uncharacterized protein LOC107432796
Zj.jz020529053	Chr08	11563806	11564639	0.25	PREDICTED: uncharacterized protein LOC107432773
Zj.jz020529052	Chr08	11566851	11567555	0.25	NA
Zj.jz020529049	Chr08	11613216	11614262	0.25	PREDICTED: protein SLOW GREEN 1, chloroplastic-like
Zj.jz020529055	Chr08	11549861	11553820	0.25	PREDICTED: diaminopimelate epimerase, chloroplastic
Zj.jz017567034	Chr08	16699706	16700206	0.31	PREDICTED: 60S ribosomal protein L12
Zj.jz017567015	Chr08	17172070	17172402	0.31	PREDICTED: uncharacterized protein LOC107433111
Zj.jz017567011	Chr08	17271203	17274326	0.31	PREDICTED: LOW QUALITY PROTEIN: syntaxin-71-like
Zj.jz017567014	Chr08	17175371	17176213	0.31	PREDICTED: fasciclin-like arabinogalactan protein 11
Zj.jz017567012	Chr08	17264329	17265688	0.31	PREDICTED: NAC domain-containing protein 2-like
Zj.jz017567013	Chr08	17178803	17183247	0.31	PREDICTED: dnaJ protein P58IPK homolog
Zj.jz015095039	Chr08	18402634	18404660	0.25	PREDICTED: sugar transport protein 10-like, partial
Zj.jz015095037	Chr08	18353472	18389156	0.25	NA
Zj.jz015095038	Chr08	18389202	18390230	0.25	NA
Zj.jz015095041	Chr08	18422888	18425121	0.25	PREDICTED: 60S ribosomal protein L4-like
Zj.jz015095042	Chr08	18427374	18430586	0.25	PREDICTED: uncharacterized protein LOC107405047 isoform X2
Zj.jz015095040	Chr08	18408689	18417478	0.25	NA
Zj.jz015095053	Chr08	18662329	18663591	0.34	NA
Zj.jz015095054	Chr08	18688386	18690840	0.34	PREDICTED: F-box/LRR-repeat protein At5g02910-like
Zj.jz015095058	Chr08	18756212	18758635	0.34	PREDICTED: uncharacterized protein LOC107434017
Zj.jz015095055	Chr08	18727908	18728868	0.34	NA
Zj.jz015095059	Chr08	18759829	18761527	0.34	NA
Zj.jz015095056	Chr08	18730008	18731096	0.34	PREDICTED: protein ALUMINUM SENSITIVE 3-like
Zj.jz015095061	Chr08	18962592	18964865	0.33	PREDICTED: pentatricopeptide repeat-containing protein At3g53360, mitochondrial
Zj.jz015095063	Chr08	19045479	19046198	0.33	NA
Zj.jz015095066	Chr08	19243014	19245741	0.3	NA
Zj.jz015095065	Chr08	19234932	19235594	0.3	PREDICTED: lipid phosphate phosphatase gamma, chloroplastic-like
Zj.jz015095067	Chr08	19333786	19334799	0.22	PREDICTED: uncharacterized protein LOC107433091
Zj.jz015095073	Chr08	19454298	19455495	0.22	PREDICTED: uncharacterized protein LOC107404226
Zj.jz015095070	Chr08	19365954	19366766	0.22	PREDICTED: uncharacterized protein LOC107433089
Zj.jz015095074	Chr08	19524832	19526131	0.22	NA
Zj.jz015095075	Chr08	19527053	19528834	0.22	PREDICTED: cell number regulator 8, partial
Zj.jz015095072	Chr08	19450803	19452143	0.22	NA
Zj.jz015095068	Chr08	19339347	19342170	0.22	PREDICTED: uncharacterized protein LOC107433090
Zj.jz015095071	Chr08	19372276	19376477	0.22	NA
Zj.jz034557168	Chr08	20492404	20497482	0.22	PREDICTED: RGS domain-containing serine/threonine-protein kinase A-like isoform X1
Zj.jz034557163	Chr08	20459318	20459860	0.22	PREDICTED: dirigent protein 11-like
Zj.jz034557161	Chr08	20452939	20453674	0.22	PREDICTED: protein TAPETUM DETERMINANT 1-like
Zj.jz034557164	Chr08	20460160	20462940	0.22	PREDICTED: uncharacterized protein LOC107418974 isoform X1
Zj.jz034557162	Chr08	20455137	20457692	0.22	NA
Zj.jz034557171	Chr08	20503242	20504896	0.22	PREDICTED: probable pectinesterase 67
Zj.jz034557166	Chr08	20477075	20482050	0.22	PREDICTED: ATP-citrate synthase beta chain protein 1
Zj.jz034557169	Chr08	20498774	20500466	0.22	PREDICTED: huntingtin-interacting protein K
Zj.jz034557170	Chr08	20501684	20502526	0.22	PREDICTED: glycine-rich cell wall structural protein-like
Zj.jz034557165	Chr08	20465398	20466532	0.22	NA
Zj.jz034557167	Chr08	20484616	20489206	0.22	NA
Zj.jz029849122	Chr09	4596399	4596862	0.26	NA
Zj.jz029849123	Chr09	4591733	4593853	0.26	NA
Zj.jz029849124	Chr09	4591020	4591593	0.26	NA
Zj.jz029849055	Chr09	5277751	5283675	0.33	PREDICTED: uncharacterized protein LOC107429296
Zj.jz029849042	Chr09	5401643	5402134	0.33	NA
Zj.jz029849028	Chr09	5495719	5498764	0.33	NA
Zj.jz029849035	Chr09	5441578	5443683	0.33	PREDICTED: dynein light chain 1, cytoplasmic
Zj.jz029849029	Chr09	5487201	5488736	0.33	NA
Zj.jz029849026	Chr09	5518258	5521846	0.33	PREDICTED: plant UBX domain-containing protein 2
Zj.jz029849024	Chr09	5539278	5542925	0.33	PREDICTED: cysteine-rich repeat secretory protein 12-like
Zj.jz029849031	Chr09	5460966	5465767	0.33	PREDICTED: glucan endo-1,3-beta-glucosidase 3 isoform X1
Zj.jz029849044	Chr09	5392776	5392985	0.33	NA
Zj.jz029849053	Chr09	5289376	5295492	0.33	PREDICTED: putative clathrin assembly protein At2g01600
Zj.jz029849030	Chr09	5468498	5483408	0.33	PREDICTED: mediator of RNA polymerase II transcription subunit 23 isoform X2
Zj.jz029849051	Chr09	5320740	5324892	0.33	PREDICTED: putative receptor-like protein kinase At4g00960
Zj.jz029849047	Chr09	5361754	5362377	0.33	PREDICTED: 21 kDa protein-like
Zj.jz029849048	Chr09	5345620	5347956	0.33	PREDICTED: pectinesterase
Zj.jz029849037	Chr09	5435219	5435680	0.33	NA
Zj.jz029849045	Chr09	5382535	5383874	0.33	PREDICTED: protein PLANT CADMIUM RESISTANCE 2-like
Zj.jz029849046	Chr09	5375039	5379073	0.33	PREDICTED: LOW QUALITY PROTEIN: endoglucanase 8-like
Zj.jz029849054	Chr09	5284293	5285845	0.33	PREDICTED: probable NAD(P)H dehydrogenase subunit CRR3, chloroplastic
Zj.jz029849050	Chr09	5327361	5328051	0.33	PREDICTED: HMG-Y-related protein A-like
Zj.jz029849034	Chr09	5444061	5446613	0.33	PREDICTED: G-type lectin S-receptor-like serine/threonine-protein kinase At1g34300
Zj.jz029849052	Chr09	5306010	5309331	0.33	NA
Zj.jz029849036	Chr09	5435733	5436127	0.33	NA
Zj.jz029849027	Chr09	5502253	5505412	0.33	PREDICTED: protein TIFY 6B-like
Zj.jz029849038	Chr09	5429602	5430418	0.33	NA
Zj.jz029849039	Chr09	5425337	5425767	0.33	NA
Zj.jz029849043	Chr09	5400791	5400997	0.33	NA
Zj.jz029849032	Chr09	5458862	5460311	0.33	NA
Zj.jz029849056	Chr09	5274530	5275690	0.33	PREDICTED: NAD(P)H-quinone oxidoreductase subunit L, chloroplastic
Zj.jz029849025	Chr09	5525659	5526051	0.33	PREDICTED: uncharacterized protein LOC107429264
Zj.jz029849033	Chr09	5454782	5457304	0.33	PREDICTED: eukaryotic translation initiation factor 6-2 isoform X2
Zj.jz029849049	Chr09	5333066	5342107	0.33	NA
Zj.jz029849020	Chr09	5615134	5617909	0.22	PREDICTED: probable peroxygenase 4
Zj.jz029849011	Chr09	5679436	5682259	0.22	PREDICTED: zinc finger protein VAR3, chloroplastic
Zj.jz029849015	Chr09	5651429	5655868	0.22	PREDICTED: ubiquitin-conjugating enzyme E2 variant 1A-like
Zj.jz029849018	Chr09	5629521	5631822	0.22	NA
Zj.jz029849019	Chr09	5627507	5629439	0.22	NA
Zj.jz029849010	Chr09	5688008	5689162	0.22	PREDICTED: nudix hydrolase 17, mitochondrial-like
Zj.jz029849012	Chr09	5678909	5679421	0.22	NA
Zj.jz029849014	Chr09	5657799	5660023	0.22	NA
Zj.jz029849013	Chr09	5661992	5675199	0.22	PREDICTED: 1-aminocyclopropane-1-carboxylate oxidase homolog 4-like
Zj.jz029849016	Chr09	5640237	5642955	0.22	PREDICTED: probable peroxygenase 4
Zj.jz029849001	Chr09	5780432	5783567	0.25	PREDICTED: E3 ubiquitin protein ligase RIE1
Zj.jz015743083	Chr09	5819089	5820717	0.25	PREDICTED: pentatricopeptide repeat-containing protein At2g01740
Zj.jz029849002	Chr09	5765938	5771467	0.25	PREDICTED: probable UDP-3-O
Zj.jz015743084	Chr09	5794599	5805762	0.25	PREDICTED: LOW QUALITY PROTEIN: cleavage and polyadenylation specificity factor subunit 3-II
Zj.jz015743081	Chr09	5828523	5834896	0.25	PREDICTED: dynamin-related protein 1C
Zj.jz029849003	Chr09	5727158	5760666	0.25	PREDICTED: nuclear pore complex protein NUP155
Zj.jz015743016	Chr09	6443959	6444888	0.41	NA
Zj.jz015743050	Chr09	6135790	6135996	0.41	NA
Zj.jz015743057	Chr09	6098726	6099220	0.41	NA
Zj.jz015743058	Chr09	6087327	6090428	0.41	NA
Zj.jz015743033	Chr09	6287868	6290873	0.41	PREDICTED: omega-hydroxypalmitate O-feruloyl transferase-like
Zj.jz015743023	Chr09	6390311	6392874	0.41	NA
Zj.jz015743046	Chr09	6159505	6165484	0.41	NA
Zj.jz015743004	Chr09	6580762	6582783	0.41	NA
Zj.jz015743049	Chr09	6136051	6136398	0.41	NA
Zj.jz015743038	Chr09	6227648	6247730	0.41	PREDICTED: LOW QUALITY PROTEIN: THO complex subunit 2
Zj.jz015743053	Chr09	6119226	6119699	0.41	NA
Zj.jz015743034	Chr09	6275418	6279020	0.41	PREDICTED: receptor protein kinase TMK1
Zj.jz015743002	Chr09	6589837	6590327	0.41	NA
Zj.jz015743031	Chr09	6313780	6320827	0.41	NA
Zj.jz015743009	Chr09	6538548	6538903	0.41	NA
Zj.jz015743064	Chr09	6053663	6057753	0.41	PREDICTED: MACPF domain-containing protein At1g14780-like
Zj.jz015743007	Chr09	6544056	6546406	0.41	NA
Zj.jz015743042	Chr09	6185004	6186742	0.41	PREDICTED: uncharacterized protein LOC107434439
Zj.jz015743043	Chr09	6176504	6180230	0.41	PREDICTED: binding partner of ACD11 1
Zj.jz015743014	Chr09	6469790	6470137	0.41	NA
Zj.jz015743048	Chr09	6141732	6142998	0.41	PREDICTED: vacuolar iron transporter 1-like
Zj.jz015743051	Chr09	6131946	6132503	0.41	NA
Zj.jz015743008	Chr09	6539914	6541435	0.41	PREDICTED: probable transmembrane ascorbate ferrireductase 3
Zj.jz015743029	Chr09	6369631	6373708	0.41	PREDICTED: protein OBERON 3
Zj.jz015743063	Chr09	6064210	6067483	0.41	PREDICTED: alpha,alpha-trehalose-phosphate synthase
Zj.jz015743062	Chr09	6077839	6079074	0.41	PREDICTED: protein KNATM-like
Zj.jz015743037	Chr09	6262382	6262669	0.41	NA
Zj.jz015743019	Chr09	6434653	6437274	0.41	PREDICTED: putative pentatricopeptide repeat-containing protein At5g08490
Zj.jz015743032	Chr09	6303338	6305275	0.41	NA
Zj.jz015743028	Chr09	6377463	6378400	0.41	NA
Zj.jz015743040	Chr09	6218311	6220937	0.41	PREDICTED: G-type lectin S-receptor-like serine/threonine-protein kinase At5g24080
Zj.jz015743056	Chr09	6099274	6100446	0.41	NA
Zj.jz015743060	Chr09	6082551	6083044	0.41	NA
Zj.jz015743045	Chr09	6166835	6168916	0.41	NA
Zj.jz015743052	Chr09	6124352	6126734	0.41	PREDICTED: vacuolar iron transporter 1, partial
Zj.jz015743026	Chr09	6379976	6381376	0.41	PREDICTED: probable ascorbate-specific transmembrane electron transporter 1
Zj.jz015743010	Chr09	6533594	6536002	0.41	NA
Zj.jz015743059	Chr09	6085250	6086451	0.41	NA
Zj.jz015743027	Chr09	6378733	6379314	0.41	PREDICTED: uncharacterized protein LOC107429203 isoform X2
Zj.jz015743017	Chr09	6443307	6443699	0.41	NA
Zj.jz015743015	Chr09	6465088	6467502	0.41	PREDICTED: G-type lectin S-receptor-like serine/threonine-protein kinase RLK1
Zj.jz015743054	Chr09	6111378	6112587	0.41	PREDICTED: heat stress transcription factor A-8
Zj.jz015743003	Chr09	6582873	6583151	0.41	NA
Zj.jz015743006	Chr09	6550054	6551385	0.41	NA
Zj.jz015743025	Chr09	6384498	6389334	0.41	PREDICTED: coatomer subunit delta-like
Zj.jz015743012	Chr09	6504596	6511437	0.41	NA
Zj.jz015743001	Chr09	6592687	6597528	0.41	NA
Zj.jz015743021	Chr09	6429640	6430302	0.41	NA
Zj.jz015743036	Chr09	6262971	6263453	0.41	NA
Zj.jz015743061	Chr09	6080072	6080419	0.41	NA
Zj.jz015743005	Chr09	6560057	6561508	0.41	PREDICTED: G-type lectin S-receptor-like serine/threonine-protein kinase RLK1
Zj.jz015743020	Chr09	6430351	6430638	0.41	NA
Zj.jz015743055	Chr09	6103757	6106714	0.41	NA
Zj.jz015743044	Chr09	6170983	6174507	0.41	PREDICTED: cyclin-SDS
Zj.jz015743011	Chr09	6511669	6514226	0.41	NA
Zj.jz015743065	Chr09	6052318	6053540	0.41	NA
Zj.jz015743013	Chr09	6475223	6478157	0.41	NA
Zj.jz015743030	Chr09	6355470	6356231	0.41	PREDICTED: zinc finger protein 4-like
Zj.jz015743024	Chr09	6389940	6390254	0.41	NA
Zj.jz015743041	Chr09	6192854	6198596	0.41	PREDICTED: protein POLLEN DEFECTIVE IN GUIDANCE 1-like
Zj.jz015743018	Chr09	6442518	6443159	0.41	NA
Zj.jz015743039	Chr09	6223969	6225375	0.41	PREDICTED: putative clathrin assembly protein At2g25430
Zj.jz015743047	Chr09	6152736	6157839	0.41	NA
Zj.jz015743035	Chr09	6263498	6263776	0.41	NA
Zj.jz018655019	Chr09	6810044	6813990	0.34	PREDICTED: PHD finger protein MALE STERILITY 1
Zj.jz018655005	Chr09	6668754	6673772	0.34	PREDICTED: anthranilate synthase beta subunit 2, chloroplastic-like
Zj.jz018655004	Chr09	6657186	6663629	0.34	PREDICTED: probable xyloglucan endotransglucosylase/hydrolase protein 28
Zj.jz018655014	Chr09	6782872	6789901	0.34	NA
Zj.jz018655001	Chr09	6620453	6621610	0.34	NA
Zj.jz018655011	Chr09	6740942	6743628	0.34	NA
Zj.jz018655010	Chr09	6717490	6720945	0.34	PREDICTED: annexin D5-like
Zj.jz018655013	Chr09	6770587	6775683	0.34	PREDICTED: 65-kDa microtubule-associated protein 6-like
Zj.jz018655009	Chr09	6713282	6715858	0.34	NA
Zj.jz018655006	Chr09	6684097	6689518	0.34	PREDICTED: uncharacterized protein LOC107405480 isoform X4
Zj.jz018655017	Chr09	6803040	6803876	0.34	PREDICTED: protein BASIC PENTACYSTEINE2-like
Zj.jz018655003	Chr09	6637887	6638294	0.34	NA
Zj.jz018655020	Chr09	6833957	6836370	0.34	PREDICTED: protein SHOOT GRAVITROPISM 5
Zj.jz018655016	Chr09	6798744	6799907	0.34	PREDICTED: putative clathrin assembly protein At1g25240
Zj.jz018655007	Chr09	6690652	6693673	0.34	PREDICTED: uncharacterized protein LOC107405477
Zj.jz018655021	Chr09	6846664	6850074	0.34	PREDICTED: serine/threonine-protein kinase BRI1-like 2, partial
Zj.jz018655008	Chr09	6694212	6710119	0.34	PREDICTED: purple acid phosphatase 3-like
Zj.jz018655018	Chr09	6804066	6804365	0.34	NA
Zj.jz018655012	Chr09	6746962	6758152	0.34	NA
Zj.jz018655002	Chr09	6636294	6637403	0.34	NA
Zj.jz018655015	Chr09	6791346	6792755	0.34	PREDICTED: uncharacterized protein LOC107405088
Zj.jz018655029	Chr09	6980224	6980637	0.2	NA
Zj.jz018655030	Chr09	6989281	6991574	0.2	PREDICTED: non-functional NADPH-dependent codeinone reductase 2-like
Zj.jz018655031	Chr09	6995575	6996609	0.2	NA
Zj.jz018655063	Chr09	7473986	7477653	0.21	PREDICTED: WPP domain-interacting tail-anchored protein 2 isoform X1
Zj.jz018655061	Chr09	7427227	7427541	0.21	NA
Zj.jz018655062	Chr09	7438904	7439263	0.21	NA
Zj.jz018655059	Chr09	7421978	7423355	0.21	NA
Zj.jz018655060	Chr09	7425411	7425782	0.21	NA
Zj.jz040067003	Chr09	8094125	8096090	0.22	PREDICTED: uncharacterized protein LOC107428818 isoform X1
Zj.jz018655103	Chr09	7927956	7941254	0.22	NA
Zj.jz044881002	Chr09	7977359	7983427	0.22	PREDICTED: MADS-box protein CMB1-like isoform X1
Zj.jz018655106	Chr09	7965251	7966073	0.22	PREDICTED: E3 ubiquitin-protein ligase RHF1A-like
Zj.jz018655105	Chr09	7955461	7956467	0.22	PREDICTED: uncharacterized protein LOC107429078
Zj.jz018655104	Chr09	7945094	7951541	0.22	PREDICTED: nucleolar protein 14
Zj.jz024913003	Chr09	20968938	20973023	0.21	PREDICTED: uncharacterized protein LOC107428108 isoform X2
Zj.jz024913002	Chr09	20967132	20967998	0.21	PREDICTED: uncharacterized protein LOC107428075
Zj.jz024913001	Chr09	20947375	20948879	0.21	PREDICTED: shikimate O-hydroxycinnamoyltransferase-like
Zj.jz016003051	Chr10	1066529	1071496	0.28	PREDICTED: alpha-mannosidase 2
Zj.jz016003053	Chr10	1076206	1079567	0.28	PREDICTED: E2F transcription factor-like E2FF isoform X1
Zj.jz016003058	Chr10	1107553	1136152	0.28	PREDICTED: ABC transporter B family member 15-like
Zj.jz016003039	Chr10	1004254	1005325	0.28	NA
Zj.jz016003034	Chr10	965863	966837	0.28	PREDICTED: peroxidase 31-like
Zj.jz016003057	Chr10	1090558	1103996	0.28	PREDICTED: paired amphipathic helix protein Sin3-like 2
Zj.jz016003045	Chr10	1040865	1041830	0.28	PREDICTED: metalloendoproteinase 2-MMP-like
Zj.jz016003044	Chr10	1036708	1037625	0.28	PREDICTED: metalloendoproteinase 3-MMP-like
Zj.jz016003048	Chr10	1049274	1052447	0.28	PREDICTED: protein NRT1/ PTR FAMILY 5.9
Zj.jz016003040	Chr10	1005340	1009507	0.28	PREDICTED: CRM-domain containing factor CFM2, chloroplastic
Zj.jz016003037	Chr10	975926	983153	0.28	PREDICTED: ankyrin repeat and SAM domain-containing protein 6
Zj.jz016003043	Chr10	1031933	1032853	0.28	PREDICTED: metalloendoproteinase 3-MMP-like
Zj.jz016003056	Chr10	1086481	1088848	0.28	NA
Zj.jz016003038	Chr10	993307	996117	0.28	PREDICTED: ferredoxin-thioredoxin reductase catalytic chain, chloroplastic
Zj.jz016003049	Chr10	1056827	1059595	0.28	NA
Zj.jz016003031	Chr10	920669	922197	0.28	NA
Zj.jz016003029	Chr10	912248	918513	0.28	PREDICTED: GPI ethanolamine phosphate transferase 1
Zj.jz016003050	Chr10	1061039	1065026	0.28	NA
Zj.jz016003047	Chr10	1048196	1048875	0.28	NA
Zj.jz016003054	Chr10	1080287	1082624	0.28	PREDICTED: uncharacterized protein LOC107415430
Zj.jz016003052	Chr10	1073890	1074798	0.28	NA
Zj.jz016003036	Chr10	974792	975376	0.28	PREDICTED: zinc finger AN1 domain-containing stress-associated protein 12
Zj.jz016003055	Chr10	1083691	1084791	0.28	NA
Zj.jz016003035	Chr10	968667	970400	0.28	PREDICTED: U-box domain-containing protein 40
Zj.jz016003030	Chr10	919841	920383	0.28	NA
Zj.jz016003042	Chr10	1014802	1015809	0.28	PREDICTED: uncharacterized protein LOC107415382
Zj.jz016003032	Chr10	924729	928060	0.28	NA
Zj.jz016003033	Chr10	931162	963484	0.28	PREDICTED: senescence-associated carboxylesterase 101-like, partial
Zj.jz016003028	Chr10	909201	910226	0.28	PREDICTED: gibberellin-regulated protein 14 isoform X1
Zj.jz016003041	Chr10	1010062	1012088	0.28	PREDICTED: protein CREG1
Zj.jz016003046	Chr10	1044874	1045626	0.28	PREDICTED: metalloendoproteinase 2-MMP-like
Zj.jz041065033	Chr10	4878306	4879409	0.21	PREDICTED: ATP-dependent RNA helicase DRS1-like
Zj.jz041065031	Chr10	4903918	4915920	0.21	PREDICTED: G-type lectin S-receptor-like serine/threonine-protein kinase At4g03230
Zj.jz041065035	Chr10	4857999	4860451	0.21	NA
Zj.jz041065034	Chr10	4872182	4875068	0.21	PREDICTED: frataxin, mitochondrial-like
Zj.jz041065032	Chr10	4892701	4893804	0.21	NA
Zj.jz041065012	Chr10	5046508	5047896	0.3	PREDICTED: malonyl-CoA:anthocyanidin 5-O-glucoside-6\'\'-O-malonyltransferase-like
Zj.jz041065011	Chr10	5063603	5063944	0.3	NA
Zj.jz041065023	Chr10	5005637	5007848	0.3	PREDICTED: indole-3-acetic acid-amido synthetase GH3.6-like
Zj.jz041065020	Chr10	5016628	5017320	0.3	PREDICTED: uncharacterized protein LOC107416904
Zj.jz041065018	Chr10	5019409	5020473	0.3	PREDICTED: fasciclin-like arabinogalactan protein 21
Zj.jz041065014	Chr10	5034385	5035755	0.3	PREDICTED: phenolic glucoside malonyltransferase 1-like
Zj.jz041065028	Chr10	4954400	4959671	0.3	PREDICTED: C-type lectin receptor-like tyrosine-protein kinase At1g52310 isoform X2
Zj.jz041065024	Chr10	4986724	4987741	0.3	NA
Zj.jz041065022	Chr10	5009376	5011807	0.3	PREDICTED: putative F-box/FBD/LRR-repeat protein At4g03220
Zj.jz041065021	Chr10	5013973	5016228	0.3	PREDICTED: pentatricopeptide repeat-containing protein At3g12770
Zj.jz041065015	Chr10	5031818	5032159	0.3	NA
Zj.jz041065025	Chr10	4975987	4976331	0.3	PREDICTED: calcium-binding protein PBP1-like
Zj.jz041065019	Chr10	5017545	5017847	0.3	NA
Zj.jz041065010	Chr10	5072234	5072803	0.3	PREDICTED: putative dehydration-responsive element-binding protein 2H
Zj.jz041065017	Chr10	5022664	5024025	0.3	PREDICTED: phenolic glucoside malonyltransferase 1-like
Zj.jz041065016	Chr10	5026089	5026328	0.3	NA
Zj.jz041065027	Chr10	4960611	4961018	0.3	NA
Zj.jz041065013	Chr10	5037526	5038908	0.3	PREDICTED: phenolic glucoside malonyltransferase 1-like
Zj.jz041065026	Chr10	4961998	4966526	0.3	PREDICTED: G-type lectin S-receptor-like serine/threonine-protein kinase At4g03230
Zj.jz041065009	Chr10	5078142	5080338	0.3	PREDICTED: xyloglucan endotransglucosylase/hydrolase protein 9, partial
Zj.jz042849018	Chr10	5352414	5358288	0.28	PREDICTED: SPX and EXS domain-containing protein 5-like
Zj.jz042849023	Chr10	5426391	5428039	0.28	PREDICTED: uncharacterized protein LOC107417056
Zj.jz042849022	Chr10	5422124	5423623	0.28	PREDICTED: uncharacterized protein LOC107417058
Zj.jz042849026	Chr10	5433817	5442679	0.28	PREDICTED: cysteine-rich receptor-like protein kinase 10
Zj.jz042849020	Chr10	5401861	5402256	0.28	NA
Zj.jz042849024	Chr10	5428549	5429557	0.28	PREDICTED: cysteine-rich repeat secretory protein 41-like
Zj.jz042849019	Chr10	5394958	5398125	0.28	PREDICTED: putative zinc finger protein CONSTANS-LIKE 11
Zj.jz042849025	Chr10	5431714	5431965	0.28	PREDICTED: cysteine-rich repeat secretory protein 38-like
Zj.jz042849021	Chr10	5416524	5419374	0.28	NA
Zj.jz013313017	Chr10	5597269	5600137	0.25	PREDICTED: myrcene synthase, chloroplastic-like
Zj.jz013313006	Chr10	5507135	5512111	0.25	PREDICTED: formin-like protein 3
Zj.jz013313012	Chr10	5533332	5534005	0.25	NA
Zj.jz013313015	Chr10	5557512	5558369	0.25	PREDICTED: blue copper protein
Zj.jz013313008	Chr10	5519470	5521632	0.25	PREDICTED: pentatricopeptide repeat-containing protein At3g12770-like
Zj.jz013313011	Chr10	5528023	5528493	0.25	PREDICTED: sulfated surface glycoprotein 185
Zj.jz013313013	Chr10	5541731	5542963	0.25	NA
Zj.jz013313010	Chr10	5525075	5525338	0.25	NA
Zj.jz013313016	Chr10	5596426	5596605	0.25	NA
Zj.jz013313014	Chr10	5553918	5556328	0.25	PREDICTED: transcription factor ILR3-like
Zj.jz013313009	Chr10	5521812	5524770	0.25	NA
Zj.jz013313007	Chr10	5514603	5516448	0.25	PREDICTED: agamous-like MADS-box protein AGL66
Zj.jz044447002	Chr10	6106460	6116471	0.31	PREDICTED: glutamate receptor 3.4-like
Zj.jz044447006	Chr10	6090164	6091149	0.31	NA
Zj.jz044447008	Chr10	6061744	6067999	0.31	PREDICTED: uncharacterized protein LOC107417075
Zj.jz044447001	Chr10	6125362	6130781	0.31	NA
Zj.jz044447004	Chr10	6095755	6098291	0.31	PREDICTED: uncharacterized protein LOC107417081
Zj.jz044447010	Chr10	5978760	5983873	0.31	NA
Zj.jz044447005	Chr10	6092731	6094815	0.31	PREDICTED: transmembrane protein 97-like
Zj.jz044447003	Chr10	6098754	6101139	0.31	PREDICTED: septum-promoting GTP-binding protein 1-like
Zj.jz044447007	Chr10	6086774	6089380	0.31	NA
Zj.jz013123008	Chr10	6244049	6246208	0.31	PREDICTED: 50S ribosomal protein L6, chloroplastic
Zj.jz013123005	Chr10	6209276	6213530	0.31	PREDICTED: uncharacterized GPI-anchored protein At1g61900-like
Zj.jz013123002	Chr10	6164581	6164961	0.31	PREDICTED: uncharacterized protein LOC107408961
Zj.jz013123007	Chr10	6240826	6242656	0.31	PREDICTED: high mobility group B protein 1-like
Zj.jz013123004	Chr10	6206091	6206597	0.31	PREDICTED: uncharacterized protein LOC107417068
Zj.jz013123006	Chr10	6233672	6238854	0.31	PREDICTED: protein DETOXIFICATION 40
Zj.jz013123003	Chr10	6190600	6197533	0.31	NA
Zj.jz002027092	Chr10	14672897	14673664	0.21	PREDICTED: CASP-like protein 1C1
Zj.jz002027093	Chr10	14670847	14671686	0.21	PREDICTED: riboflavin synthase
Zj.jz002027095	Chr10	14637641	14638331	0.21	NA
Zj.jz002027091	Chr10	14687653	14688666	0.21	PREDICTED: uncharacterized protein LOC107417329
Zj.jz002027099	Chr10	14619308	14620039	0.21	NA
Zj.jz002027098	Chr10	14620765	14624005	0.21	PREDICTED: uncharacterized protein LOC107417322
Zj.jz002027094	Chr10	14663076	14666897	0.21	PREDICTED: cyclin-dependent kinase D-3-like
Zj.jz002027097	Chr10	14626060	14630747	0.21	PREDICTED: uncharacterized protein LOC107417325
Zj.jz002027096	Chr10	14633010	14634840	0.21	PREDICTED: LOW QUALITY PROTEIN: GPI-anchored protein LORELEI
Zj.jz002027088	Chr10	14821648	14822448	0.22	NA
Zj.jz002027086	Chr10	14836132	14839964	0.22	NA
Zj.jz002027089	Chr10	14789318	14794639	0.22	NA
Zj.jz002027085	Chr10	14847068	14848556	0.22	PREDICTED: uncharacterized protein LOC107405363
Zj.jz002027087	Chr10	14831458	14836115	0.22	NA
Zj.jz002027076	Chr10	14954770	14956851	0.21	PREDICTED: probable L-type lectin-domain containing receptor kinase VII.2
Zj.jz002027075	Chr10	14958984	14959947	0.21	NA
Zj.jz002027078	Chr10	14935726	14936205	0.21	NA
Zj.jz002027077	Chr10	14947873	14953047	0.21	NA
Zj.jz027983073	Chr10	16917553	16921904	0.28	NA
Zj.jz027983078	Chr10	16940212	16940607	0.28	NA
Zj.jz027983068	Chr10	16873247	16879848	0.28	PREDICTED: subtilisin-like protease SBT5.3
Zj.jz027983077	Chr10	16935560	16937137	0.28	NA
Zj.jz027983070	Chr10	16895395	16898371	0.28	NA
Zj.jz027983069	Chr10	16880838	16884609	0.28	PREDICTED: cytochrome P450 724B1-like
Zj.jz027983076	Chr10	16930140	16934065	0.28	NA
Zj.jz027983067	Chr10	16835426	16864973	0.28	PREDICTED: uncharacterized protein LOC107416804
Zj.jz027983075	Chr10	16925359	16928915	0.28	NA
Zj.jz027983072	Chr10	16915315	16916100	0.28	NA
Zj.jz027983074	Chr10	16923454	16924015	0.28	NA
Zj.jz027983071	Chr10	16910425	16911308	0.28	NA
Zj.jz027983079	Chr10	16943350	16947198	0.28	PREDICTED: vacuolar cation/proton exchanger 5-like isoform X2
Zj.jz012181020	Chr10	18967019	18976207	0.2	PREDICTED: DExH-box ATP-dependent RNA helicase DExH6
Zj.jz012181021	Chr10	18980425	18984363	0.2	PREDICTED: WD repeat-containing protein 26-like
Zj.jz012181023	Chr10	18993423	18995724	0.2	PREDICTED: reticulon-like protein B8
Zj.jz012181017	Chr10	18933952	18936589	0.2	PREDICTED: transmembrane protein 56-B-like isoform X2
Zj.jz012181018	Chr10	18942188	18962011	0.2	NA
Zj.jz012181022	Chr10	18985790	18987561	0.2	PREDICTED: oxygen-evolving enhancer protein 2, chloroplastic-like
Zj.jz012181019	Chr10	18964976	18965596	0.2	NA
Zj.jz012181032	Chr10	19095068	19114100	0.24	PREDICTED: wall-associated receptor kinase-like 6
Zj.jz012181028	Chr10	19062506	19067605	0.24	PREDICTED: tetratricopeptide repeat protein 7A
Zj.jz012181030	Chr10	19077274	19079652	0.24	PREDICTED: protein DETOXIFICATION 41
Zj.jz012181029	Chr10	19071250	19076680	0.24	PREDICTED: pentatricopeptide repeat-containing protein At3g59040
Zj.jz012181024	Chr10	19006729	19007168	0.24	NA
Zj.jz012181031	Chr10	19086446	19090205	0.24	NA
Zj.jz012181027	Chr10	19051647	19055508	0.24	PREDICTED: probable polyamine oxidase 2
Zj.jz012181026	Chr10	19024216	19027722	0.24	PREDICTED: transcription factor PIF4-like
Zj.jz012181025	Chr10	19014811	19017973	0.24	PREDICTED: uncharacterized oxidoreductase At1g06690, chloroplastic isoform X1
Zj.jz024181004	Chr11	60363	65586	0.24	PREDICTED: putative pentatricopeptide repeat-containing protein At5g08310, mitochondrial
Zj.jz024181005	Chr11	66847	67541	0.24	NA
Zj.jz024181008	Chr11	103640	105504	0.24	NA
Zj.jz024181006	Chr11	90582	91483	0.24	PREDICTED: probable strigolactone esterase DAD2
Zj.jz024181009	Chr11	106255	107064	0.24	PREDICTED: transcription factor TCP7-like
Zj.jz024181007	Chr11	94580	97954	0.24	NA
Zj.jz024181010	Chr11	114059	117660	0.24	NA
Zj.jz005709002	Chr11	1943533	1943817	0.27	NA
Zj.jz005709003	Chr11	1943942	1944271	0.27	NA
Zj.jz005709004	Chr11	1946097	1946354	0.27	NA
Zj.jz004889039	Chr11	1823293	1823592	0.27	NA
Zj.jz005709001	Chr11	1888139	1898173	0.27	PREDICTED: UDP-glycosyltransferase 76F1-like
Zj.jz005709005	Chr11	1947403	1952849	0.27	NA
Zj.jz019149021	Chr11	6239517	6240897	0.27	NA
Zj.jz019149017	Chr11	6295130	6295315	0.27	NA
Zj.jz019149015	Chr11	6303349	6303718	0.27	NA
Zj.jz019149019	Chr11	6273499	6275807	0.27	NA
Zj.jz019149014	Chr11	6305920	6308460	0.27	PREDICTED: uncharacterized protein LOC107422188
Zj.jz019149020	Chr11	6267507	6268868	0.27	NA
Zj.jz019149022	Chr11	6221934	6228056	0.27	PREDICTED: LOW QUALITY PROTEIN: coatomer subunit beta-1-like
Zj.jz019149013	Chr11	6311170	6313404	0.27	PREDICTED: uncharacterized protein LOC107422193
Zj.jz019149016	Chr11	6297253	6302023	0.27	PREDICTED: 30S ribosomal protein S1 homolog
Zj.jz019149018	Chr11	6285102	6292864	0.27	PREDICTED: 15-cis-phytoene desaturase, chloroplastic/chromoplastic
Zj.jz001393008	Chr11	6781382	6841041	0.21	NA
Zj.jz001393030	Chr11	7675954	7680197	0.28	NA
Zj.jz001393031	Chr11	7734163	7739761	0.28	PREDICTED: transcription factor bHLH128 isoform X3
Zj.jz001393029	Chr11	7589601	7591016	0.28	NA
Zj.jz036411001	Chr11	7849670	7914346	0.2	NA
Zj.jz036009015	Chr11	9227919	9232483	0.22	PREDICTED: probable magnesium transporter NIPA1 isoform X1
Zj.jz036009016	Chr11	9234279	9235631	0.22	PREDICTED: uncharacterized protein LOC107422306
Zj.jz036009013	Chr11	9197803	9217632	0.22	PREDICTED: LOW QUALITY PROTEIN: small subunit processome component 20 homolog
Zj.jz036009021	Chr11	9276107	9279906	0.22	PREDICTED: RPM1-interacting protein 4-like
Zj.jz036009019	Chr11	9253771	9256475	0.22	PREDICTED: E3 ubiquitin-protein ligase RNF4-like
Zj.jz036009022	Chr11	9284169	9294307	0.22	PREDICTED: methyltransferase-like protein 13
Zj.jz036009014	Chr11	9221217	9223854	0.22	NA
Zj.jz036009020	Chr11	9258884	9274045	0.22	PREDICTED: beta-galactosidase 9
Zj.jz036009017	Chr11	9241102	9245970	0.22	PREDICTED: uncharacterized protein LOC107422284 isoform X1
Zj.jz036009018	Chr11	9247991	9250273	0.22	PREDICTED: uncharacterized protein LOC107422277
Zj.jz036009071	Chr11	9827518	9830480	0.2	NA
Zj.jz036009067	Chr11	9788411	9792118	0.2	PREDICTED: glutamate receptor 1.3-like
Zj.jz036009068	Chr11	9801049	9806946	0.2	NA
Zj.jz036009064	Chr11	9775974	9777467	0.2	PREDICTED: U4/U6 small nuclear ribonucleoprotein Prp31-like
Zj.jz036009070	Chr11	9809716	9815335	0.2	NA
Zj.jz036009065	Chr11	9778001	9782685	0.2	PREDICTED: actin-related protein 2/3 complex subunit 4
Zj.jz036009066	Chr11	9782974	9784733	0.2	NA
Zj.jz036009069	Chr11	9807373	9809677	0.2	NA
Zj.jz039629012	Chr11	10044467	10048285	0.22	NA
Zj.jz039629013	Chr11	10040958	10041209	0.22	NA
Zj.jz039629015	Chr11	10008194	10009234	0.22	NA
Zj.jz044485012	Chr11	10625318	10626058	0.4	NA
Zj.jz044485017	Chr11	10691055	10692623	0.4	NA
Zj.jz044849002	Chr11	10742762	10743553	0.4	NA
Zj.jz044849001	Chr11	10737418	10738377	0.4	NA
Zj.jz044485016	Chr11	10658155	10664036	0.4	PREDICTED: UV radiation resistance-associated gene protein isoform X1
Zj.jz044849003	Chr11	10771784	10775034	0.4	NA
Zj.jz044485011	Chr11	10623673	10624350	0.4	NA
Zj.jz044485015	Chr11	10654624	10656602	0.4	PREDICTED: elongation factor 1-alpha-like
Zj.jz044485018	Chr11	10694663	10695041	0.4	NA
Zj.jz044485014	Chr11	10641669	10648787	0.4	PREDICTED: chromatin assembly factor 1 subunit A isoform X1
Zj.jz044485013	Chr11	10639243	10640171	0.4	NA
Zj.jz044485009	Chr11	10620857	10621891	0.4	PREDICTED: elongation factor 1-alpha-like
Zj.jz044485010	Chr11	10622188	10622661	0.4	NA
Zj.jz044849017	Chr11	10897511	10899407	0.27	PREDICTED: putative F-box protein PP2-B12
Zj.jz044849010	Chr11	10834213	10837779	0.27	NA
Zj.jz044849014	Chr11	10878323	10880073	0.27	PREDICTED: uncharacterized protein LOC107422523
Zj.jz044849015	Chr11	10882741	10884162	0.27	NA
Zj.jz044849018	Chr11	10904846	10906608	0.27	PREDICTED: F-box protein PP2-B10-like
Zj.jz044849009	Chr11	10826655	10826984	0.27	PREDICTED: CLAVATA3/ESR (CLE)-related protein 41-like
Zj.jz044849012	Chr11	10843837	10851920	0.27	NA
Zj.jz044849011	Chr11	10839144	10842504	0.27	PREDICTED: uncharacterized protein LOC107422524
Zj.jz044849013	Chr11	10856373	10867927	0.27	PREDICTED: non-lysosomal glucosylceramidase
Zj.jz044849016	Chr11	10888048	10889745	0.27	PREDICTED: F-box protein PP2-B11-like
Zj.jz044849008	Chr11	10818884	10819816	0.27	PREDICTED: glycine-rich cell wall structural protein 1-like
Zj.jz044849019	Chr11	10909015	10910032	0.27	NA
Zj.jz044849022	Chr11	10963707	10966255	0.35	NA
Zj.jz044849027	Chr11	11023392	11030682	0.35	PREDICTED: protein ACCELERATED CELL DEATH 6-like
Zj.jz044849023	Chr11	10977628	10977967	0.35	NA
Zj.jz044849024	Chr11	10988946	10990816	0.35	PREDICTED: F-box protein PP2-B10-like
Zj.jz044849021	Chr11	10949396	10949969	0.35	NA
Zj.jz044849026	Chr11	11019265	11020837	0.35	NA
Zj.jz044849025	Chr11	11003538	11005749	0.35	PREDICTED: F-box protein PP2-B10-like
Zj.jz044849020	Chr11	10933524	10934478	0.35	NA
Zj.jz044849040	Chr11	11136971	11142041	0.38	NA
Zj.jz044849062	Chr11	11387843	11392929	0.38	NA
Zj.jz044849039	Chr11	11122929	11134550	0.38	PREDICTED: chromosome transmission fidelity protein 18 homolog
Zj.jz044849059	Chr11	11346872	11356411	0.38	PREDICTED: uncharacterized protein LOC107422559
Zj.jz044849036	Chr11	11112787	11113218	0.38	NA
Zj.jz044849032	Chr11	11092084	11092809	0.38	NA
Zj.jz044849045	Chr11	11174527	11174961	0.38	NA
Zj.jz044849060	Chr11	11376705	11378141	0.38	PREDICTED: probable F-box protein At4g22165
Zj.jz044849041	Chr11	11143139	11146378	0.38	PREDICTED: protein SULFUR DEFICIENCY-INDUCED 2
Zj.jz044849044	Chr11	11166167	11166583	0.38	NA
Zj.jz044849064	Chr11	11414420	11416198	0.38	NA
Zj.jz044849030	Chr11	11081633	11085982	0.38	PREDICTED: F-box protein PP2-B10-like
Zj.jz044849046	Chr11	11176098	11183413	0.38	PREDICTED: uncharacterized protein sll0005
Zj.jz044849049	Chr11	11203043	11204782	0.38	PREDICTED: chalcone synthase 1-like
Zj.jz044849057	Chr11	11318140	11318496	0.38	NA
Zj.jz044849066	Chr11	11434894	11438226	0.38	PREDICTED: probable voltage-gated potassium channel subunit beta
Zj.jz044849063	Chr11	11397531	11402204	0.38	PREDICTED: 3-ketoacyl-CoA thiolase 2, peroxisomal
Zj.jz044849035	Chr11	11111782	11112701	0.38	NA
Zj.jz044849031	Chr11	11088560	11090038	0.38	NA
Zj.jz044849033	Chr11	11096976	11098701	0.38	PREDICTED: F-box protein PP2-B10-like
Zj.jz044849034	Chr11	11103045	11105591	0.38	PREDICTED: putative F-box protein PP2-B12
Zj.jz044849048	Chr11	11189212	11193665	0.38	PREDICTED: ankyrin repeat domain-containing protein 13C-B
Zj.jz044849061	Chr11	11380728	11381108	0.38	NA
Zj.jz044849053	Chr11	11231157	11231814	0.38	NA
Zj.jz044849052	Chr11	11225052	11225399	0.38	NA
Zj.jz044849051	Chr11	11210480	11211460	0.38	NA
Zj.jz044849065	Chr11	11421244	11426757	0.38	PREDICTED: uncharacterized protein LOC107422567
Zj.jz044849042	Chr11	11162196	11162781	0.38	NA
Zj.jz044849038	Chr11	11117800	11122182	0.38	PREDICTED: cellulose synthase-like protein D1 isoform X1
Zj.jz044849050	Chr11	11206982	11208755	0.38	PREDICTED: chalcone synthase-like
Zj.jz044849043	Chr11	11165018	11165362	0.38	PREDICTED: 50S ribosomal protein L18-like
Zj.jz044849037	Chr11	11114074	11115474	0.38	NA
Zj.jz044849058	Chr11	11339732	11344484	0.38	PREDICTED: dihydroxy-acid dehydratase, chloroplastic-like
Zj.jz044849047	Chr11	11185158	11186148	0.38	NA
Zj.jz044849054	Chr11	11248707	11248946	0.38	NA
Zj.jz044849097	Chr11	11795486	11800089	0.21	PREDICTED: GDT1-like protein 2, chloroplastic
Zj.jz044849099	Chr11	11808585	11809533	0.21	NA
Zj.jz044849098	Chr11	11801589	11804117	0.21	NA
Zj.jz044849096	Chr11	11755540	11762582	0.21	NA
Zj.jz044849108	Chr11	11915644	11919888	0.2	PREDICTED: probable serine incorporator
Zj.jz044849110	Chr11	11929190	11941605	0.2	PREDICTED: protein transport protein Sec24-like At4g32640
Zj.jz044849103	Chr11	11899004	11899650	0.2	PREDICTED: pumilio homolog 15-like
Zj.jz044849104	Chr11	11907306	11908258	0.2	PREDICTED: hydroxyethylthiazole kinase
Zj.jz044849102	Chr11	11897012	11897230	0.2	NA
Zj.jz044849107	Chr11	11914103	11914849	0.2	NA
Zj.jz044849109	Chr11	11923798	11925234	0.2	PREDICTED: uncharacterized protein LOC107422607
Zj.jz044849101	Chr11	11894786	11895496	0.2	NA
Zj.jz044849106	Chr11	11912025	11913173	0.2	PREDICTED: putative F-box protein At4g17565, partial
Zj.jz044849105	Chr11	11909268	11910026	0.2	PREDICTED: dirigent protein 16
Zj.jz042623013	Chr11	12257516	12260933	0.24	NA
Zj.jz042623022	Chr11	12353792	12355012	0.24	PREDICTED: uncharacterized protein LOC107422758
Zj.jz042623015	Chr11	12268037	12268899	0.24	NA
Zj.jz042623018	Chr11	12286161	12287500	0.24	NA
Zj.jz042623012	Chr11	12246573	12249201	0.24	NA
Zj.jz042623014	Chr11	12262759	12263892	0.24	NA
Zj.jz042623009	Chr11	12229285	12233897	0.24	PREDICTED: chaperonin CPN60-2, mitochondrial
Zj.jz042623017	Chr11	12283692	12284094	0.24	NA
Zj.jz042623010	Chr11	12237231	12239881	0.24	NA
Zj.jz042623007	Chr11	12218793	12219290	0.24	NA
Zj.jz042623020	Chr11	12306708	12309339	0.24	PREDICTED: uncharacterized protein LOC107422759
Zj.jz042623021	Chr11	12312613	12314534	0.24	NA
Zj.jz042623016	Chr11	12270513	12272228	0.24	NA
Zj.jz042623011	Chr11	12242389	12244783	0.24	PREDICTED: uncharacterized protein LOC107408595
Zj.jz042623008	Chr11	12224679	12227555	0.24	PREDICTED: PHD finger protein ING1 isoform X1
Zj.jz042623019	Chr11	12290956	12292203	0.24	NA
Zj.jz043709027	Chr11	14617639	14619308	0.21	PREDICTED: putative protein phosphatase 2C-like protein 44 isoform X2
Zj.jz043709028	Chr11	14607163	14616481	0.21	NA
Zj.jz043709029	Chr11	14600586	14602723	0.21	NA
Zj.jz043709022	Chr11	14634940	14636001	0.21	PREDICTED: dCTP pyrophosphatase 1-like
Zj.jz043709030	Chr11	14597425	14598090	0.21	NA
Zj.jz043709023	Chr11	14629222	14632124	0.21	NA
Zj.jz043709025	Chr11	14624965	14625802	0.21	NA
Zj.jz043709024	Chr11	14627402	14629160	0.21	PREDICTED: 60S ribosomal protein L14-1-like
Zj.jz043709021	Chr11	14638510	14639543	0.21	PREDICTED: CRIB domain-containing protein RIC7
Zj.jz043709026	Chr11	14623212	14624961	0.21	NA
Zj.jz043709011	Chr11	14727855	14730722	0.26	NA
Zj.jz043709001	Chr11	14827162	14828778	0.26	NA
Zj.jz043709010	Chr11	14731508	14733049	0.26	PREDICTED: uncharacterized protein LOC107404113
Zj.jz043709004	Chr11	14783426	14783830	0.26	PREDICTED: cell number regulator 9-like
Zj.jz043709006	Chr11	14775100	14777867	0.26	PREDICTED: probable plastid-lipid-associated protein 6, chloroplastic
Zj.jz043709002	Chr11	14816758	14826554	0.26	PREDICTED: LOW QUALITY PROTEIN: phosphate transporter PHO1
Zj.jz043709003	Chr11	14791312	14791658	0.26	NA
Zj.jz043709007	Chr11	14770084	14773833	0.26	PREDICTED: kinesin-like protein KIF22
Zj.jz043709009	Chr11	14734873	14738880	0.26	NA
Zj.jz043709005	Chr11	14778926	14781475	0.26	PREDICTED: peroxisomal membrane protein PMP22
Zj.jz043709008	Chr11	14744250	14745404	0.26	PREDICTED: F-box/kelch-repeat protein At3g23880-like
Zj.jz028715007	Chr11	15093421	15093893	0.33	NA
Zj.jz028715017	Chr11	15011860	15012107	0.33	NA
Zj.jz028715015	Chr11	15018243	15018455	0.33	NA
Zj.jz028715013	Chr11	15052769	15053097	0.33	NA
Zj.jz028715012	Chr11	15057079	15057409	0.33	NA
Zj.jz028715011	Chr11	15062587	15062933	0.33	NA
Zj.jz028715016	Chr11	15014132	15014482	0.33	NA
Zj.jz028715009	Chr11	15078853	15079202	0.33	NA
Zj.jz028715014	Chr11	15027393	15027830	0.33	NA
Zj.jz028715020	Chr11	14990827	14991129	0.33	NA
Zj.jz028715019	Chr11	14999334	15000812	0.33	PREDICTED: soyasapogenol B glucuronide galactosyltransferase-like
Zj.jz028715008	Chr11	15084334	15084678	0.33	NA
Zj.jz028715018	Chr11	15006790	15008417	0.33	NA
Zj.jz028715010	Chr11	15072291	15072751	0.33	NA
Zj.jz000041001	Chr11	15131883	15251022	0.31	PREDICTED: protein SIEVE ELEMENT OCCLUSION B-like
Zj.jz020765013	Chr11	15339916	15342894	0.26	PREDICTED: uncharacterized protein LOC107422839
Zj.jz020765011	Chr11	15358264	15365614	0.26	PREDICTED: uncharacterized protein LOC107422828
Zj.jz020765015	Chr11	15329519	15330767	0.26	PREDICTED: uncharacterized protein At2g34160-like isoform X2
Zj.jz020765018	Chr11	15311557	15313918	0.26	PREDICTED: DNA repair protein XRCC4
Zj.jz020765003	Chr11	15405601	15406113	0.26	NA
Zj.jz020765008	Chr11	15374340	15379587	0.26	PREDICTED: CRM-domain containing factor CFM3A, chloroplastic/mitochondrial
Zj.jz020765017	Chr11	15321575	15323619	0.26	PREDICTED: protein WVD2-like 1
Zj.jz020765010	Chr11	15366563	15368018	0.26	PREDICTED: 40S ribosomal protein S15-4
Zj.jz020765009	Chr11	15370652	15371659	0.26	NA
Zj.jz020765005	Chr11	15385962	15388626	0.26	PREDICTED: ankyrin repeat-containing protein At5g02620-like
Zj.jz020765014	Chr11	15331501	15336818	0.26	PREDICTED: ureidoglycolate hydrolase
Zj.jz020765002	Chr11	15416549	15418012	0.26	NA
Zj.jz020765007	Chr11	15380432	15381001	0.26	PREDICTED: DNA-directed RNA polymerase V subunit 7-like
Zj.jz020765004	Chr11	15404398	15405592	0.26	NA
Zj.jz020765006	Chr11	15383489	15384019	0.26	PREDICTED: DNA-directed RNA polymerase V subunit 7-like
Zj.jz020765020	Chr11	15289606	15294027	0.26	PREDICTED: CWF19-like protein 2
Zj.jz020765019	Chr11	15297184	15299661	0.26	NA
Zj.jz020765001	Chr11	15438717	15439055	0.26	NA
Zj.jz020765021	Chr11	15285919	15286468	0.26	NA
Zj.jz020765012	Chr11	15348399	15352720	0.26	NA
Zj.jz020765016	Chr11	15324459	15324854	0.26	NA
Zj.jz042427031	Chr11	15746149	15749555	0.23	NA
Zj.jz042427027	Chr11	15716639	15718225	0.23	PREDICTED: auxin-responsive protein IAA14-like
Zj.jz042427030	Chr11	15735949	15740574	0.23	PREDICTED: magnesium transporter MRS2-2 isoform X2
Zj.jz042427025	Chr11	15697100	15700249	0.23	NA
Zj.jz042427032	Chr11	15751063	15752758	0.23	PREDICTED: LOW QUALITY PROTEIN: PRA1 family protein D-like
Zj.jz042427024	Chr11	15688442	15695787	0.23	NA
Zj.jz042427026	Chr11	15702932	15703895	0.23	PREDICTED: auxin-induced protein 22B
Zj.jz042427029	Chr11	15727800	15730929	0.23	PREDICTED: protein transport protein SEC23
Zj.jz042427028	Chr11	15724260	15727092	0.23	NA
Zj.jz037921243	Chr11	16113625	16154249	0.22	PREDICTED: perakine reductase-like
Zj.jz037921242	Chr11	16155182	16157474	0.22	PREDICTED: perakine reductase-like
Zj.jz037921244	Chr11	16112047	16112616	0.22	NA
Zj.jz037921245	Chr11	16103616	16109988	0.22	PREDICTED: dymeclin
Zj.jz037921246	Chr11	16098378	16100445	0.22	NA
Zj.jz037921120	Chr11	16975709	16980196	0.34	PREDICTED: mitogen-activated protein kinase kinase kinase NPK1 isoform X1
Zj.jz037921132	Chr11	16898247	16903078	0.34	PREDICTED: leucine-rich repeat receptor-like serine/threonine-protein kinase At2g14510 isoform X2
Zj.jz037921129	Chr11	16917652	16918632	0.34	PREDICTED: 2-hydroxyisoflavanone dehydratase-like
Zj.jz037921131	Chr11	16905500	16911852	0.34	PREDICTED: ARM REPEAT PROTEIN INTERACTING WITH ABF2
Zj.jz037921126	Chr11	16928722	16930332	0.34	PREDICTED: RAN GTPase-activating protein 2
Zj.jz037921130	Chr11	16913625	16914602	0.34	PREDICTED: 2-hydroxyisoflavanone dehydratase-like
Zj.jz037921125	Chr11	16931227	16938318	0.34	PREDICTED: probable ATP-dependent DNA helicase CHR12
Zj.jz037921127	Chr11	16924601	16925044	0.34	PREDICTED: 40S ribosomal protein S16-like
Zj.jz037921123	Chr11	16944259	16949752	0.34	PREDICTED: protein phosphatase 2C 70
Zj.jz037921121	Chr11	16969696	16970453	0.34	NA
Zj.jz037921133	Chr11	16896731	16897543	0.34	PREDICTED: uncharacterized protein LOC107423046
Zj.jz037921122	Chr11	16959560	16960633	0.34	PREDICTED: protein FANTASTIC FOUR 1-like
Zj.jz037921124	Chr11	16939938	16943407	0.34	PREDICTED: putative methyltransferase C9orf114 isoform X1
Zj.jz037921119	Chr11	16981493	16983857	0.34	PREDICTED: peroxisomal adenine nucleotide carrier 1-like
Zj.jz037921128	Chr11	16921608	16922825	0.34	PREDICTED: 2-hydroxyisoflavanone dehydratase-like
Zj.jz030633025	Chr11	18754090	18755163	0.33	NA
Zj.jz030633028	Chr11	18801853	18803175	0.33	NA
Zj.jz030633029	Chr11	18857402	18858442	0.33	NA
Zj.jz030633027	Chr11	18784484	18786953	0.33	PREDICTED: sm-like protein LSM2
Zj.jz030633026	Chr11	18781129	18783782	0.33	NA
Zj.jz033925044	Chr11	20421148	20422057	0.28	PREDICTED: short-chain type dehydrogenase/reductase-like
Zj.jz033925042	Chr11	20405240	20410306	0.28	PREDICTED: uncharacterized protein LOC107435306
Zj.jz033925065	Chr11	20573095	20574297	0.28	NA
Zj.jz033925068	Chr11	20620486	20621474	0.28	NA
Zj.jz033925069	Chr11	20629288	20631165	0.28	PREDICTED: probable carotenoid cleavage dioxygenase 4, chloroplastic, partial
Zj.jz033925049	Chr11	20449301	20451508	0.28	NA
Zj.jz033925054	Chr11	20491530	20493515	0.28	NA
Zj.jz033925060	Chr11	20540337	20542196	0.28	NA
Zj.jz033925051	Chr11	20456010	20463411	0.28	PREDICTED: BTB/POZ and MATH domain-containing protein 4-like
Zj.jz033925050	Chr11	20452129	20454060	0.28	PREDICTED: protein NDH-DEPENDENT CYCLIC ELECTRON FLOW 5 isoform X1
Zj.jz033925063	Chr11	20549512	20550161	0.28	NA
Zj.jz033925045	Chr11	20423460	20424278	0.28	PREDICTED: short-chain type dehydrogenase/reductase-like
Zj.jz033925056	Chr11	20504134	20504482	0.28	NA
Zj.jz033925048	Chr11	20437637	20440754	0.28	PREDICTED: PHD finger protein ING2 isoform X1
Zj.jz033925058	Chr11	20512355	20512942	0.28	NA
Zj.jz033925055	Chr11	20499332	20503451	0.28	PREDICTED: bromodomain-containing protein 4-like
Zj.jz033925057	Chr11	20505282	20505500	0.28	NA
Zj.jz033925062	Chr11	20545680	20549123	0.28	PREDICTED: apyrase 2
Zj.jz033925039	Chr11	20359332	20369471	0.28	PREDICTED: CCR4-NOT transcription complex subunit 3
Zj.jz033925046	Chr11	20425302	20428061	0.28	PREDICTED: pentatricopeptide repeat-containing protein At4g13650-like
Zj.jz033925059	Chr11	20526660	20529147	0.28	PREDICTED: aquaporin SIP1-1-like
Zj.jz033925040	Chr11	20392062	20395102	0.28	NA
Zj.jz033925053	Chr11	20474790	20482271	0.28	PREDICTED: cationic amino acid transporter 2, vacuolar-like
Zj.jz033925047	Chr11	20428088	20429380	0.28	NA
Zj.jz033925043	Chr11	20411477	20415956	0.28	PREDICTED: TATA-binding protein 2
Zj.jz033925064	Chr11	20550380	20559849	0.28	PREDICTED: cyclin-T1-4-like
Zj.jz033925066	Chr11	20586360	20587780	0.28	NA
Zj.jz033925052	Chr11	20465265	20471332	0.28	PREDICTED: cationic amino acid transporter 4, vacuolar-like
Zj.jz033925041	Chr11	20401230	20402439	0.28	NA
Zj.jz033925061	Chr11	20542352	20542956	0.28	NA
Zj.jz033925067	Chr11	20602362	20603748	0.28	PREDICTED: uncharacterized protein LOC107409225
Zj.jz030477013	Chr11	20795688	20799354	0.24	PREDICTED: E3 ubiquitin-protein ligase At4g11680-like
Zj.jz030477018	Chr11	20821510	20828331	0.24	PREDICTED: DNA polymerase beta isoform X1
Zj.jz030477016	Chr11	20808074	20813830	0.24	PREDICTED: aladin
Zj.jz030477019	Chr11	20828946	20835455	0.24	NA
Zj.jz030477015	Chr11	20805354	20807140	0.24	NA
Zj.jz030477017	Chr11	20814839	20816221	0.24	PREDICTED: protein ROOT PRIMORDIUM DEFECTIVE 1-like
Zj.jz030477014	Chr11	20802234	20803259	0.24	NA
Zj.jz030477020	Chr11	20836780	20844173	0.24	PREDICTED: uncharacterized protein LOC107423396
Zj.jz025819021	Chr12	1948802	1952828	0.38	PREDICTED: protein ABHD17B
Zj.jz025819018	Chr12	1911133	1912974	0.38	PREDICTED: uncharacterized protein LOC107411828
Zj.jz025819017	Chr12	1831650	1907742	0.38	NA
Zj.jz025819019	Chr12	1914011	1916990	0.38	PREDICTED: dolichyl-diphosphooligosaccharide--protein glycosyltransferase subunit DAD1
Zj.jz025819023	Chr12	1978056	1982169	0.38	PREDICTED: cellulose synthase-like protein D3
Zj.jz025819022	Chr12	1954073	1954610	0.38	NA
Zj.jz025819025	Chr12	1992328	1995368	0.38	PREDICTED: UV-B-induced protein At3g17800, chloroplastic
Zj.jz025819024	Chr12	1984290	1987104	0.38	PREDICTED: LOW QUALITY PROTEIN: probable xyloglucan endotransglucosylase/hydrolase protein 30
Zj.jz025819020	Chr12	1917765	1926246	0.38	PREDICTED: glycerol-3-phosphate acyltransferase, chloroplastic
Zj.jz025819026	Chr12	1996512	2002112	0.38	PREDICTED: bZIP transcription factor 16-like isoform X1
Zj.jz025819027	Chr12	2014111	2020854	0.38	PREDICTED: ATP-dependent zinc metalloprotease FTSH 11, chloroplastic/mitochondrial
Zj.jz025819036	Chr12	2085111	2085429	0.21	NA
Zj.jz025819031	Chr12	2050471	2052432	0.21	NA
Zj.jz025819037	Chr12	2090881	2094973	0.21	PREDICTED: uncharacterized protein LOC107431335
Zj.jz025819032	Chr12	2053523	2055415	0.21	NA
Zj.jz025819035	Chr12	2079520	2084789	0.21	NA
Zj.jz025819039	Chr12	2100787	2102736	0.21	NA
Zj.jz025819030	Chr12	2037558	2039087	0.21	NA
Zj.jz025819029	Chr12	2025163	2028648	0.21	NA
Zj.jz025819033	Chr12	2066855	2068738	0.21	PREDICTED: uncharacterized protein LOC107431337
Zj.jz025819034	Chr12	2071227	2073218	0.21	PREDICTED: uncharacterized protein LOC107431336
Zj.jz025819038	Chr12	2096137	2098017	0.21	PREDICTED: uncharacterized protein LOC107431333
Zj.jz025819063	Chr12	2337543	2338412	0.26	NA
Zj.jz025819060	Chr12	2319229	2320122	0.26	NA
Zj.jz025819061	Chr12	2327337	2328100	0.26	NA
Zj.jz025819059	Chr12	2274246	2275127	0.26	NA
Zj.jz025819082	Chr12	2482925	2483158	0.24	NA
Zj.jz025819083	Chr12	2484528	2484827	0.24	NA
Zj.jz025819074	Chr12	2434316	2436922	0.24	PREDICTED: probable dolichyl pyrophosphate Man9GlcNAc2 alpha-1,3-glucosyltransferase
Zj.jz025819076	Chr12	2448486	2448975	0.24	PREDICTED: disease resistance protein RGA2-like
Zj.jz025819073	Chr12	2412592	2414247	0.24	NA
Zj.jz025819075	Chr12	2446922	2448466	0.24	NA
Zj.jz025819072	Chr12	2411433	2412146	0.24	NA
Zj.jz025819077	Chr12	2450367	2450618	0.24	NA
Zj.jz025819081	Chr12	2469680	2472451	0.24	PREDICTED: disease resistance protein RPM1-like
Zj.jz025819080	Chr12	2466513	2467336	0.24	NA
Zj.jz025819079	Chr12	2455628	2461734	0.24	PREDICTED: uncharacterized protein LOC107434566
Zj.jz025819078	Chr12	2451814	2453859	0.24	PREDICTED: uncharacterized protein LOC107434571 isoform X1
Zj.jz017257006	Chr12	8819957	8820859	0.29	PREDICTED: AP2/ERF and B3 domain-containing transcription factor At1g50680-like
Zj.jz017257009	Chr12	8868739	8877469	0.29	PREDICTED: polycomb group protein EMBRYONIC FLOWER 2
Zj.jz017257010	Chr12	8895913	8897475	0.29	NA
Zj.jz017257007	Chr12	8822666	8825464	0.29	PREDICTED: probable enoyl-CoA hydratase 2, mitochondrial
Zj.jz017257008	Chr12	8851783	8855295	0.29	PREDICTED: increased DNA methylation 1-like
Zj.jz017257038	Chr12	9316314	9319772	0.22	PREDICTED: histone-lysine N-methyltransferase, H3 lysine-9 specific SUVH6-like
Zj.jz041937016	Chr12	9809154	9811554	0.38	NA
Zj.jz041937015	Chr12	9816141	9819690	0.38	NA
Zj.jz041937017	Chr12	9796864	9798154	0.38	NA
Zj.jz041937013	Chr12	9846287	9848482	0.38	PREDICTED: uncharacterized protein LOC107430367
Zj.jz041937018	Chr12	9670741	9781445	0.38	NA
Zj.jz041937014	Chr12	9841119	9845318	0.38	PREDICTED: glutamate dehydrogenase 2-like
Zj.jz012385026	Chr12	11455301	11462188	0.21	PREDICTED: peroxisomal acyl-coenzyme A oxidase 1-like
Zj.jz012385059	Chr12	12287589	12292644	0.21	PREDICTED: putative glucuronosyltransferase PGSIP8
Zj.jz012385060	Chr12	12320129	12320335	0.21	NA
Zj.jz012385062	Chr12	12453836	12455250	0.21	NA
Zj.jz012385063	Chr12	12461859	12468273	0.21	PREDICTED: chaperone protein dnaJ 13
Zj.jz031417006	Chr12	13754368	13755395	0.25	PREDICTED: protein SPIRAL1-like 1
Zj.jz031417015	Chr12	14001964	14002314	0.27	NA
Zj.jz031417016	Chr12	14116237	14116647	0.27	PREDICTED: 14 kDa proline-rich protein DC2.15
Zj.jz031417012	Chr12	13894133	13894546	0.27	PREDICTED: 14 kDa proline-rich protein DC2.15-like
Zj.jz031417013	Chr12	13897626	13898054	0.27	PREDICTED: 14 kDa proline-rich protein DC2.15-like
Zj.jz031417009	Chr12	13808007	13810132	0.27	NA
Zj.jz031417014	Chr12	13991368	13992081	0.27	PREDICTED: 36.4 kDa proline-rich protein-like
Zj.jz031417008	Chr12	13802370	13805029	0.27	PREDICTED: autophagy-related protein 8f isoform X2
Zj.jz031417010	Chr12	13812110	13816611	0.27	PREDICTED: uncharacterized protein LOC107433473
Zj.jz031417011	Chr12	13871232	13873686	0.27	PREDICTED: NADH dehydrogenase
Zj.jz031417018	Chr12	14304077	14308097	0.26	PREDICTED: protein NRT1/ PTR FAMILY 6.3
Zj.jz031417017	Chr12	14258918	14259515	0.26	NA
Zj.jz031417024	Chr12	14739470	14789838	0.26	PREDICTED: flavin-containing monooxygenase FMO GS-OX-like 4
Zj.jz031417023	Chr12	14695889	14696131	0.26	NA
Zj.jz031417027	Chr12	14843496	14849663	0.22	PREDICTED: 3-oxoacyl
Zj.jz031417026	Chr12	14839116	14840183	0.22	PREDICTED: uncharacterized protein LOC107434182
Zj.jz031417029	Chr12	14904221	14905180	0.22	PREDICTED: uncharacterized protein LOC107434188
Zj.jz031417028	Chr12	14850233	14851597	0.22	PREDICTED: LOW QUALITY PROTEIN: xyloglucan galactosyltransferase KATAMARI1 homolog
Zj.jz031417025	Chr12	14819611	14826981	0.22	NA
Zj.jz031417032	Chr12	15004993	15005282	0.21	NA
Zj.jz031417031	Chr12	14957853	14960273	0.21	PREDICTED: probable trehalose-phosphate phosphatase F
Zj.jz031417046	Chr12	15461034	15461945	0.23	PREDICTED: NADH dehydrogenase (ubiquinone) complex I, assembly factor 6
Zj.jz031417048	Chr12	15497406	15501291	0.23	PREDICTED: elongation factor G-2, chloroplastic
Zj.jz031417047	Chr12	15492732	15496374	0.23	PREDICTED: hsp70-Hsp90 organizing protein 3-like
Zj.jz031417078	Chr12	16286677	16291136	0.24	NA
Zj.jz031417079	Chr12	16305059	16306682	0.24	PREDICTED: IRK-interacting protein
Zj.jz031417080	Chr12	16327057	16336292	0.24	NA
Zj.jz031417074	Chr12	16244789	16245570	0.24	NA
Zj.jz031417077	Chr12	16280379	16282459	0.24	NA
Zj.jz031417076	Chr12	16250650	16252586	0.24	PREDICTED: uncharacterized protein LOC107430250
Zj.jz031417075	Chr12	16246465	16249205	0.24	PREDICTED: peptidyl-tRNA hydrolase ICT1, mitochondrial isoform X1
Zj.jz031417081	Chr12	16337501	16341262	0.24	PREDICTED: deoxyribodipyrimidine photo-lyase isoform X1
Zj.jz040945034	Chr12	18664545	18666150	0.21	NA
Zj.jz040945037	Chr12	18680122	18681276	0.21	PREDICTED: protein BRANCHLESS TRICHOME
Zj.jz040945035	Chr12	18672946	18675129	0.21	PREDICTED: protein IQ-DOMAIN 1-like
Zj.jz040945036	Chr12	18675920	18677724	0.21	PREDICTED: growth-regulating factor 8-like isoform X2

## Sheet: XP-CLR
Transcript_ID	Chr	Start	End	XP-CLR	Description
Zj.jz021807002	Chr01	1445162	1456105	73.74	PREDICTED: beta-glucosidase 17-like
Zj.jz021807001	Chr01	1412936	1443879	73.74	PREDICTED: vicianin hydrolase-like
Zj.jz021807088	Chr01	2177770	2180423	60.28	PREDICTED: 60S ribosomal protein L7-2-like
Zj.jz021807089	Chr01	2181353	2181604	60.28	NA
Zj.jz021807090	Chr01	2193948	2194151	60.28	PREDICTED: uncharacterized protein LOC107432483
Zj.jz021807087	Chr01	2169737	2172843	60.28	PREDICTED: uncharacterized protein LOC107430295, partial
Zj.jz030193019	Chr01	9871220	9872304	95.11	NA
Zj.jz022457016	Chr01	12056141	12056614	75.99	PREDICTED: stigma-specific STIG1-like protein 1
Zj.jz038989034	Chr01	12027540	12027952	75.99	NA
Zj.jz022457014	Chr01	12101031	12101504	75.99	NA
Zj.jz022457015	Chr01	12070830	12071186	75.99	NA
Zj.jz022457003	Chr01	12215376	12216731	722.6	PREDICTED: probable F-box protein At4g22030
Zj.jz022457005	Chr01	12201274	12202528	722.6	PREDICTED: S-type anion channel SLAH1-like
Zj.jz022457009	Chr01	12160561	12165012	722.6	NA
Zj.jz008511159	Chr01	12235970	12238484	722.6	NA
Zj.jz022457008	Chr01	12168456	12170044	722.6	PREDICTED: mitogen-activated protein kinase kinase kinase NPK1-like, partial
Zj.jz022457002	Chr01	12218288	12221604	722.6	PREDICTED: peroxisomal membrane protein PMP22
Zj.jz022457004	Chr01	12203497	12206376	722.6	PREDICTED: uncharacterized protein LOC107420917
Zj.jz008511160	Chr01	12231100	12232398	722.6	PREDICTED: probable F-box protein At4g22030
Zj.jz022457007	Chr01	12194074	12195174	722.6	NA
Zj.jz022457001	Chr01	12224216	12225517	722.6	PREDICTED: probable F-box protein At4g22030
Zj.jz022457010	Chr01	12137717	12140243	722.6	PREDICTED: probable WRKY transcription factor 31
Zj.jz008511061	Chr01	13530587	13531969	62.13	NA
Zj.jz008511062	Chr01	13528567	13530038	62.13	NA
Zj.jz008511059	Chr01	13596540	13597611	76.79	NA
Zj.jz008511058	Chr01	13727583	13730724	76.79	PREDICTED: cysteine-rich receptor-like protein kinase 10
Zj.jz008511057	Chr01	13734082	13734442	76.79	NA
Zj.jz008511039	Chr01	14419956	14426255	254.82	PREDICTED: kinesin-1
Zj.jz008511043	Chr01	14390272	14392841	254.82	PREDICTED: uncharacterized protein LOC107421320
Zj.jz008511035	Chr01	14449342	14450493	254.82	NA
Zj.jz008511036	Chr01	14447123	14448839	254.82	NA
Zj.jz008511040	Chr01	14417742	14418836	254.82	PREDICTED: uncharacterized protein LOC107421439
Zj.jz008511032	Chr01	14518025	14519769	254.82	PREDICTED: putative cysteine-rich receptor-like protein kinase 23
Zj.jz008511038	Chr01	14435816	14436728	254.82	PREDICTED: oxygen-evolving enhancer protein 3-2, chloroplastic
Zj.jz008511034	Chr01	14464159	14464726	254.82	NA
Zj.jz008511037	Chr01	14437775	14438687	254.82	NA
Zj.jz008511033	Chr01	14471343	14472596	254.82	PREDICTED: mediator-associated protein 1-like
Zj.jz008511042	Chr01	14393756	14395662	254.82	PREDICTED: transcription factor ILR3-like
Zj.jz008511041	Chr01	14412311	14414583	254.82	PREDICTED: thioredoxin-like protein CXXS1 isoform X1
Zj.jz008511044	Chr01	14375316	14376301	254.82	PREDICTED: cysteine-rich repeat secretory protein 38-like
Zj.jz008511010	Chr01	15064287	15064784	186.28	NA
Zj.jz008511009	Chr01	15084810	15087303	186.28	NA
Zj.jz008511013	Chr01	15046369	15047362	186.28	PREDICTED: transcription factor DYT1
Zj.jz008511012	Chr01	15048100	15048897	186.28	PREDICTED: uncharacterized protein LOC107421863
Zj.jz008511015	Chr01	15038074	15039260	186.28	NA
Zj.jz008511014	Chr01	15043514	15044785	186.28	PREDICTED: pentatricopeptide repeat-containing protein At1g55890, mitochondrial-like
Zj.jz008511011	Chr01	15052323	15053342	186.28	PREDICTED: uncharacterized protein At5g39570
Zj.jz008511008	Chr01	15141944	15145061	186.28	PREDICTED: probable NAD(P)H dehydrogenase (quinone) FQR1-like 1
Zj.jz008511007	Chr01	15157436	15158536	186.28	PREDICTED: U-box domain-containing protein 8
Zj.jz008511006	Chr01	15180485	15257622	186.28	NA
Zj.jz037877003	Chr01	15359000	15359566	204.08	PREDICTED: uncharacterized protein LOC107422001
Zj.jz037877004	Chr01	15372926	15373225	204.08	NA
Zj.jz037877002	Chr01	15353929	15357025	204.08	PREDICTED: vesicle-associated protein 4-2
Zj.jz037877011	Chr01	15477639	15478214	204.08	NA
Zj.jz037877009	Chr01	15434830	15439824	204.08	PREDICTED: probable serine/threonine-protein kinase abkC
Zj.jz037877012	Chr01	15479752	15486299	204.08	PREDICTED: lysine-specific demethylase JMJ25
Zj.jz037877001	Chr01	15351620	15351934	204.08	NA
Zj.jz037877005	Chr01	15376841	15380743	204.08	NA
Zj.jz037877007	Chr01	15397479	15398345	204.08	PREDICTED: protein ODORANT1-like
Zj.jz037877008	Chr01	15409240	15410304	204.08	PREDICTED: protein MOTHER of FT and TF 1-like
Zj.jz037877006	Chr01	15381208	15385708	204.08	NA
Zj.jz037877010	Chr01	15454228	15455804	204.08	NA
Zj.jz037877013	Chr01	15570432	15585276	92.2	NA
Zj.jz016587027	Chr01	18381512	18386469	81.42	PREDICTED: coatomer subunit delta-like
Zj.jz016587028	Chr01	18365190	18366896	81.42	PREDICTED: eukaryotic translation initiation factor 3 subunit D-like
Zj.jz016587021	Chr01	18821293	18826042	110.52	NA
Zj.jz016587023	Chr01	18773034	18774179	110.52	PREDICTED: pentatricopeptide repeat-containing protein At3g46790, chloroplastic-like
Zj.jz016587020	Chr01	18827452	18827892	110.52	PREDICTED: uncharacterized protein LOC107424384
Zj.jz016587017	Chr01	18836677	18847248	110.52	PREDICTED: vesicle-fusing ATPase
Zj.jz016587022	Chr01	18789400	18794985	110.52	PREDICTED: uncharacterized protein LOC107424735
Zj.jz016587019	Chr01	18832506	18832820	110.52	NA
Zj.jz016587016	Chr01	18848374	18848592	110.52	NA
Zj.jz039613005	Chr01	19493777	19494367	225.21	NA
Zj.jz039613009	Chr01	19593386	19596982	225.21	NA
Zj.jz039613004	Chr01	19401392	19489209	225.21	NA
Zj.jz039613007	Chr01	19553523	19555403	225.21	PREDICTED: 30S ribosomal protein S5, chloroplastic
Zj.jz039613006	Chr01	19539180	19552475	225.21	PREDICTED: transcriptional corepressor LEUNIG_HOMOLOG-like
Zj.jz044553004	Chr01	20937740	20940832	190.3	NA
Zj.jz044553005	Chr01	20988600	20989190	190.3	PREDICTED: RING-H2 finger protein ATL74-like
Zj.jz044553003	Chr01	20924805	20928355	190.3	PREDICTED: polygalacturonase QRT3
Zj.jz001003006	Chr01	21859572	21859850	201.84	NA
Zj.jz001003007	Chr01	21786580	21788457	201.84	PREDICTED: uncharacterized protein LOC107425516
Zj.jz001003002	Chr01	22055603	22055899	136.34	NA
Zj.jz001003001	Chr01	22059219	22059615	136.34	NA
Zj.jz001003003	Chr01	22025702	22026801	136.34	PREDICTED: uncharacterized protein PHLOEM PROTEIN 2-LIKE A4-like
Zj.jz017745031	Chr01	22441062	22443782	78.15	PREDICTED: pentatricopeptide repeat-containing protein At4g30825, chloroplastic
Zj.jz017745032	Chr01	22428472	22439176	78.15	NA
Zj.jz017745029	Chr01	22453214	22453693	78.15	NA
Zj.jz017745030	Chr01	22445365	22447436	78.15	PREDICTED: uncharacterized protein LOC107426208
Zj.jz017745028	Chr01	22456015	22461612	78.15	NA
Zj.jz017745027	Chr01	22466854	22471032	78.15	NA
Zj.jz017745008	Chr01	22803961	22806312	206.62	NA
Zj.jz017745009	Chr01	22796306	22803193	206.62	PREDICTED: histone-lysine N-methyltransferase ASHR3
Zj.jz017745010	Chr01	22775076	22778258	206.62	PREDICTED: uncharacterized protein LOC107425966
Zj.jz017745007	Chr01	22867886	22871377	206.62	PREDICTED: gamma-glutamyl peptidase 5-like isoform X4
Zj.jz038651087	Chr01	23547050	23547313	90.21	NA
Zj.jz038651089	Chr01	23540798	23541369	90.21	NA
Zj.jz038651084	Chr01	23613108	23614368	90.21	PREDICTED: uncharacterized protein LOC107426449
Zj.jz038651088	Chr01	23541963	23546130	90.21	PREDICTED: APO protein 2, chloroplastic
Zj.jz038651083	Chr01	23614441	23616535	90.21	NA
Zj.jz038651085	Chr01	23603035	23606594	90.21	PREDICTED: transmembrane 9 superfamily member 9-like
Zj.jz038651086	Chr01	23592910	23600782	90.21	NA
Zj.jz038651066	Chr01	23885573	23895466	451.64	NA
Zj.jz038651068	Chr01	23857470	23869358	451.64	PREDICTED: formin-like protein 13 isoform X1
Zj.jz038651067	Chr01	23878941	23883565	451.64	PREDICTED: reticulon-like protein B21
Zj.jz038651062	Chr01	24132477	24132722	79	NA
Zj.jz038651061	Chr01	24137065	24138072	79	PREDICTED: AP2/ERF and B3 domain-containing transcription factor At1g50680-like
Zj.jz038651063	Chr01	24120265	24126067	79	NA
Zj.jz038651064	Chr01	24104313	24104841	79	NA
Zj.jz038651045	Chr01	24389243	24390364	147.05	PREDICTED: temperature-induced lipocalin-1, partial
Zj.jz038651048	Chr01	24363902	24364932	147.05	NA
Zj.jz038651043	Chr01	24413489	24417787	147.05	PREDICTED: calmodulin-binding protein 60 E-like
Zj.jz038651044	Chr01	24407512	24410501	147.05	PREDICTED: uncharacterized protein LOC107426984
Zj.jz038651041	Chr01	24431453	24435643	147.05	NA
Zj.jz038651039	Chr01	24463933	24468137	147.05	PREDICTED: uncharacterized protein LOC107426991
Zj.jz038651042	Chr01	24419170	24423859	147.05	PREDICTED: two-component response regulator ARR18-like
Zj.jz038651049	Chr01	24360874	24363402	147.05	PREDICTED: glycerophosphodiester phosphodiesterase GDPDL6
Zj.jz038651047	Chr01	24370579	24370929	147.05	NA
Zj.jz038651040	Chr01	24456384	24459994	147.05	PREDICTED: protein ABHD17B isoform X1
Zj.jz038651046	Chr01	24383762	24387529	147.05	PREDICTED: VAMP-like protein YKT61
Zj.jz038651038	Chr01	24521107	24522440	101.87	PREDICTED: chitotriosidase-1-like
Zj.jz038651020	Chr01	24902473	24905350	91.08	NA
Zj.jz038651024	Chr01	24879921	24884560	91.08	PREDICTED: DEAD-box ATP-dependent RNA helicase 57 isoform X2
Zj.jz038651032	Chr01	24799894	24802589	91.08	PREDICTED: G-type lectin S-receptor-like serine/threonine-protein kinase CES101, partial
Zj.jz038651022	Chr01	24889943	24894343	91.08	PREDICTED: ATPase 8, plasma membrane-type
Zj.jz038651023	Chr01	24886012	24887150	91.08	NA
Zj.jz038651017	Chr01	24915062	24915657	91.08	NA
Zj.jz038651019	Chr01	24905978	24909009	91.08	NA
Zj.jz038651029	Chr01	24805766	24807718	91.08	NA
Zj.jz038651031	Chr01	24802715	24803026	91.08	NA
Zj.jz038651027	Chr01	24854921	24858755	91.08	NA
Zj.jz038651016	Chr01	24917528	24999420	91.08	PREDICTED: dicer-like protein 4
Zj.jz038651018	Chr01	24913351	24914912	91.08	NA
Zj.jz038651028	Chr01	24839051	24840616	91.08	PREDICTED: tyrosine decarboxylase 1-like
Zj.jz038651021	Chr01	24896060	24899370	91.08	PREDICTED: WD repeat-containing protein 76-like
Zj.jz038651030	Chr01	24804529	24804945	91.08	NA
Zj.jz038651025	Chr01	24874345	24878270	91.08	NA
Zj.jz038651026	Chr01	24861462	24862713	91.08	PREDICTED: acidic mammalian chitinase-like
Zj.jz038651005	Chr01	25121951	25127001	127.24	PREDICTED: uncharacterized protein LOC107427271
Zj.jz038651001	Chr01	25208030	25208365	127.24	NA
Zj.jz038651007	Chr01	25104341	25113563	127.24	PREDICTED: adenylate kinase 5, chloroplastic
Zj.jz038651008	Chr01	25093487	25096804	127.24	PREDICTED: sugar carrier protein A
Zj.jz038651009	Chr01	25091359	25091991	127.24	PREDICTED: uncharacterized protein LOC107427212
Zj.jz219982001	Chr01	25210775	25211245	127.24	PREDICTED: uncharacterized protein LOC107426651
Zj.jz038651002	Chr01	25167585	25168881	127.24	PREDICTED: non-functional NADPH-dependent codeinone reductase 2-like
Zj.jz025759001	Chr01	25255805	25256053	127.24	NA
Zj.jz025759002	Chr01	25259303	25270883	127.24	NA
Zj.jz038651004	Chr01	25140300	25142111	127.24	NA
Zj.jz038651003	Chr01	25161832	25162191	127.24	NA
Zj.jz038651006	Chr01	25116721	25118694	127.24	PREDICTED: transmembrane 9 superfamily member 11
Zj.jz019851007	Chr01	26036872	26045822	201.78	PREDICTED: NEDD8 ultimate buster 1
Zj.jz019851005	Chr01	26024076	26024927	201.78	PREDICTED: uncharacterized protein LOC107415710
Zj.jz019851002	Chr01	25936054	25967505	201.78	NA
Zj.jz019851008	Chr01	26047250	26050990	201.78	PREDICTED: protein OS-9 homolog
Zj.jz019851004	Chr01	26019103	26022685	201.78	PREDICTED: protein NUCLEAR FUSION DEFECTIVE 4-like
Zj.jz019851006	Chr01	26032253	26035929	201.78	PREDICTED: calcium uptake protein 1, mitochondrial-like
Zj.jz019851003	Chr01	25968543	25968839	201.78	NA
Zj.jz019851009	Chr01	26063255	26065480	201.78	PREDICTED: uncharacterized protein LOC107415679 isoform X1
Zj.jz019851010	Chr01	26068071	26077197	108.67	PREDICTED: F-box/LRR-repeat protein 14-like
Zj.jz019851012	Chr01	26093673	26094245	108.67	PREDICTED: formin-like protein 14
Zj.jz019851013	Chr01	26096301	26098574	108.67	NA
Zj.jz019851016	Chr01	26123832	26124455	108.67	NA
Zj.jz019851015	Chr01	26120687	26121556	108.67	NA
Zj.jz019851017	Chr01	26127606	26128229	108.67	PREDICTED: triphosphate tunel metalloenzyme 3-like
Zj.jz019851014	Chr01	26114354	26115719	108.67	NA
Zj.jz019851011	Chr01	26080118	26086913	108.67	PREDICTED: protein S-acyltransferase 24
Zj.jz019851036	Chr01	26337765	26341617	116.7	PREDICTED: ubiquitin carboxyl-terminal hydrolase 22-like
Zj.jz019851038	Chr01	26348997	26350220	116.7	NA
Zj.jz019851040	Chr01	26373265	26377434	116.7	NA
Zj.jz019851041	Chr01	26398530	26404799	116.7	NA
Zj.jz019851037	Chr01	26344285	26346868	116.7	PREDICTED: translocase of chloroplast 90, chloroplastic-like isoform X1
Zj.jz019851043	Chr01	26427308	26431160	116.7	NA
Zj.jz019851039	Chr01	26362160	26363617	116.7	NA
Zj.jz019851042	Chr01	26420637	26426259	116.7	PREDICTED: putative chloride channel-like protein CLC-g
Zj.jz019851080	Chr01	26931974	26933848	78.07	PREDICTED: probable clathrin assembly protein At4g32285
Zj.jz019851083	Chr01	26961331	26963043	78.07	PREDICTED: protein LURP-one-related 5-like
Zj.jz019851081	Chr01	26935962	26938038	78.07	PREDICTED: actin-related protein 6
Zj.jz019851082	Chr01	26939302	26956047	78.07	NA
Zj.jz019851084	Chr01	26973824	26976463	78.07	NA
Zj.jz032115027	Chr01	27907228	27911288	135.78	NA
Zj.jz032115021	Chr01	27840063	27853583	135.78	PREDICTED: trafficking protein particle complex II-specific subunit 130 homolog
Zj.jz032115025	Chr01	27886724	27887782	135.78	PREDICTED: uncharacterized protein LOC107429853
Zj.jz032115022	Chr01	27854253	27860508	135.78	PREDICTED: peptidyl-prolyl cis-trans isomerase CYP37, chloroplastic isoform X1
Zj.jz032115023	Chr01	27862944	27865841	135.78	PREDICTED: uncharacterized protein LOC107429863
Zj.jz032115026	Chr01	27892137	27897894	135.78	PREDICTED: uncharacterized protein LOC107429777
Zj.jz032115020	Chr01	27822453	27823340	135.78	PREDICTED: uncharacterized protein LOC107429785
Zj.jz032115034	Chr01	28096363	28098090	126.3	NA
Zj.jz032115030	Chr01	28041583	28042392	126.3	PREDICTED: G-type lectin S-receptor-like serine/threonine-protein kinase At1g67520
Zj.jz032115035	Chr01	28098464	28099057	126.3	NA
Zj.jz032115032	Chr01	28052994	28054960	126.3	NA
Zj.jz032115033	Chr01	28076321	28077475	126.3	NA
Zj.jz032115029	Chr01	28005042	28028592	126.3	PREDICTED: G-type lectin S-receptor-like serine/threonine-protein kinase CES101, partial
Zj.jz032115031	Chr01	28048042	28050136	126.3	NA
Zj.jz032115044	Chr01	28229078	28229626	104.74	NA
Zj.jz032115043	Chr01	28213759	28214474	104.74	PREDICTED: uncharacterized protein LOC107435933
Zj.jz032115042	Chr01	28211124	28211670	104.74	NA
Zj.jz032115041	Chr01	28210345	28210659	104.74	NA
Zj.jz039969121	Chr01	31351419	31352907	87.28	NA
Zj.jz039969120	Chr01	31347190	31349342	87.28	PREDICTED: reactive Intermediate Deaminase A, chloroplastic
Zj.jz037917002	Chr01	31398558	31398896	87.28	PREDICTED: protein translation factor SUI1 homolog 2-like
Zj.jz037917006	Chr01	31414707	31417559	87.28	NA
Zj.jz039969117	Chr01	31319695	31320060	87.28	PREDICTED: uncharacterized protein LOC107431831
Zj.jz037917003	Chr01	31400470	31400808	87.28	PREDICTED: protein translation factor SUI1 homolog
Zj.jz039969122	Chr01	31360681	31362126	87.28	PREDICTED: aspartic proteinase nepenthesin-1-like
Zj.jz039969118	Chr01	31334400	31338405	87.28	PREDICTED: uncharacterized protein LOC107431997
Zj.jz037917004	Chr01	31404997	31409739	87.28	PREDICTED: AUGMIN subunit 4
Zj.jz037917001	Chr01	31393509	31397602	87.28	PREDICTED: calcium-dependent protein kinase 2
Zj.jz039969119	Chr01	31339759	31345336	87.28	NA
Zj.jz037917005	Chr01	31411042	31413937	87.28	PREDICTED: protein AMN1 homolog
Zj.jz039541029	Chr01	32400743	32402440	75.6	NA
Zj.jz039541028	Chr01	32402941	32403501	75.6	NA
Zj.jz039541031	Chr01	32377993	32378996	75.6	NA
Zj.jz039541034	Chr01	32346165	32348615	75.6	PREDICTED: pirin-like protein
Zj.jz039541030	Chr01	32388903	32392484	75.6	NA
Zj.jz039541033	Chr01	32351182	32354480	75.6	PREDICTED: beta-(1,2)-xylosyltransferase isoform X1
Zj.jz039541024	Chr01	32418020	32418704	75.6	NA
Zj.jz039541022	Chr01	32422965	32425459	75.6	PREDICTED: mitochondrial import inner membrane translocase subunit TIM22-2-like
Zj.jz039541021	Chr01	32426386	32432257	75.6	NA
Zj.jz039541025	Chr01	32411029	32411746	75.6	NA
Zj.jz039541023	Chr01	32421161	32421852	75.6	PREDICTED: uncharacterized protein LOC107404254
Zj.jz039541027	Chr01	32404309	32406223	75.6	PREDICTED: 40S ribosomal protein S8-like
Zj.jz039541026	Chr01	32406764	32409495	75.6	NA
Zj.jz031261001	Chr01	33668259	33669816	67.38	PREDICTED: GDSL esterase/lipase 1-like isoform X1
Zj.jz008787090	Chr01	35363304	35366378	87.82	PREDICTED: calcineurin B-like protein 10 isoform X1
Zj.jz008787100	Chr01	35269149	35293209	87.82	PREDICTED: serine/threonine protein phosphatase 2A 55 kDa regulatory subunit B beta isoform
Zj.jz008787092	Chr01	35355907	35359450	87.82	NA
Zj.jz008787091	Chr01	35359597	35362417	87.82	PREDICTED: phospholipase D alpha 4
Zj.jz008787094	Chr01	35343786	35346884	87.82	PREDICTED: protein WHI4
Zj.jz008787098	Chr01	35304461	35305388	87.82	PREDICTED: inorganic pyrophosphatase 2-like
Zj.jz008787096	Chr01	35315286	35320967	87.82	PREDICTED: ABC transporter C family member 8-like
Zj.jz008787097	Chr01	35308654	35314228	87.82	PREDICTED: ABC transporter C family member 8-like
Zj.jz008787095	Chr01	35338255	35342846	87.82	PREDICTED: inactive protein kinase SELMODRAFT_444075
Zj.jz008787099	Chr01	35300047	35301439	87.82	PREDICTED: inorganic pyrophosphatase 1-like
Zj.jz041763065	Chr01	36419794	36422229	90.82	PREDICTED: probable polygalacturonase At3g15720
Zj.jz041763063	Chr01	36470659	36474286	90.82	NA
Zj.jz041763061	Chr01	36478482	36479198	90.82	PREDICTED: DNA-directed RNA polymerase III subunit RPC6
Zj.jz041763062	Chr01	36475690	36476716	90.82	NA
Zj.jz041763066	Chr01	36415647	36416427	90.82	NA
Zj.jz008787038	Chr01	37024139	37025388	64.78	PREDICTED: 40S ribosomal protein S12
Zj.jz008787036	Chr01	37042329	37044517	64.78	PREDICTED: cinnamoyl-CoA reductase 1-like
Zj.jz008787040	Chr01	37019623	37020453	64.78	PREDICTED: probable CCR4-associated factor 1 homolog 6
Zj.jz008787043	Chr01	37002642	37002983	64.78	PREDICTED: uncharacterized protein LOC107409011
Zj.jz008787042	Chr01	37005294	37007970	64.78	PREDICTED: aquaporin NIP6-1
Zj.jz008787037	Chr01	37030619	37039310	64.78	PREDICTED: uncharacterized protein LOC107408768
Zj.jz008787045	Chr01	36994866	36998487	64.78	PREDICTED: Golgi SNAP receptor complex member 1-1
Zj.jz008787041	Chr01	37012626	37016882	64.78	PREDICTED: factor of DNA methylation 1
Zj.jz008787046	Chr01	36986699	36987193	64.78	NA
Zj.jz008787044	Chr01	36998528	37002055	64.78	PREDICTED: 60S ribosomal protein L7-1
Zj.jz008787039	Chr01	37020868	37022592	64.78	NA
Zj.jz010621010	Chr01	37503549	37505464	72.56	NA
Zj.jz010621014	Chr01	37526973	37533942	72.56	PREDICTED: DNA repair protein RadA homolog
Zj.jz010621015	Chr01	37534481	37539645	72.56	PREDICTED: ATP-dependent 6-phosphofructokinase 6-like
Zj.jz010621016	Chr01	37545642	37547455	72.56	PREDICTED: uncharacterized protein LOC107435036
Zj.jz010621011	Chr01	37506314	37507316	72.56	NA
Zj.jz010621013	Chr01	37519647	37520558	72.56	PREDICTED: uncharacterized protein LOC107435044
Zj.jz010621017	Chr01	37550012	37554826	72.56	PREDICTED: mitochondrial-processing peptidase subunit alpha-like
Zj.jz010621012	Chr01	37508308	37511162	72.56	PREDICTED: protein CHUP1, chloroplastic-like
Zj.jz024797055	Chr01	38666335	38669853	61.97	PREDICTED: formin-like protein 2
Zj.jz024797057	Chr01	38683050	38686929	61.97	PREDICTED: mitogen-activated protein kinase homolog MMK1
Zj.jz024797054	Chr01	38662037	38665361	61.97	PREDICTED: acyl-coenzyme A thioesterase 9, mitochondrial-like
Zj.jz024797056	Chr01	38679068	38681889	61.97	PREDICTED: protein FAM133
Zj.jz024797060	Chr01	38694174	38697354	61.97	PREDICTED: 60S ribosomal protein L5
Zj.jz024797050	Chr01	38621310	38623380	61.97	PREDICTED: UDP-glycosyltransferase 74F2-like
Zj.jz024797058	Chr01	38689067	38691982	61.97	PREDICTED: uncharacterized protein LOC107407117
Zj.jz024797059	Chr01	38692855	38693383	61.97	PREDICTED: uncharacterized protein LOC107407098
Zj.jz024797053	Chr01	38660090	38661161	61.97	PREDICTED: sm-like protein LSM36B
Zj.jz024797051	Chr01	38631687	38633359	61.97	PREDICTED: UDP-glycosyltransferase 74F2-like
Zj.jz024797052	Chr01	38657337	38659289	61.97	PREDICTED: BTB/POZ and TAZ domain-containing protein 3
Zj.jz008005226	Chr02	5119851	5125769	110.45	PREDICTED: homeobox-DDT domain protein RLT1 isoform X1
Zj.jz008005217	Chr02	5188436	5188744	110.45	PREDICTED: uncharacterized protein LOC107410731
Zj.jz008005219	Chr02	5180265	5181764	110.45	PREDICTED: capsanthin/capsorubin synthase, chromoplastic-like
Zj.jz008005214	Chr02	5198175	5200186	110.45	PREDICTED: uncharacterized protein LOC107410737
Zj.jz008005222	Chr02	5157324	5157812	110.45	NA
Zj.jz008005216	Chr02	5190673	5193090	110.45	PREDICTED: uncharacterized protein LOC107410722
Zj.jz008005221	Chr02	5165342	5176224	110.45	PREDICTED: uncharacterized protein LOC107410733
Zj.jz008005218	Chr02	5185253	5187328	110.45	PREDICTED: pentatricopeptide repeat-containing protein At5g27110
Zj.jz008005215	Chr02	5194130	5197124	110.45	PREDICTED: wall-associated receptor kinase-like 18
Zj.jz008005220	Chr02	5178855	5179371	110.45	NA
Zj.jz008005223	Chr02	5150709	5152833	110.45	PREDICTED: uncharacterized protein LOC107410728 isoform X2
Zj.jz008005224	Chr02	5134722	5135684	110.45	NA
Zj.jz008005225	Chr02	5128544	5130784	110.45	PREDICTED: pentatricopeptide repeat-containing protein At5g01110
Zj.jz008005122	Chr02	5926400	5928595	71.05	PREDICTED: pentatricopeptide repeat-containing protein At2g29760, chloroplastic
Zj.jz008005114	Chr02	5973805	5978173	71.05	PREDICTED: cell division control protein 6 homolog B
Zj.jz008005111	Chr02	5996672	6005120	71.05	PREDICTED: GDP-mannose transporter GONST2
Zj.jz008005115	Chr02	5969235	5970012	71.05	NA
Zj.jz008005124	Chr02	5920023	5922121	71.05	NA
Zj.jz008005110	Chr02	6009642	6010790	71.05	PREDICTED: uncharacterized protein LOC107410860
Zj.jz008005120	Chr02	5933345	5934739	71.05	PREDICTED: UDP-glycosyltransferase 71K1-like
Zj.jz008005118	Chr02	5943373	5946496	71.05	NA
Zj.jz008005112	Chr02	5990827	5993252	71.05	PREDICTED: uncharacterized protein LOC107410844
Zj.jz008005125	Chr02	5914318	5917320	71.05	NA
Zj.jz008005123	Chr02	5923128	5924515	71.05	PREDICTED: uncharacterized protein LOC107410814
Zj.jz008005121	Chr02	5929571	5930932	71.05	PREDICTED: UDP-glycosyltransferase 71K1-like
Zj.jz008005113	Chr02	5980146	5985707	71.05	NA
Zj.jz008005116	Chr02	5961729	5964385	71.05	PREDICTED: 60S acidic ribosomal protein P0-like
Zj.jz008005117	Chr02	5946513	5948350	71.05	NA
Zj.jz008005119	Chr02	5938598	5939818	71.05	PREDICTED: probable NAD(P)H dehydrogenase (quinone) FQR1-like 3 isoform X1
Zj.jz031941001	Chr02	10016933	10017349	319.75	NA
Zj.jz031941002	Chr02	10017518	10019812	319.75	PREDICTED: L-ascorbate peroxidase, cytosolic
Zj.jz031941004	Chr02	10143558	10146444	62.17	PREDICTED: mitogen-activated protein kinase 3
Zj.jz031941006	Chr02	10192346	10194453	62.56	NA
Zj.jz031941005	Chr02	10171207	10171562	62.56	NA
Zj.jz031941011	Chr02	10411996	10412709	81.06	NA
Zj.jz031941009	Chr02	10341226	10355011	81.06	PREDICTED: V-type proton ATPase subunit a1 isoform X1
Zj.jz031941010	Chr02	10406554	10409989	81.06	PREDICTED: DDB1- and CUL4-associated factor 8
Zj.jz031941017	Chr02	10645226	10645987	81.58	NA
Zj.jz031941019	Chr02	10677872	10679530	81.58	NA
Zj.jz031941016	Chr02	10640587	10644300	81.58	PREDICTED: tetraspanin-3-like
Zj.jz031941018	Chr02	10672167	10675639	81.58	NA
Zj.jz031941025	Chr02	10822372	10826003	521.44	PREDICTED: LOW QUALITY PROTEIN: uncharacterized protein LOC107411329
Zj.jz031941022	Chr02	10730635	10732014	521.44	PREDICTED: LOB domain-containing protein 11-like
Zj.jz031941023	Chr02	10761318	10761563	521.44	NA
Zj.jz031941024	Chr02	10796970	10798586	521.44	NA
Zj.jz031941021	Chr02	10719325	10723923	521.44	PREDICTED: carbamoyl-phosphate synthase large chain, chloroplastic, partial
Zj.jz031941044	Chr02	11171209	11178877	82.87	NA
Zj.jz031941043	Chr02	11109200	11128905	82.87	NA
Zj.jz042351007	Chr02	13424705	13429056	67.18	PREDICTED: uncharacterized protein LOC107411381 isoform X1
Zj.jz042351006	Chr02	13379892	13382667	67.18	NA
Zj.jz042351005	Chr02	13378646	13379782	67.18	NA
Zj.jz039269067	Chr02	13835385	13836794	72.96	PREDICTED: pentatricopeptide repeat-containing protein At2g28050
Zj.jz039269045	Chr02	14290913	14293684	102.38	PREDICTED: mediator of RNA polymerase II transcription subunit 28
Zj.jz039269044	Chr02	14308515	14309690	102.38	PREDICTED: S-adenosylmethionine synthase 3
Zj.jz039269041	Chr02	14336489	14339045	102.38	NA
Zj.jz039269049	Chr02	14264366	14265082	102.38	PREDICTED: transcription factor RAX2-like
Zj.jz039269046	Chr02	14281777	14285949	102.38	NA
Zj.jz039269048	Chr02	14265512	14265935	102.38	NA
Zj.jz039269042	Chr02	14327442	14330747	102.38	PREDICTED: serine carboxypeptidase-like 48, partial
Zj.jz039269051	Chr02	14244395	14247743	102.38	PREDICTED: 4-coumarate--CoA ligase-like 7 isoform X1
Zj.jz039269047	Chr02	14278756	14281364	102.38	PREDICTED: alpha-L-fucosidase 1-like
Zj.jz039269043	Chr02	14326005	14326862	102.38	PREDICTED: uncharacterized protein LOC107409708
Zj.jz039269050	Chr02	14255087	14258519	102.38	PREDICTED: lactoylglutathione lyase isoform X1
Zj.jz039269019	Chr02	14694664	14696033	207.69	PREDICTED: mitogen-activated protein kinase kinase kinase A
Zj.jz039269017	Chr02	14713684	14716386	207.69	PREDICTED: ERBB-3 BINDING PROTEIN 1
Zj.jz039269018	Chr02	14699743	14712430	207.69	PREDICTED: clathrin heavy chain 1
Zj.jz039269020	Chr02	14687054	14688887	207.69	PREDICTED: probable protein phosphatase 2C 25
Zj.jz039269006	Chr02	14835224	14837392	61.01	NA
Zj.jz039269004	Chr02	14848180	14848605	61.01	PREDICTED: uncharacterized protein LOC107411500
Zj.jz039269005	Chr02	14838581	14843053	61.01	PREDICTED: SAGA-associated factor 11 homolog
Zj.jz039269009	Chr02	14795165	14796467	61.01	PREDICTED: probable N-acetyltransferase HLS1-like
Zj.jz039269007	Chr02	14809953	14811513	61.01	NA
Zj.jz039269008	Chr02	14807072	14807812	61.01	NA
Zj.jz044709015	Chr02	15685135	15685581	67.46	NA
Zj.jz044709013	Chr02	15670557	15672719	67.46	PREDICTED: pentatricopeptide repeat-containing protein At4g17616-like, partial
Zj.jz044709014	Chr02	15674109	15679544	67.46	PREDICTED: uncharacterized protein LOC107435755 isoform X1
Zj.jz044709012	Chr02	15664202	15668429	67.46	PREDICTED: calcineurin B-like protein 1
Zj.jz044709016	Chr02	15710729	15711259	67.46	NA
Zj.jz043523009	Chr02	17333908	17336521	76.73	PREDICTED: ABC transporter I family member 20
Zj.jz043523004	Chr02	17375426	17379211	76.73	PREDICTED: probable pectinesterase 15
Zj.jz043523003	Chr02	17393580	17394125	76.73	NA
Zj.jz043523011	Chr02	17302968	17305933	76.73	PREDICTED: WAT1-related protein At1g09380
Zj.jz043523008	Chr02	17336965	17338307	76.73	PREDICTED: trafficking protein particle complex subunit 4
Zj.jz043523007	Chr02	17340255	17340815	76.73	NA
Zj.jz043523010	Chr02	17330293	17332860	76.73	NA
Zj.jz043523006	Chr02	17345406	17349750	76.73	PREDICTED: probable pectinesterase 15
Zj.jz043523005	Chr02	17360124	17364291	76.73	NA
Zj.jz041655015	Chr02	22605366	22606208	154.72	NA
Zj.jz041655007	Chr02	22532678	22535277	154.72	PREDICTED: GDT1-like protein 4
Zj.jz041655011	Chr02	22550173	22554048	154.72	NA
Zj.jz041655012	Chr02	22570655	22571597	154.72	NA
Zj.jz041655005	Chr02	22520511	22521186	154.72	PREDICTED: uncharacterized protein LOC107412391
Zj.jz041655008	Chr02	22536952	22537960	154.72	NA
Zj.jz041655013	Chr02	22578017	22578667	154.72	NA
Zj.jz041655009	Chr02	22542427	22546693	154.72	PREDICTED: TMV resistance protein N-like
Zj.jz041655010	Chr02	22549028	22549246	154.72	NA
Zj.jz041655014	Chr02	22594784	22596134	154.72	NA
Zj.jz041655006	Chr02	22524449	22528960	154.72	PREDICTED: zinc finger CCCH domain-containing protein ZFN-like isoform X1
Zj.jz036113119	Chr02	23681298	23683966	68.6	NA
Zj.jz036113123	Chr02	23698497	23701875	68.6	PREDICTED: stromal 70 kDa heat shock-related protein, chloroplastic
Zj.jz036113120	Chr02	23688100	23688796	68.6	PREDICTED: uncharacterized protein LOC107412554
Zj.jz036113121	Chr02	23689925	23693598	68.6	PREDICTED: MACPF domain-containing protein At4g24290 isoform X1
Zj.jz036113122	Chr02	23695038	23698007	68.6	PREDICTED: uncharacterized protein LOC107412566
Zj.jz036113124	Chr02	23703087	23707317	68.6	PREDICTED: shaggy-related protein kinase kappa
Zj.jz036113125	Chr02	23709622	23712856	68.6	PREDICTED: prolycopene isomerase, chloroplastic
Zj.jz014397077	Chr02	24029368	24030515	200.53	PREDICTED: glucan endo-1,3-beta-glucosidase-like
Zj.jz014397089	Chr02	23923005	23923690	200.53	NA
Zj.jz014397084	Chr02	23952805	23960348	200.53	PREDICTED: uncharacterized protein LOC107412529 isoform X1
Zj.jz014397090	Chr02	23909606	23920244	200.53	PREDICTED: endoribonuclease Dicer homolog 2 isoform X1
Zj.jz014397072	Chr02	24049415	24050040	200.53	NA
Zj.jz014397076	Chr02	24033021	24034660	200.53	NA
Zj.jz014397087	Chr02	23934986	23938630	200.53	PREDICTED: AP2-like ethylene-responsive transcription factor BBM
Zj.jz014397071	Chr02	24054040	24057980	200.53	PREDICTED: zinc finger CCCH domain-containing protein 55-like
Zj.jz014397086	Chr02	23942999	23946459	200.53	PREDICTED: protein FAR1-RELATED SEQUENCE 5-like isoform X1
Zj.jz014397073	Chr02	24047704	24049288	200.53	NA
Zj.jz014397085	Chr02	23948348	23951508	200.53	NA
Zj.jz014397083	Chr02	23981549	23982318	200.53	NA
Zj.jz014397078	Chr02	24019507	24019989	200.53	NA
Zj.jz014397081	Chr02	23987594	23991992	200.53	NA
Zj.jz014397075	Chr02	24036338	24037503	200.53	PREDICTED: glucan endo-1,3-beta-glucosidase-like
Zj.jz014397079	Chr02	24018839	24019440	200.53	NA
Zj.jz014397088	Chr02	23925939	23930720	200.53	PREDICTED: phospholipase A(1) LCAT3
Zj.jz014397074	Chr02	24038517	24040343	200.53	PREDICTED: glucan endo-1,3-beta-glucosidase-like
Zj.jz014397080	Chr02	24007737	24009040	200.53	PREDICTED: glucan endo-1,3-beta-glucosidase, basic vacuolar isoform-like, partial
Zj.jz011311016	Chr03	1198668	1204334	153.07	PREDICTED: dr1-associated corepressor isoform X1
Zj.jz011311013	Chr03	1219547	1222905	153.07	PREDICTED: LOW QUALITY PROTEIN: ATP-dependent Clp protease proteolytic subunit 3, chloroplastic
Zj.jz011311014	Chr03	1213612	1217820	153.07	NA
Zj.jz011311008	Chr03	1298773	1300277	153.07	PREDICTED: uncharacterized protein LOC107412764
Zj.jz011311015	Chr03	1205780	1207017	153.07	PREDICTED: cysteine proteinase inhibitor 12
Zj.jz011311017	Chr03	1193968	1194999	153.07	PREDICTED: zinc finger protein 3-like
Zj.jz011311019	Chr03	1184579	1184875	153.07	NA
Zj.jz011311011	Chr03	1239235	1241444	153.07	PREDICTED: WAT1-related protein At5g07050
Zj.jz011311009	Chr03	1288647	1289648	153.07	NA
Zj.jz011311010	Chr03	1284435	1285436	153.07	PREDICTED: probable carboxylesterase 15
Zj.jz011311012	Chr03	1226404	1231417	153.07	PREDICTED: probable cytochrome P450 313a4
Zj.jz011311018	Chr03	1190553	1191176	153.07	NA
Zj.jz011311007	Chr03	1304585	1306832	153.07	NA
Zj.jz001791003	Chr03	1419947	1427443	128.26	NA
Zj.jz011311001	Chr03	1359722	1381362	128.26	NA
Zj.jz011311006	Chr03	1334317	1336738	128.26	NA
Zj.jz011311002	Chr03	1354362	1358808	128.26	PREDICTED: probable choline kinase 2 isoform X1
Zj.jz011311003	Chr03	1343689	1344208	128.26	NA
Zj.jz001791002	Chr03	1390245	1390853	128.26	NA
Zj.jz011311005	Chr03	1340540	1341055	128.26	PREDICTED: putative RING-H2 finger protein ATL69
Zj.jz011311004	Chr03	1342374	1343618	128.26	NA
Zj.jz001791001	Chr03	1389925	1390140	128.26	NA
Zj.jz044867037	Chr03	2474246	2476413	123.24	NA
Zj.jz044867036	Chr03	2478141	2483934	123.24	NA
Zj.jz044867034	Chr03	2498181	2498553	123.24	NA
Zj.jz044867032	Chr03	2520536	2522927	123.24	PREDICTED: putative 12-oxophytodienoate reductase 11
Zj.jz044867033	Chr03	2502111	2506068	123.24	NA
Zj.jz044867029	Chr03	2538493	2547117	123.24	NA
Zj.jz044867038	Chr03	2472510	2473850	123.24	NA
Zj.jz044867030	Chr03	2531578	2537361	123.24	NA
Zj.jz044867035	Chr03	2495017	2496971	123.24	NA
Zj.jz044867031	Chr03	2526632	2529979	123.24	PREDICTED: SAC3 family protein C
Zj.jz044867010	Chr03	2671036	2671356	321.84	NA
Zj.jz044867002	Chr03	2806723	2810444	321.84	PREDICTED: uncharacterized protein LOC107412896
Zj.jz044867003	Chr03	2799837	2805492	321.84	PREDICTED: uncharacterized protein LOC107412901
Zj.jz044867008	Chr03	2671856	2672218	321.84	NA
Zj.jz044867006	Chr03	2681533	2682196	321.84	NA
Zj.jz044867007	Chr03	2673568	2674722	321.84	PREDICTED: mitochondrial metalloendopeptidase OMA1-like
Zj.jz044867005	Chr03	2685100	2689647	321.84	PREDICTED: uncharacterized protein LOC107412869
Zj.jz044867004	Chr03	2712045	2798106	321.84	NA
Zj.jz044867011	Chr03	2658493	2664255	321.84	PREDICTED: serrate RNA effector molecule-like
Zj.jz044867009	Chr03	2671448	2671822	321.84	NA
Zj.jz042095013	Chr03	3143502	3147977	538.62	PREDICTED: chlorophyll(ide) b reductase NOL, chloroplastic, partial
Zj.jz042095014	Chr03	3148772	3150610	538.62	NA
Zj.jz042095011	Chr03	3131815	3134843	538.62	PREDICTED: cyclic dof factor 1-like
Zj.jz042095015	Chr03	3151850	3153442	538.62	NA
Zj.jz042095016	Chr03	3156383	3161362	538.62	PREDICTED: ankyrin repeat-containing protein At3g12360-like
Zj.jz042095021	Chr03	3191303	3197819	538.62	PREDICTED: protein RBL
Zj.jz042095022	Chr03	3200123	3201469	538.62	PREDICTED: beta-D-glucosyl crocetin beta-1,6-glucosyltransferase-like
Zj.jz042095018	Chr03	3170736	3171221	538.62	NA
Zj.jz042095019	Chr03	3171892	3174804	538.62	NA
Zj.jz042095012	Chr03	3136303	3140645	538.62	NA
Zj.jz042095020	Chr03	3176543	3190165	538.62	NA
Zj.jz042095017	Chr03	3166333	3169831	538.62	NA
Zj.jz007927067	Chr03	7557846	7558154	64.49	NA
Zj.jz007927062	Chr03	7583151	7583843	64.49	PREDICTED: enoyl-CoA delta isomerase 1, peroxisomal-like
Zj.jz007927063	Chr03	7576508	7577200	64.49	NA
Zj.jz007927066	Chr03	7559733	7560044	64.49	NA
Zj.jz007927056	Chr03	7613093	7622402	64.49	PREDICTED: uncharacterized protein LOC107413525 isoform X1
Zj.jz007927057	Chr03	7611715	7611933	64.49	NA
Zj.jz007927059	Chr03	7607346	7607795	64.49	NA
Zj.jz007927065	Chr03	7562286	7564885	64.49	PREDICTED: ACT domain-containing protein ACR9-like
Zj.jz007927068	Chr03	7550528	7555636	64.49	PREDICTED: methionine--tRNA ligase, chloroplastic/mitochondrial
Zj.jz007927061	Chr03	7589463	7590173	64.49	PREDICTED: enoyl-CoA delta isomerase 1, peroxisomal-like
Zj.jz007927070	Chr03	7544547	7545660	64.49	NA
Zj.jz007927064	Chr03	7574918	7575283	64.49	NA
Zj.jz007927069	Chr03	7545664	7549437	64.49	PREDICTED: UDP-glucuronic acid decarboxylase 6-like
Zj.jz007927060	Chr03	7594569	7606841	64.49	PREDICTED: uncharacterized protein LOC107413517
Zj.jz007927055	Chr03	7623919	7629465	64.49	PREDICTED: elongator complex protein 1-like, partial
Zj.jz007927058	Chr03	7609432	7611013	64.49	PREDICTED: THO complex subunit 4B-like
Zj.jz040641024	Chr03	8976607	8982466	62.14	NA
Zj.jz040641021	Chr03	8999621	9005286	62.14	PREDICTED: 5\'-3\' exoribonuclease 3-like
Zj.jz040641023	Chr03	8983048	8985052	62.14	NA
Zj.jz040641022	Chr03	8994625	8995142	62.14	NA
Zj.jz040641027	Chr03	8943167	8943615	62.14	NA
Zj.jz040641028	Chr03	8933826	8938313	62.14	PREDICTED: uncharacterized protein LOC107413617
Zj.jz040641026	Chr03	8946622	8951084	62.14	NA
Zj.jz040641025	Chr03	8966878	8968085	62.14	NA
Zj.jz028519008	Chr03	9777816	9778875	103.64	PREDICTED: chlorophyll a-b binding protein 6, chloroplastic
Zj.jz028519007	Chr03	9767468	9768458	103.64	NA
Zj.jz028519009	Chr03	9808797	9811043	103.64	PREDICTED: serine/threonine-protein kinase-like protein CCR2
Zj.jz019227013	Chr03	12490705	12491900	73.59	NA
Zj.jz019227015	Chr03	12482150	12483534	73.59	PREDICTED: glucan endo-1,3-beta-glucosidase 3
Zj.jz019227012	Chr03	12514509	12517885	73.59	PREDICTED: 40S ribosomal protein S4-like
Zj.jz019227014	Chr03	12485843	12486388	73.59	PREDICTED: uncharacterized protein LOC107413760
Zj.jz019227011	Chr03	12533520	12539175	73.59	NA
Zj.jz010643041	Chr03	13195236	13195571	66.94	NA
Zj.jz040731037	Chr03	15081266	15083640	152.3	PREDICTED: protein yippee-like
Zj.jz040731030	Chr03	14945574	14951665	152.3	PREDICTED: putative receptor-like protein kinase At3g47110
Zj.jz040731027	Chr03	14919804	14923483	152.3	NA
Zj.jz040731028	Chr03	14938932	14939680	152.3	NA
Zj.jz040731032	Chr03	14990100	14993953	152.3	PREDICTED: putative receptor-like protein kinase At3g47110
Zj.jz040731034	Chr03	15053863	15057046	152.3	PREDICTED: clathrin light chain 2
Zj.jz040731035	Chr03	15058647	15062937	152.3	PREDICTED: zonadhesin
Zj.jz040731036	Chr03	15072156	15077294	152.3	PREDICTED: arginyl-tRNA--protein transferase 2 isoform X1
Zj.jz040731033	Chr03	15040483	15041477	152.3	NA
Zj.jz040731029	Chr03	14940134	14943547	152.3	PREDICTED: DEAD-box ATP-dependent RNA helicase 42
Zj.jz040731045	Chr03	15200360	15202606	142.3	PREDICTED: uncharacterized protein LOC107413860
Zj.jz040731047	Chr03	15222041	15225918	142.3	NA
Zj.jz040731044	Chr03	15183787	15198866	142.3	PREDICTED: nuclear pore complex protein NUP88-like
Zj.jz040731046	Chr03	15210236	15217040	142.3	PREDICTED: putative ABC1 protein At2g40090
Zj.jz040731042	Chr03	15165670	15170690	142.3	PREDICTED: cytochrome P450 90A1
Zj.jz040731048	Chr03	15228669	15231699	142.3	PREDICTED: DNA replication complex GINS protein psf3-like isoform X1
Zj.jz040731043	Chr03	15172055	15178990	142.3	PREDICTED: nuclear pore complex protein NUP88-like, partial
Zj.jz040731049	Chr03	15232711	15233151	142.3	NA
Zj.jz036321019	Chr03	17098972	17101903	65.94	PREDICTED: polyadenylate-binding protein 1-like
Zj.jz036321015	Chr03	17123479	17125128	65.94	NA
Zj.jz036321017	Chr03	17111159	17114607	65.94	PREDICTED: glutamate dehydrogenase 2
Zj.jz036321013	Chr03	17139495	17142681	65.94	NA
Zj.jz036321014	Chr03	17135094	17137902	65.94	NA
Zj.jz036321018	Chr03	17103902	17106557	65.94	PREDICTED: mediator of RNA polymerase II transcription subunit 31 isoform X2
Zj.jz036321016	Chr03	17116196	17121761	65.94	NA
Zj.jz044531006	Chr03	17360292	17371398	77.86	PREDICTED: ATP-dependent DNA helicase SRS2-like protein At4g25120
Zj.jz044531004	Chr03	17339185	17346810	77.86	NA
Zj.jz044531005	Chr03	17347467	17351492	77.86	PREDICTED: ankyrin repeat-containing protein At3g12360-like
Zj.jz000687003	Chr03	17302464	17312059	77.86	NA
Zj.jz044531003	Chr03	17334474	17335268	77.86	NA
Zj.jz044531068	Chr03	17900794	17903436	61.17	PREDICTED: putative disease resistance RPP13-like protein 3, partial
Zj.jz016165002	Chr03	17910963	17912404	61.17	PREDICTED: probable 2-oxoglutarate-dependent dioxygenase AOP1
Zj.jz044531066	Chr03	17889406	17893225	61.17	PREDICTED: protein DYAD-like
Zj.jz016165001	Chr03	17906550	17906920	61.17	NA
Zj.jz044531067	Chr03	17894532	17899768	61.17	NA
Zj.jz016165004	Chr03	17932833	17933312	61.17	PREDICTED: lipoxygenase homology domain-containing protein 1-like
Zj.jz016165003	Chr03	17929511	17930779	61.17	PREDICTED: putative F-box protein At3g10240
Zj.jz006993015	Chr03	19501010	19503415	77.72	PREDICTED: pre-mRNA cleavage factor Im 25 kDa subunit 2
Zj.jz006993018	Chr03	19523223	19527879	77.72	PREDICTED: flap endonuclease GEN-like 2 isoform X1
Zj.jz006993017	Chr03	19516127	19522801	77.72	PREDICTED: DNA mismatch repair protein MSH3
Zj.jz006993012	Chr03	19484144	19485324	77.72	PREDICTED: 25.3 kDa vesicle transport protein
Zj.jz006993025	Chr03	19561463	19563200	77.72	PREDICTED: protein GLC8 isoform X1
Zj.jz006993016	Chr03	19508043	19509317	77.72	NA
Zj.jz006993024	Chr03	19556963	19558773	77.72	PREDICTED: ADP-ribosylation factor-related protein 1 isoform X2
Zj.jz006993019	Chr03	19532423	19533716	77.72	NA
Zj.jz006993026	Chr03	19564105	19564722	77.72	PREDICTED: 3-hexulose-6-phosphate isomerase isoform X1
Zj.jz006993013	Chr03	19486615	19489157	77.72	PREDICTED: transcription factor LAF1-like
Zj.jz006993014	Chr03	19498565	19500226	77.72	PREDICTED: pentatricopeptide repeat-containing protein At3g29230-like
Zj.jz006993011	Chr03	19479843	19482208	77.72	PREDICTED: remorin
Zj.jz006993023	Chr03	19555399	19556340	77.72	NA
Zj.jz006993021	Chr03	19541663	19542138	77.72	NA
Zj.jz006993022	Chr03	19549801	19554710	77.72	PREDICTED: methyl-CpG-binding domain-containing protein 13
Zj.jz006993020	Chr03	19537220	19539493	77.72	PREDICTED: membrane steroid-binding protein 1-like
Zj.jz006429012	Chr03	20451380	20454319	120.91	NA
Zj.jz006429015	Chr03	20490495	20491656	120.91	NA
Zj.jz006429011	Chr03	20441210	20450491	120.91	PREDICTED: protein timeless homolog
Zj.jz006429009	Chr03	20432401	20432856	120.91	NA
Zj.jz006429010	Chr03	20434638	20439442	120.91	PREDICTED: plastidial pyruvate kinase 2-like
Zj.jz006429013	Chr03	20463633	20466440	120.91	PREDICTED: LRR receptor-like serine/threonine-protein kinase GSO2 isoform X1
Zj.jz006429016	Chr03	20495191	20501354	120.91	PREDICTED: LOW QUALITY PROTEIN: leucine-rich repeat receptor protein kinase EMS1-like
Zj.jz006429008	Chr03	20403711	20404476	120.91	PREDICTED: hevamine-A-like
Zj.jz006429014	Chr03	20469933	20472740	120.91	PREDICTED: leucine-rich repeat receptor protein kinase EMS1-like isoform X2
Zj.jz006429046	Chr03	20658064	20660591	173.77	NA
Zj.jz006429051	Chr03	20699693	20700325	173.77	PREDICTED: FK506-binding protein 4-like
Zj.jz006429048	Chr03	20662602	20664290	173.77	NA
Zj.jz006429044	Chr03	20647595	20648617	173.77	PREDICTED: uncharacterized protein P11E10.01
Zj.jz006429054	Chr03	20717011	20719614	173.77	PREDICTED: probable serine/threonine-protein kinase At1g01540
Zj.jz006429040	Chr03	20627973	20633564	173.77	NA
Zj.jz006429042	Chr03	20640102	20641673	173.77	NA
Zj.jz006429049	Chr03	20672302	20676455	173.77	PREDICTED: serrate RNA effector molecule-like
Zj.jz006429043	Chr03	20642533	20646389	173.77	NA
Zj.jz006429045	Chr03	20650347	20655583	173.77	PREDICTED: DNA-directed primase/polymerase protein isoform X1
Zj.jz006429047	Chr03	20660692	20661981	173.77	PREDICTED: DUF21 domain-containing protein At5g52790
Zj.jz006429050	Chr03	20696314	20696871	173.77	PREDICTED: uncharacterized protein PAM68-like
Zj.jz006429052	Chr03	20703445	20706366	173.77	PREDICTED: protein REVEILLE 6 isoform X1
Zj.jz006429053	Chr03	20707425	20714762	173.77	PREDICTED: glutaminyl-peptide cyclotransferase
Zj.jz006429041	Chr03	20635529	20639567	173.77	PREDICTED: dnaJ protein ERDJ2A-like, partial
Zj.jz036317011	Chr03	22566624	22568744	72.84	PREDICTED: ribosome-binding factor PSRP1, chloroplastic
Zj.jz036317010	Chr03	22569445	22573147	72.84	PREDICTED: subtilisin-like protease SBT3.10 isoform X2
Zj.jz036317013	Chr03	22554704	22555336	72.84	PREDICTED: protein YLS9
Zj.jz036317015	Chr03	22541198	22542731	72.84	NA
Zj.jz036317006	Chr03	22602811	22604282	72.84	NA
Zj.jz036317008	Chr03	22591717	22592831	72.84	NA
Zj.jz036317007	Chr03	22593262	22594238	72.84	NA
Zj.jz036317014	Chr03	22547440	22548336	72.84	PREDICTED: uncharacterized protein LOC107414919
Zj.jz036317005	Chr03	22606144	22606929	72.84	NA
Zj.jz036317012	Chr03	22559709	22563699	72.84	PREDICTED: two-component response regulator-like APRR5
Zj.jz036317009	Chr03	22576325	22578015	72.84	PREDICTED: uncharacterized protein LOC107414938
Zj.jz036317002	Chr03	22615085	22615379	72.84	NA
Zj.jz036317004	Chr03	22606988	22607299	72.84	NA
Zj.jz036317003	Chr03	22610337	22611992	72.84	PREDICTED: uncharacterized protein LOC107414984
Zj.jz019439061	Chr03	23017523	23020081	217.75	NA
Zj.jz019439057	Chr03	23051097	23053840	217.75	NA
Zj.jz019439080	Chr03	22926621	22927130	217.75	PREDICTED: probable calcium-binding protein CML18
Zj.jz019439081	Chr03	22922508	22923878	217.75	PREDICTED: uncharacterized protein At1g24485-like
Zj.jz019439077	Chr03	22944327	22946873	217.75	PREDICTED: peptidyl-tRNA hydrolase 2, mitochondrial
Zj.jz019439079	Chr03	22927846	22930274	217.75	NA
Zj.jz019439085	Chr03	22904779	22905744	217.75	PREDICTED: protein EXORDIUM-like 6
Zj.jz019439087	Chr03	22898927	22899560	217.75	PREDICTED: S-norcoclaurine synthase 1-like
Zj.jz019439075	Chr03	22954839	22959368	217.75	NA
Zj.jz019439055	Chr03	23070296	23071850	217.75	PREDICTED: anthocyanidin 3-O-glucosyltransferase 2-like
Zj.jz019439054	Chr03	23073617	23076873	217.75	PREDICTED: ADP-ribosylation factor 1-like 2
Zj.jz019439070	Chr03	22983375	22984765	217.75	PREDICTED: NADH dehydrogenase
Zj.jz019439062	Chr03	23010893	23014452	217.75	PREDICTED: ERAD-associated E3 ubiquitin-protein ligase HRD1B-like
Zj.jz019439074	Chr03	22960383	22961240	217.75	PREDICTED: formin-like protein 3
Zj.jz019439071	Chr03	22978145	22982281	217.75	PREDICTED: ATPase family AAA domain-containing protein 3-B-like
Zj.jz019439068	Chr03	22987649	22992161	217.75	PREDICTED: pentatricopeptide repeat-containing protein At5g27270
Zj.jz019439066	Chr03	22997388	22999553	217.75	PREDICTED: protein SMG9-like
Zj.jz019439060	Chr03	23020551	23020877	217.75	NA
Zj.jz019439084	Chr03	22906392	22914276	217.75	NA
Zj.jz019439072	Chr03	22970906	22975131	217.75	NA
Zj.jz019439069	Chr03	22985084	22986505	217.75	PREDICTED: pentatricopeptide repeat-containing protein At1g77170
Zj.jz019439083	Chr03	22916169	22919135	217.75	PREDICTED: binding partner of ACD11 1
Zj.jz019439053	Chr03	23078140	23086652	217.75	PREDICTED: uncharacterized protein LOC107414872
Zj.jz019439063	Chr03	23007868	23009923	217.75	PREDICTED: probable NADH dehydrogenase
Zj.jz019439059	Chr03	23021026	23025736	217.75	NA
Zj.jz019439076	Chr03	22948739	22950714	217.75	PREDICTED: TOM1-like protein 2
Zj.jz019439086	Chr03	22902151	22903111	217.75	PREDICTED: THO complex subunit 7A
Zj.jz019439073	Chr03	22962341	22968624	217.75	PREDICTED: transducin beta-like protein 3
Zj.jz019439058	Chr03	23036769	23039219	217.75	PREDICTED: laccase-15-like
Zj.jz019439082	Chr03	22921295	22921840	217.75	NA
Zj.jz019439064	Chr03	23002036	23005968	217.75	NA
Zj.jz019439052	Chr03	23089175	23091807	217.75	PREDICTED: terpene synthase 10-like
Zj.jz019439067	Chr03	22993537	22996770	217.75	PREDICTED: transcription factor-like protein DPB isoform X2
Zj.jz019439056	Chr03	23058861	23069314	217.75	NA
Zj.jz019439078	Chr03	22931049	22932398	217.75	NA
Zj.jz019439065	Chr03	23000230	23001408	217.75	NA
Zj.jz019439010	Chr03	23377201	23379273	85.36	PREDICTED: putative pentatricopeptide repeat-containing protein At5g36300
Zj.jz019439004	Chr03	23407865	23408570	85.36	NA
Zj.jz019439011	Chr03	23375426	23376914	85.36	NA
Zj.jz019439014	Chr03	23373380	23373820	85.36	NA
Zj.jz019439019	Chr03	23352561	23354656	85.36	PREDICTED: putative B3 domain-containing protein Os03g0621600
Zj.jz019439005	Chr03	23404255	23406884	85.36	PREDICTED: uncharacterized protein LOC107414912
Zj.jz019439017	Chr03	23358451	23360379	85.36	PREDICTED: uncharacterized protein LOC107414941
Zj.jz019439009	Chr03	23382665	23385358	85.36	NA
Zj.jz019439003	Chr03	23408665	23422090	85.36	PREDICTED: 5\'-3\' exoribonuclease 4-like
Zj.jz019439002	Chr03	23423837	23427072	85.36	PREDICTED: SWR1 complex subunit 2 isoform X3
Zj.jz019439020	Chr03	23348807	23351511	85.36	PREDICTED: B3 domain-containing transcription factor VRN1-like
Zj.jz019439018	Chr03	23356025	23357470	85.36	PREDICTED: B3 domain-containing protein At4g01580-like
Zj.jz019439015	Chr03	23372485	23373114	85.36	NA
Zj.jz019439007	Chr03	23394425	23397467	85.36	NA
Zj.jz019439006	Chr03	23402278	23403279	85.36	PREDICTED: 60S ribosomal protein L13-1
Zj.jz019439016	Chr03	23363381	23366491	85.36	PREDICTED: uncharacterized protein LOC107414996 isoform X2
Zj.jz019439012	Chr03	23374791	23375219	85.36	PREDICTED: uncharacterized protein LOC107414915
Zj.jz019439008	Chr03	23386284	23386587	85.36	NA
Zj.jz019439013	Chr03	23374217	23374528	85.36	NA
Zj.jz040869008	Chr04	3040068	3041624	59.87	NA
Zj.jz040869010	Chr04	3046350	3046550	59.87	NA
Zj.jz040869013	Chr04	3066097	3074923	59.87	PREDICTED: putative methylesterase 14, chloroplastic isoform X3
Zj.jz040869012	Chr04	3054801	3062476	59.87	NA
Zj.jz040869006	Chr04	3025784	3025969	59.87	NA
Zj.jz040869007	Chr04	3029349	3032940	59.87	PREDICTED: agamous-like MADS-box protein AGL11
Zj.jz040869009	Chr04	3043106	3045941	59.87	NA
Zj.jz040869011	Chr04	3048194	3051605	59.87	NA
Zj.jz032501077	Chr04	4102634	4109926	68.6	PREDICTED: uncharacterized protein LOC107430480
Zj.jz032501078	Chr04	4079602	4096991	68.6	PREDICTED: exocyst complex component SEC5A-like
Zj.jz032501081	Chr04	4050493	4055209	68.6	NA
Zj.jz032501079	Chr04	4062831	4066096	68.6	PREDICTED: pentatricopeptide repeat-containing protein At3g58590
Zj.jz032501082	Chr04	4041184	4049070	68.6	PREDICTED: ABC transporter G family member 25
Zj.jz032501080	Chr04	4055213	4056268	68.6	NA
Zj.jz032501064	Chr04	4379698	4386355	62.95	NA
Zj.jz032501063	Chr04	4395526	4460629	62.95	NA
Zj.jz032501029	Chr04	5061006	5066971	104.43	NA
Zj.jz032501027	Chr04	5079700	5081923	104.43	NA
Zj.jz032501026	Chr04	5099606	5125401	104.43	NA
Zj.jz032501028	Chr04	5078239	5079682	104.43	NA
Zj.jz032501030	Chr04	5018103	5021585	104.43	PREDICTED: serine/threonine protein phosphatase 2A 57 kDa regulatory subunit B\' iota isoform
Zj.jz032501031	Chr04	4988603	4993838	104.43	NA
Zj.jz032501011	Chr04	5568947	5570200	378.99	PREDICTED: uncharacterized protein LOC107421298
Zj.jz032501009	Chr04	5638272	5638618	378.99	NA
Zj.jz032501012	Chr04	5556948	5557672	378.99	NA
Zj.jz032501010	Chr04	5623214	5627864	378.99	PREDICTED: F-box/LRR-repeat protein 4
Zj.jz032501014	Chr04	5534535	5536602	378.99	PREDICTED: pectinesterase-like
Zj.jz032501013	Chr04	5541590	5543059	378.99	NA
Zj.jz032501015	Chr04	5500082	5502180	378.99	NA
Zj.jz032501001	Chr04	5916534	5923243	114.24	NA
Zj.jz004039009	Chr04	6267271	6274040	107.72	PREDICTED: protein CLT2, chloroplastic isoform X1
Zj.jz004039010	Chr04	6276340	6280925	107.72	PREDICTED: neuroguidin-like
Zj.jz004039011	Chr04	6284874	6290812	107.72	NA
Zj.jz004039012	Chr04	6302607	6317836	107.72	PREDICTED: E3 ubiquitin-protein ligase UPL2-like
Zj.jz004039008	Chr04	6248229	6251014	107.72	PREDICTED: uncharacterized protein LOC107421324
Zj.jz004039007	Chr04	6239130	6245407	107.72	PREDICTED: GATA transcription factor 24-like isoform X1
Zj.jz032441018	Chr04	7082623	7083177	85.54	PREDICTED: ethylene-responsive transcription factor ERF021
Zj.jz032441019	Chr04	7056788	7057357	85.54	PREDICTED: ethylene-responsive transcription factor ERF021-like
Zj.jz032441020	Chr04	7048134	7052787	85.54	PREDICTED: uncharacterized protein LOC107421316
Zj.jz032441017	Chr04	7124414	7128896	85.54	PREDICTED: protein DETOXIFICATION 14-like
Zj.jz009889002	Chr04	7599108	7600918	90.61	NA
Zj.jz025517006	Chr04	8286977	8372180	153.63	PREDICTED: probable rhamnogalacturonate lyase B
Zj.jz025517007	Chr04	8406922	8414307	153.63	PREDICTED: rhamnogalacturonate lyase-like
Zj.jz025517005	Chr04	8283107	8286249	153.63	PREDICTED: histidine kinase CKI1-like
Zj.jz012629021	Chr04	9729020	9731048	151.6	NA
Zj.jz012629020	Chr04	9700939	9707525	151.6	PREDICTED: coiled-coil domain-containing protein 93
Zj.jz037775007	Chr04	11103375	11105155	65.81	NA
Zj.jz037775009	Chr04	11048120	11061556	65.81	PREDICTED: receptor-like serine/threonine-protein kinase SD1-8
Zj.jz037775008	Chr04	11068542	11076241	65.81	PREDICTED: protein tesmin/TSO1-like CXC 2
Zj.jz012139053	Chr04	13741527	13747755	69.52	NA
Zj.jz012139051	Chr04	13733088	13736097	69.52	PREDICTED: amino-acid permease BAT1 homolog
Zj.jz012139048	Chr04	13686645	13688137	69.52	PREDICTED: 1-aminocyclopropane-1-carboxylate oxidase 5
Zj.jz012139050	Chr04	13723309	13730781	69.52	NA
Zj.jz012139057	Chr04	13761256	13762698	69.52	PREDICTED: pentatricopeptide repeat-containing protein At1g77360, mitochondrial
Zj.jz012139056	Chr04	13757613	13759178	69.52	NA
Zj.jz012139055	Chr04	13750783	13756452	69.52	NA
Zj.jz012139052	Chr04	13736503	13741164	69.52	NA
Zj.jz012139049	Chr04	13698297	13700173	69.52	NA
Zj.jz039989032	Chr04	16158200	16161569	67.78	PREDICTED: 60S ribosomal protein L6-like
Zj.jz039989033	Chr04	16169173	16178702	67.78	PREDICTED: serine/threonine-protein phosphatase 2A activator
Zj.jz039989028	Chr04	16130962	16131960	67.78	PREDICTED: protein EXORDIUM-like
Zj.jz039989024	Chr04	16081092	16103725	67.78	PREDICTED: 7-deoxyloganetin glucosyltransferase-like
Zj.jz039989031	Chr04	16143205	16144559	67.78	NA
Zj.jz039989029	Chr04	16135373	16136329	67.78	NA
Zj.jz039989030	Chr04	16139506	16141320	67.78	NA
Zj.jz039989034	Chr04	16178738	16179974	67.78	PREDICTED: F-box protein FBW2
Zj.jz039989026	Chr04	16119309	16120262	67.78	PREDICTED: protein EXORDIUM-like
Zj.jz039989027	Chr04	16127617	16128660	67.78	PREDICTED: protein EXORDIUM-like
Zj.jz008869098	Chr04	20812991	20814764	76.92	NA
Zj.jz008869092	Chr04	20795602	20796093	76.92	NA
Zj.jz008869086	Chr04	20775049	20778599	76.92	PREDICTED: uncharacterized protein LOC107420123
Zj.jz008869093	Chr04	20796205	20797474	76.92	NA
Zj.jz008869095	Chr04	20804210	20807646	76.92	PREDICTED: PHD finger protein ALFIN-LIKE 4 isoform X1
Zj.jz008869087	Chr04	20780665	20781523	76.92	PREDICTED: probable WRKY transcription factor 50
Zj.jz008869079	Chr04	20706616	20753280	76.92	PREDICTED: (S)-coclaurine N-methyltransferase-like
Zj.jz008869082	Chr04	20762128	20762349	76.92	NA
Zj.jz008869081	Chr04	20759975	20761750	76.92	PREDICTED: (S)-coclaurine N-methyltransferase-like
Zj.jz008869089	Chr04	20789400	20789870	76.92	PREDICTED: 17.9 kDa class II heat shock protein
Zj.jz008869097	Chr04	20810855	20812329	76.92	NA
Zj.jz008869094	Chr04	20799211	20800781	76.92	PREDICTED: solute carrier family 25 member 44-like
Zj.jz008869088	Chr04	20785131	20789034	76.92	PREDICTED: probable 28S rRNA (cytosine-C(5))-methyltransferase
Zj.jz008869091	Chr04	20793174	20793665	76.92	PREDICTED: 17.6 kDa class II heat shock protein-like
Zj.jz008869083	Chr04	20768092	20769443	76.92	NA
Zj.jz008869099	Chr04	20816071	20819686	76.92	PREDICTED: omega-amidase, chloroplastic-like
Zj.jz008869096	Chr04	20808769	20810496	76.92	PREDICTED: pentatricopeptide repeat-containing protein At4g11690 isoform X2
Zj.jz008869080	Chr04	20756116	20757703	76.92	NA
Zj.jz008869085	Chr04	20771972	20774196	76.92	PREDICTED: (S)-coclaurine N-methyltransferase-like
Zj.jz008869090	Chr04	20791420	20791899	76.92	PREDICTED: 17.1 kDa class II heat shock protein-like
Zj.jz008869155	Chr04	21209342	21226138	133.79	NA
Zj.jz019333001	Chr04	21284735	21285594	133.79	NA
Zj.jz019333002	Chr04	21311559	21312116	133.79	NA
Zj.jz020387007	Chr04	21548382	21549024	91.83	NA
Zj.jz019333005	Chr04	21334700	21335739	91.83	NA
Zj.jz020387003	Chr04	21523433	21524134	91.83	NA
Zj.jz019333006	Chr04	21391569	21391808	91.83	NA
Zj.jz020387002	Chr04	21487975	21488530	91.83	NA
Zj.jz019333007	Chr04	21432246	21433162	91.83	NA
Zj.jz006119233	Chr04	23049305	23049805	158.39	PREDICTED: putative receptor protein kinase ZmPK1
Zj.jz006119235	Chr04	23036858	23038375	158.39	NA
Zj.jz006119234	Chr04	23042968	23048577	158.39	NA
Zj.jz034129179	Chr04	25771311	25771844	80.17	NA
Zj.jz027271001	Chr05	1345720	1346948	71.17	NA
Zj.jz019939005	Chr05	1404996	1413811	71.17	PREDICTED: protein PNS1
Zj.jz019939002	Chr05	1373971	1374375	71.17	NA
Zj.jz019939004	Chr05	1399211	1399843	71.17	NA
Zj.jz024217062	Chr05	2595669	2596043	85.48	NA
Zj.jz024217060	Chr05	2580732	2583923	85.48	PREDICTED: phosphoglycerate kinase, chloroplastic-like
Zj.jz024217063	Chr05	2605222	2605701	85.48	NA
Zj.jz024217059	Chr05	2576169	2577194	85.48	PREDICTED: uncharacterized protein LOC107417880
Zj.jz024217064	Chr05	2614032	2621527	85.48	PREDICTED: actin-related protein 4 isoform X2
Zj.jz024217058	Chr05	2550931	2553390	85.48	NA
Zj.jz024217056	Chr05	2524449	2531330	85.48	PREDICTED: ATP-dependent zinc metalloprotease FTSH 12, chloroplastic
Zj.jz024217057	Chr05	2532080	2544867	85.48	NA
Zj.jz024217061	Chr05	2586870	2590542	85.48	PREDICTED: phosphoglycerate kinase, cytosolic
Zj.jz024217077	Chr05	2742047	2746602	108.74	PREDICTED: DEAD-box ATP-dependent RNA helicase 10-like
Zj.jz024217072	Chr05	2725293	2725628	108.74	PREDICTED: uncharacterized protein LOC107417839
Zj.jz024217076	Chr05	2736652	2740677	108.74	NA
Zj.jz024217082	Chr05	2776884	2777440	108.74	NA
Zj.jz024217080	Chr05	2773168	2773512	108.74	NA
Zj.jz024217074	Chr05	2728282	2730864	108.74	PREDICTED: uncharacterized protein LOC107417854
Zj.jz024217075	Chr05	2733215	2735067	108.74	PREDICTED: uncharacterized protein LOC107417823
Zj.jz024217071	Chr05	2717488	2723886	108.74	PREDICTED: LOW QUALITY PROTEIN: thiosulfate/3-mercaptopyruvate sulfurtransferase 1, mitochondrial
Zj.jz024217081	Chr05	2773704	2775862	108.74	PREDICTED: CAX-interacting protein 4-like
Zj.jz024217070	Chr05	2712636	2715167	108.74	PREDICTED: putative rRNA methylase YtqB
Zj.jz024217079	Chr05	2753426	2756638	108.74	PREDICTED: pentatricopeptide repeat-containing protein At3g24000, mitochondrial
Zj.jz024217078	Chr05	2748845	2752633	108.74	PREDICTED: proteasome subunit alpha type-2-A-like
Zj.jz024217073	Chr05	2726236	2727384	108.74	PREDICTED: uncharacterized protein LOC107417838
Zj.jz015029125	Chr05	3189334	3189942	59.82	PREDICTED: uncharacterized protein LOC107418074
Zj.jz015029126	Chr05	3134751	3185850	59.82	NA
Zj.jz015029069	Chr05	3536254	3537857	62.57	PREDICTED: bidirectional sugar transporter SWEET10-like
Zj.jz015029072	Chr05	3504970	3505820	62.57	PREDICTED: mitochondrial import inner membrane translocase subunit TIM8-like isoform X2
Zj.jz015029065	Chr05	3553807	3554028	62.57	NA
Zj.jz015029066	Chr05	3548867	3551636	62.57	PREDICTED: glutamate-1-semialdehyde 2,1-aminomutase 2, chloroplastic-like
Zj.jz015029067	Chr05	3546089	3547187	62.57	PREDICTED: membrane-anchored ubiquitin-fold protein 3
Zj.jz015029071	Chr05	3506691	3509460	62.57	PREDICTED: probable protein S-acyltransferase 7
Zj.jz015029063	Chr05	3559652	3566880	62.57	PREDICTED: protein MICRORCHIDIA 4-like
Zj.jz015029068	Chr05	3541018	3545439	62.57	PREDICTED: RNA pseudouridine synthase 7-like
Zj.jz015029070	Chr05	3519580	3521274	62.57	PREDICTED: bidirectional sugar transporter SWEET12-like
Zj.jz015029064	Chr05	3555022	3555753	62.57	NA
Zj.jz015029058	Chr05	3597200	3605952	76.16	PREDICTED: omega-hydroxypalmitate O-feruloyl transferase-like
Zj.jz015029057	Chr05	3610770	3614427	76.16	NA
Zj.jz015029055	Chr05	3619741	3619965	76.16	NA
Zj.jz015029050	Chr05	3647648	3648283	76.16	PREDICTED: uncharacterized protein LOC107403474
Zj.jz015029048	Chr05	3661239	3664265	76.16	PREDICTED: palmitoyl-acyl carrier protein thioesterase, chloroplastic-like
Zj.jz015029059	Chr05	3593626	3594108	76.16	NA
Zj.jz015029054	Chr05	3621305	3625571	76.16	PREDICTED: recQ-mediated genome instability protein 1-like
Zj.jz015029047	Chr05	3674274	3676255	76.16	PREDICTED: neurofilament medium polypeptide-like isoform X1
Zj.jz015029049	Chr05	3652277	3653249	76.16	PREDICTED: HVA22-like protein e
Zj.jz015029051	Chr05	3643473	3645344	76.16	PREDICTED: 11-beta-hydroxysteroid dehydrogenase 1B-like
Zj.jz015029052	Chr05	3640282	3642169	76.16	NA
Zj.jz015029053	Chr05	3626381	3638632	76.16	PREDICTED: 11-beta-hydroxysteroid dehydrogenase 1B-like
Zj.jz015029056	Chr05	3615164	3617386	76.16	NA
Zj.jz044343003	Chr05	4395802	4399698	150.19	NA
Zj.jz044343012	Chr05	4348700	4351301	150.19	PREDICTED: lysine histidine transporter 2-like
Zj.jz044343016	Chr05	4335763	4338631	150.19	PREDICTED: 3-oxoacyl
Zj.jz044343002	Chr05	4401180	4401479	150.19	NA
Zj.jz044343007	Chr05	4378384	4379735	150.19	PREDICTED: uncharacterized protein LOC107418204
Zj.jz044343009	Chr05	4373391	4374584	150.19	PREDICTED: DELLA protein RGL1-like
Zj.jz044343017	Chr05	4329886	4334027	150.19	PREDICTED: transcription factor GTE10
Zj.jz044343005	Chr05	4387092	4390176	150.19	PREDICTED: 26S proteasome non-ATPase regulatory subunit 6
Zj.jz044343018	Chr05	4315031	4315933	150.19	PREDICTED: uncharacterized protein LOC107418172
Zj.jz044343006	Chr05	4380652	4385109	150.19	PREDICTED: uncharacterized aarF domain-containing protein kinase 1 isoform X2
Zj.jz044343013	Chr05	4346588	4347701	150.19	PREDICTED: uncharacterized protein LOC107418112
Zj.jz044343001	Chr05	4402086	4404894	150.19	NA
Zj.jz044343015	Chr05	4339655	4343957	150.19	PREDICTED: protein PLASTID TRANSCRIPTIONALLY ACTIVE 10
Zj.jz044343019	Chr05	4305933	4308502	150.19	NA
Zj.jz044343014	Chr05	4344853	4346170	150.19	NA
Zj.jz044343004	Chr05	4392385	4394974	150.19	PREDICTED: probable ubiquitin-like-specific protease 2A isoform X1
Zj.jz044343011	Chr05	4352833	4356371	150.19	PREDICTED: uncharacterized protein LOC107418166
Zj.jz044343008	Chr05	4375473	4377574	150.19	PREDICTED: nucleoside diphosphate kinase 2, chloroplastic
Zj.jz044343010	Chr05	4359286	4362289	150.19	PREDICTED: glyceraldehyde-3-phosphate dehydrogenase, cytosolic-like
Zj.jz006091031	Chr05	5130211	5142127	68.63	PREDICTED: centromere protein X isoform X3
Zj.jz006091030	Chr05	5126588	5128489	68.63	PREDICTED: leucine-rich repeat receptor-like serine/threonine/tyrosine-protein kinase SOBIR1
Zj.jz006091024	Chr05	5095505	5098977	68.63	PREDICTED: protein-L-isoaspartate O-methyltransferase 1-like isoform X2
Zj.jz006091029	Chr05	5119648	5121276	68.63	NA
Zj.jz006091025	Chr05	5101970	5105394	68.63	NA
Zj.jz006091027	Chr05	5110716	5111410	68.63	NA
Zj.jz006091028	Chr05	5111485	5112462	68.63	PREDICTED: leucine-rich repeat receptor-like serine/threonine/tyrosine-protein kinase SOBIR1
Zj.jz006091026	Chr05	5108949	5110267	68.63	NA
Zj.jz035825021	Chr05	7297708	7298366	72.73	PREDICTED: seed trypsin/chymotrypsin inhibitor TI5-72-like
Zj.jz035825020	Chr05	7331820	7332424	72.73	PREDICTED: seed trypsin/chymotrypsin inhibitor TI5-72-like
Zj.jz035825018	Chr05	7348851	7349371	72.73	NA
Zj.jz035825017	Chr05	7369081	7369725	72.73	PREDICTED: Bowman-Birk type proteinase inhibitor PVI-3(2)-like
Zj.jz035825019	Chr05	7336502	7336753	72.73	NA
Zj.jz035825016	Chr05	7382652	7386468	72.73	NA
Zj.jz035825002	Chr05	7539160	7544388	128.94	NA
Zj.jz013641001	Chr05	7603208	7603438	128.94	NA
Zj.jz035825004	Chr05	7512295	7512814	128.94	NA
Zj.jz035825003	Chr05	7522973	7523542	128.94	NA
Zj.jz013641002	Chr05	7603478	7605245	128.94	NA
Zj.jz013641003	Chr05	7606291	7612160	128.94	NA
Zj.jz041121002	Chr05	7856679	7857278	135.09	NA
Zj.jz013641020	Chr05	7825974	7828309	135.09	NA
Zj.jz041121004	Chr05	7872752	7874321	135.09	NA
Zj.jz041121006	Chr05	7915316	7916338	135.09	NA
Zj.jz041121007	Chr05	7920767	7922902	135.09	PREDICTED: pentatricopeptide repeat-containing protein At3g18020
Zj.jz041121005	Chr05	7908453	7910578	135.09	NA
Zj.jz041121003	Chr05	7857288	7858727	135.09	NA
Zj.jz041121001	Chr05	7852852	7853342	135.09	PREDICTED: Bowman-Birk type seed trypsin and chymotrypsin inhibitor-like
Zj.jz029963024	Chr05	8493506	8495906	103.58	NA
Zj.jz029963025	Chr05	8497202	8497471	103.58	NA
Zj.jz029963022	Chr05	8475532	8476063	103.58	NA
Zj.jz029963030	Chr05	8551011	8621575	103.58	NA
Zj.jz029963029	Chr05	8524236	8524505	103.58	NA
Zj.jz029963027	Chr05	8506480	8510912	103.58	NA
Zj.jz029963021	Chr05	8469247	8470339	103.58	NA
Zj.jz029963023	Chr05	8491893	8493054	103.58	NA
Zj.jz029963026	Chr05	8504096	8505449	103.58	NA
Zj.jz029963036	Chr05	8696135	8696326	134.54	NA
Zj.jz029963033	Chr05	8674559	8677043	134.54	NA
Zj.jz029963034	Chr05	8694490	8695303	134.54	NA
Zj.jz029963037	Chr05	8697633	8699544	134.54	PREDICTED: probable S-adenosylmethionine-dependent methyltransferase At5g38100
Zj.jz029963038	Chr05	8703749	8705323	134.54	PREDICTED: probable S-adenosylmethionine-dependent methyltransferase At5g38100
Zj.jz029963040	Chr05	8712222	8714406	134.54	NA
Zj.jz029963039	Chr05	8708584	8710507	134.54	PREDICTED: UDP-glycosyltransferase 89C1-like
Zj.jz029963032	Chr05	8663864	8664928	134.54	PREDICTED: probable S-adenosylmethionine-dependent methyltransferase At5g37990
Zj.jz029963035	Chr05	8695348	8696128	134.54	NA
Zj.jz029963031	Chr05	8625475	8625783	134.54	NA
Zj.jz029963062	Chr05	8957439	8959156	86.93	NA
Zj.jz029963067	Chr05	8984010	8986234	86.93	PREDICTED: protein DETOXIFICATION 16-like
Zj.jz029963068	Chr05	8987231	8989297	86.93	NA
Zj.jz029963065	Chr05	8974727	8977076	86.93	PREDICTED: protein DETOXIFICATION 16-like
Zj.jz029963069	Chr05	9002848	9003717	86.93	NA
Zj.jz029963061	Chr05	8926870	8927857	86.93	PREDICTED: probable glutathione S-transferase
Zj.jz029963060	Chr05	8917477	8921988	86.93	NA
Zj.jz029963063	Chr05	8967476	8967886	86.93	NA
Zj.jz029963066	Chr05	8978679	8981865	86.93	NA
Zj.jz029963064	Chr05	8970096	8973828	86.93	PREDICTED: cyclin-dependent kinase D-3-like isoform X3
Zj.jz029641020	Chr05	9745960	9753762	66.82	NA
Zj.jz029641021	Chr05	9737725	9743587	66.82	PREDICTED: nuclear poly(A) polymerase 1
Zj.jz029641018	Chr05	9763433	9765805	66.82	PREDICTED: WAT1-related protein At3g18200-like, partial
Zj.jz029641017	Chr05	9768866	9770473	66.82	PREDICTED: T-complex protein 1 subunit delta
Zj.jz029641019	Chr05	9755948	9760849	66.82	NA
Zj.jz029641022	Chr05	9730269	9734376	66.82	NA
Zj.jz029641005	Chr05	9944528	9946011	77.13	NA
Zj.jz029641006	Chr05	9934775	9935519	77.13	NA
Zj.jz029641004	Chr05	9956855	9964404	77.13	NA
Zj.jz029641002	Chr05	9975998	9976867	77.13	NA
Zj.jz029641003	Chr05	9967299	9970481	77.13	NA
Zj.jz029641007	Chr05	9850411	9931809	77.13	PREDICTED: protein DETOXIFICATION 16-like
Zj.jz028467026	Chr05	10202640	10202903	95.46	NA
Zj.jz028467035	Chr05	10108172	10110380	95.46	NA
Zj.jz028467032	Chr05	10138670	10141999	95.46	PREDICTED: uncharacterized protein LOC107418796
Zj.jz028467027	Chr05	10200022	10202606	95.46	NA
Zj.jz028467033	Chr05	10127742	10132319	95.46	NA
Zj.jz028467037	Chr05	10096053	10096280	95.46	NA
Zj.jz028467028	Chr05	10193101	10194086	95.46	PREDICTED: uncharacterized protein LOC107418787
Zj.jz028467025	Chr05	10216743	10217430	95.46	NA
Zj.jz028467036	Chr05	10099276	10107153	95.46	NA
Zj.jz028467038	Chr05	10072008	10075903	95.46	NA
Zj.jz028467030	Chr05	10152642	10155524	95.46	PREDICTED: AP-3 complex subunit delta
Zj.jz028467034	Chr05	10110913	10112679	95.46	NA
Zj.jz028467029	Chr05	10175181	10186929	95.46	NA
Zj.jz028467031	Chr05	10147887	10149602	95.46	PREDICTED: uncharacterized protein LOC107418775
Zj.jz028467007	Chr05	10532203	10533021	77.43	NA
Zj.jz028467005	Chr05	10603676	10611444	77.43	PREDICTED: lysM domain-containing GPI-anchored protein 1-like isoform X2
Zj.jz028467006	Chr05	10534277	10535830	77.43	NA
Zj.jz009381039	Chr05	10750377	10754212	191.96	PREDICTED: aluminum-activated malate transporter 9-like
Zj.jz009381038	Chr05	10758689	10765866	191.96	NA
Zj.jz009381037	Chr05	10767091	10772840	191.96	PREDICTED: aspartic proteinase Asp1
Zj.jz009381023	Chr05	11103602	11105168	78.38	PREDICTED: cell number regulator 2-like
Zj.jz009381024	Chr05	11085204	11086557	78.38	NA
Zj.jz009381019	Chr05	11134185	11135903	78.38	NA
Zj.jz009381016	Chr05	11153776	11156042	78.38	PREDICTED: peptidyl-tRNA hydrolase, mitochondrial
Zj.jz009381018	Chr05	11136805	11137335	78.38	NA
Zj.jz009381020	Chr05	11122734	11131480	78.38	PREDICTED: protein CASP
Zj.jz009381021	Chr05	11119153	11119443	78.38	NA
Zj.jz009381017	Chr05	11137473	11138588	78.38	NA
Zj.jz009381015	Chr05	11163013	11164506	78.38	NA
Zj.jz009381022	Chr05	11106355	11106830	78.38	NA
Zj.jz012195017	Chr05	11971030	11973261	68.44	PREDICTED: uncharacterized protein LOC107407222
Zj.jz012195018	Chr05	11974311	11974547	68.44	NA
Zj.jz012195019	Chr05	12022464	12027631	68.44	PREDICTED: protein ACCELERATED CELL DEATH 6-like
Zj.jz012195027	Chr05	12246530	12249119	71.4	PREDICTED: uncharacterized protein LOC107418888
Zj.jz012195065	Chr05	12884464	12888297	110.46	PREDICTED: enolase 1, chloroplastic
Zj.jz013737054	Chr05	13044401	13045439	110.46	PREDICTED: uncharacterized protein LOC107433371
Zj.jz013737057	Chr05	13031188	13031514	110.46	PREDICTED: uncharacterized protein LOC107433374
Zj.jz013737055	Chr05	13042614	13043608	110.46	PREDICTED: 1-Cys peroxiredoxin
Zj.jz013737056	Chr05	13033844	13041759	110.46	NA
Zj.jz013737015	Chr05	13306830	13311044	63.03	PREDICTED: probable serine/threonine-protein kinase DDB_G0291350
Zj.jz013737016	Chr05	13297283	13303775	63.03	PREDICTED: agmatine deiminase
Zj.jz013737014	Chr05	13314357	13316288	63.03	PREDICTED: zinc finger protein CONSTANS-LIKE 2-like
Zj.jz041995001	Chr05	13791872	13793011	80.93	NA
Zj.jz007481023	Chr05	13817079	13820849	80.93	PREDICTED: cytochrome P450 78A5-like
Zj.jz011213014	Chr05	14466783	14468167	103.3	PREDICTED: uncharacterized protein LOC107419131
Zj.jz011213013	Chr05	14469113	14471682	103.3	PREDICTED: ADP,ATP carrier protein ER-ANT1
Zj.jz011213008	Chr05	14903328	14903623	343.19	NA
Zj.jz011213010	Chr05	14788706	14792522	343.19	PREDICTED: squamosa promoter-binding-like protein 6
Zj.jz011213009	Chr05	14843251	14845221	343.19	NA
Zj.jz011213007	Chr05	14964295	14967275	246.76	NA
Zj.jz011213003	Chr05	14979087	14982532	246.76	PREDICTED: protein COBRA-like
Zj.jz011213001	Chr05	15001161	15002783	246.76	PREDICTED: LOW QUALITY PROTEIN: pentatricopeptide repeat-containing protein PNM1, mitochondrial
Zj.jz032893001	Chr05	15041971	15044368	246.76	NA
Zj.jz011213006	Chr05	14967296	14967544	246.76	NA
Zj.jz011213004	Chr05	14976216	14978329	246.76	PREDICTED: COBRA-like protein 4
Zj.jz032893002	Chr05	15063732	15074514	246.76	PREDICTED: pectin acetylesterase 8-like
Zj.jz011213002	Chr05	14994205	14999892	246.76	PREDICTED: cleavage stimulation factor subunit 50
Zj.jz011213005	Chr05	14970907	14973652	246.76	PREDICTED: COBRA-like protein 4
Zj.jz032893027	Chr05	15443183	15467279	69.17	PREDICTED: DExH-box ATP-dependent RNA helicase DExH14
Zj.jz032893038	Chr05	15754793	15757845	112.95	NA
Zj.jz032893030	Chr05	15642327	15645475	112.95	PREDICTED: salicylate carboxymethyltransferase-like
Zj.jz032893034	Chr05	15686133	15687931	112.95	NA
Zj.jz032893036	Chr05	15732879	15736530	112.95	NA
Zj.jz032893032	Chr05	15657599	15658063	112.95	NA
Zj.jz032893035	Chr05	15707314	15715238	112.95	PREDICTED: uncharacterized protein LOC107419089
Zj.jz032893037	Chr05	15748792	15753851	112.95	PREDICTED: histone deacetylase 5-like
Zj.jz032893033	Chr05	15669456	15672836	112.95	PREDICTED: isoaspartyl peptidase/L-asparaginase 1-like isoform X2
Zj.jz032893039	Chr05	15850250	15851485	71.7	PREDICTED: trans-resveratrol di-O-methyltransferase-like
Zj.jz042129062	Chr05	16708150	16708692	89.32	PREDICTED: non-functional pseudokinase ZED1-like
Zj.jz042129058	Chr05	16765026	16766460	89.32	PREDICTED: remorin-like
Zj.jz042129063	Chr05	16707836	16708066	89.32	NA
Zj.jz042129060	Chr05	16723974	16732762	89.32	NA
Zj.jz042129057	Chr05	16774599	16778850	89.32	PREDICTED: transcription factor UNE10-like
Zj.jz042129059	Chr05	16733844	16750556	89.32	PREDICTED: DNA annealing helicase and endonuclease ZRANB3
Zj.jz042129061	Chr05	16711164	16715074	89.32	PREDICTED: heparanase-like protein 1
Zj.jz042129055	Chr05	16912424	16914844	61.46	NA
Zj.jz042129054	Chr05	16914868	16916983	61.46	NA
Zj.jz042129034	Chr05	17304674	17315165	63.97	NA
Zj.jz042129029	Chr05	17335930	17337669	63.97	NA
Zj.jz042129032	Chr05	17321105	17322460	63.97	NA
Zj.jz042129031	Chr05	17326941	17328320	63.97	PREDICTED: probable xyloglucan 6-xylosyltransferase 5
Zj.jz042129033	Chr05	17316909	17319545	63.97	PREDICTED: probable receptor-like protein kinase At5g61350
Zj.jz042129028	Chr05	17353571	17354351	63.97	NA
Zj.jz042129030	Chr05	17333872	17335344	63.97	PREDICTED: pentatricopeptide repeat-containing protein At5g61370, mitochondrial-like
Zj.jz028999011	Chr05	19620607	19631471	168.11	PREDICTED: pyridoxal kinase isoform X1
Zj.jz028999016	Chr05	19573440	19576373	168.11	PREDICTED: uncharacterized protein LOC107415844
Zj.jz028999010	Chr05	19632283	19641192	168.11	PREDICTED: alpha-N-acetylglucosaminidase-like
Zj.jz028999021	Chr05	19536937	19537272	168.11	PREDICTED: protein PXR1
Zj.jz028999008	Chr05	19659844	19663086	168.11	PREDICTED: ribosomal RNA small subunit methyltransferase G
Zj.jz028999017	Chr05	19558108	19562302	168.11	PREDICTED: protein NRT1/ PTR FAMILY 4.6
Zj.jz028999013	Chr05	19613766	19614920	168.11	NA
Zj.jz028999018	Chr05	19550335	19551040	168.11	PREDICTED: uncharacterized protein LOC107415849
Zj.jz028999014	Chr05	19606781	19607724	168.11	PREDICTED: homeobox-leucine zipper protein HAT5-like
Zj.jz028999009	Chr05	19653145	19654434	168.11	PREDICTED: vegetative incompatibility protein HET-E-1
Zj.jz028999019	Chr05	19543437	19545180	168.11	PREDICTED: hypersensitive-induced response protein 1
Zj.jz028999015	Chr05	19591275	19595885	168.11	PREDICTED: LRR receptor-like serine/threonine-protein kinase FEI 2
Zj.jz028999020	Chr05	19540613	19542491	168.11	PREDICTED: mitochondrial outer membrane protein porin of 36 kDa-like
Zj.jz028999012	Chr05	19617276	19618559	168.11	NA
Zj.jz039099002	Chr05	20170420	20171256	173.09	NA
Zj.jz032543012	Chr05	20088246	20089734	173.09	NA
Zj.jz032543010	Chr05	20071172	20076436	173.09	PREDICTED: betaine aldehyde dehydrogenase 1, chloroplastic-like
Zj.jz033083021	Chr05	19958789	19960585	173.09	PREDICTED: transcription factor MYB1R1-like
Zj.jz032543002	Chr05	19990819	19991637	173.09	NA
Zj.jz032543017	Chr05	20146958	20147885	173.09	PREDICTED: beta-amyrin 11-oxidase-like
Zj.jz039099006	Chr05	20197697	20200454	173.09	NA
Zj.jz032543011	Chr05	20085345	20085587	173.09	PREDICTED: uncharacterized protein LOC107405411
Zj.jz033083019	Chr05	19922698	19925372	173.09	PREDICTED: surfeit locus protein 1
Zj.jz039099008	Chr05	20214211	20218456	173.09	PREDICTED: pentatricopeptide repeat-containing protein At1g74850, chloroplastic
Zj.jz032543001	Chr05	19990047	19990547	173.09	NA
Zj.jz039099007	Chr05	20202963	20205012	173.09	NA
Zj.jz032543014	Chr05	20106005	20106484	173.09	NA
Zj.jz039099003	Chr05	20171399	20172673	173.09	PREDICTED: formin-like protein 8
Zj.jz039099001	Chr05	20164265	20166986	173.09	PREDICTED: two-component response regulator ARR6
Zj.jz032543006	Chr05	20049791	20050830	173.09	PREDICTED: uncharacterized protein LOC107415700
Zj.jz032543008	Chr05	20061756	20064969	173.09	NA
Zj.jz032543003	Chr05	19995210	19995572	173.09	NA
Zj.jz032543005	Chr05	20040334	20042836	173.09	PREDICTED: sm-like protein LSM3B
Zj.jz032543009	Chr05	20065361	20068881	173.09	PREDICTED: mannose-1-phosphate guanyltransferase alpha-like
Zj.jz032543013	Chr05	20093795	20101985	173.09	NA
Zj.jz032543004	Chr05	20033009	20034253	173.09	PREDICTED: lignin-forming anionic peroxidase-like
Zj.jz032543007	Chr05	20052018	20056291	173.09	NA
Zj.jz032543016	Chr05	20107823	20108257	173.09	NA
Zj.jz039099005	Chr05	20183186	20184574	173.09	PREDICTED: uncharacterized protein LOC107419367 isoform X1
Zj.jz039099004	Chr05	20178292	20180881	173.09	PREDICTED: protein EDS1L-like
Zj.jz032543015	Chr05	20107356	20107817	173.09	NA
Zj.jz021261011	Chr05	21209052	21213111	82.71	NA
Zj.jz021261012	Chr05	21215974	21218384	82.71	NA
Zj.jz021261013	Chr05	21219260	21221723	82.71	PREDICTED: GPI mannosyltransferase 1
Zj.jz021261014	Chr05	21222823	21225628	82.71	NA
Zj.jz021261007	Chr05	21177397	21180048	82.71	PREDICTED: calmodulin
Zj.jz021261005	Chr05	21159009	21162613	82.71	NA
Zj.jz021261006	Chr05	21168203	21168778	82.71	PREDICTED: zinc-finger homeodomain protein 9-like
Zj.jz021261008	Chr05	21181122	21189519	82.71	PREDICTED: putative 3,4-dihydroxy-2-butanone kinase
Zj.jz021261010	Chr05	21201232	21203130	82.71	PREDICTED: type I inositol polyphosphate 5-phosphatase 4-like
Zj.jz021261009	Chr05	21191714	21196750	82.71	NA
Zj.jz021261020	Chr05	21277885	21281339	167.47	NA
Zj.jz021261019	Chr05	21256911	21263817	167.47	PREDICTED: transcription repressor KAN1-like
Zj.jz040597005	Chr05	21376326	21376658	167.47	NA
Zj.jz021261021	Chr05	21286981	21290501	167.47	NA
Zj.jz021261018	Chr05	21250158	21250469	167.47	NA
Zj.jz021261017	Chr05	21248522	21248902	167.47	PREDICTED: uncharacterized protein LOC107419470
Zj.jz021261016	Chr05	21244746	21248133	167.47	PREDICTED: annexin D5-like
Zj.jz040597013	Chr05	21455011	21462605	110.89	PREDICTED: UV-B-induced protein At3g17800, chloroplastic
Zj.jz040597014	Chr05	21464547	21471061	110.89	NA
Zj.jz040597009	Chr05	21431808	21433058	110.89	NA
Zj.jz040597010	Chr05	21441984	21443975	110.89	PREDICTED: probably inactive leucine-rich repeat receptor-like protein kinase At5g48380
Zj.jz040597012	Chr05	21450644	21453529	110.89	PREDICTED: purple acid phosphatase 3-like
Zj.jz040597007	Chr05	21427261	21427878	110.89	NA
Zj.jz040597015	Chr05	21476757	21478091	110.89	PREDICTED: U-box domain-containing protein 21-like
Zj.jz040597008	Chr05	21428087	21429073	110.89	NA
Zj.jz040597006	Chr05	21402657	21404057	110.89	NA
Zj.jz040597011	Chr05	21447378	21449307	110.89	PREDICTED: purple acid phosphatase 17-like
Zj.jz014311031	Chr05	22302701	22307315	68.97	PREDICTED: dolichyl-diphosphooligosaccharide--protein glycosyltransferase subunit STT3B
Zj.jz014311030	Chr05	22331954	22333247	68.97	NA
Zj.jz014311032	Chr05	22297681	22301203	68.97	NA
Zj.jz014311034	Chr05	22277517	22280446	68.97	NA
Zj.jz014311028	Chr05	22364138	22365140	68.97	PREDICTED: eukaryotic peptide chain release factor subunit 1-1-like
Zj.jz014311033	Chr05	22290631	22295392	68.97	PREDICTED: phenylalanine--tRNA ligase, chloroplastic/mitochondrial
Zj.jz014311029	Chr05	22352668	22358040	68.97	PREDICTED: probable succinyl-CoA ligase
Zj.jz017079096	Chr06	987124	996657	88.37	PREDICTED: subtilisin-like protease SBT1.8
Zj.jz017079099	Chr06	1018403	1019946	88.37	NA
Zj.jz017079103	Chr06	1049610	1052280	88.37	PREDICTED: thiol protease aleurain-like
Zj.jz017079101	Chr06	1034439	1037003	88.37	PREDICTED: flavonoid 3\'-monooxygenase-like
Zj.jz017079107	Chr06	1072426	1074367	88.37	NA
Zj.jz017079105	Chr06	1056415	1059962	88.37	PREDICTED: uncharacterized protein LOC107423919
Zj.jz017079106	Chr06	1060476	1065330	88.37	PREDICTED: tubulin--tyrosine ligase-like protein 12
Zj.jz017079100	Chr06	1021564	1023366	88.37	PREDICTED: flavonoid 3\'-monooxygenase-like
Zj.jz017079102	Chr06	1039070	1040872	88.37	PREDICTED: serine/threonine-protein kinase At5g01020-like
Zj.jz017079095	Chr06	983872	985771	88.37	PREDICTED: guanine nucleotide-binding protein subunit gamma 3
Zj.jz017079098	Chr06	1015218	1017686	88.37	NA
Zj.jz017079097	Chr06	1003428	1005804	88.37	PREDICTED: RING-box protein 1a
Zj.jz017079104	Chr06	1053909	1055696	88.37	PREDICTED: pentatricopeptide repeat-containing protein At2g06000
Zj.jz017079143	Chr06	1241550	1243946	239.66	NA
Zj.jz017079141	Chr06	1220515	1222545	239.66	NA
Zj.jz017079146	Chr06	1268317	1268994	239.66	PREDICTED: uncharacterized protein LOC107424082
Zj.jz017079148	Chr06	1273136	1273577	239.66	PREDICTED: acyl-CoA-binding protein-like
Zj.jz017079149	Chr06	1279630	1279977	239.66	PREDICTED: protein ELF4-LIKE 3
Zj.jz017079154	Chr06	1295413	1298173	239.66	PREDICTED: mechanosensitive ion channel protein 10-like
Zj.jz017079144	Chr06	1262888	1263553	239.66	PREDICTED: uncharacterized protein LOC107424135
Zj.jz017079142	Chr06	1229383	1230836	239.66	NA
Zj.jz017079147	Chr06	1270676	1272692	239.66	PREDICTED: E3 ubiquitin protein ligase DRIP2-like
Zj.jz017079152	Chr06	1290580	1293009	239.66	PREDICTED: replication protein A 70 kDa DNA-binding subunit A
Zj.jz017079153	Chr06	1293912	1294280	239.66	NA
Zj.jz017079140	Chr06	1218247	1220240	239.66	PREDICTED: uncharacterized protein LOC107424091
Zj.jz017079145	Chr06	1264600	1265757	239.66	PREDICTED: myb-related protein 308 isoform X1
Zj.jz017079136	Chr06	1190613	1196881	239.66	PREDICTED: uncharacterized protein LOC107424124
Zj.jz017079138	Chr06	1204111	1214049	239.66	PREDICTED: protein CTR9 homolog
Zj.jz017079139	Chr06	1214553	1216714	239.66	PREDICTED: mediator of RNA polymerase II transcription subunit 20a-like isoform X1
Zj.jz017079150	Chr06	1284223	1286373	239.66	PREDICTED: 40S ribosomal protein S3-3-like
Zj.jz017079137	Chr06	1199386	1200982	239.66	NA
Zj.jz017079151	Chr06	1287471	1289381	239.66	NA
Zj.jz030683002	Chr06	2304596	2306796	594.51	NA
Zj.jz037653024	Chr06	2340586	2341893	594.51	PREDICTED: UDP-glucuronate 4-epimerase 3
Zj.jz037653028	Chr06	2316100	2320406	594.51	PREDICTED: probable tRNA N6-adenosine threonylcarbamoyltransferase, mitochondrial
Zj.jz037653029	Chr06	2308848	2312019	594.51	NA
Zj.jz037653023	Chr06	2344111	2344729	594.51	PREDICTED: 40S ribosomal protein S20-like
Zj.jz037653025	Chr06	2333664	2337646	594.51	PREDICTED: 3-phosphoshikimate 1-carboxyvinyltransferase 2
Zj.jz037653026	Chr06	2326649	2330426	594.51	PREDICTED: transketolase, chloroplastic
Zj.jz037653027	Chr06	2321492	2324546	594.51	PREDICTED: DNA repair protein RAD51 homolog 3-like isoform X1
Zj.jz017079290	Chr06	2286295	2286480	594.51	NA
Zj.jz022619025	Chr06	2876186	2877118	70.81	NA
Zj.jz022619019	Chr06	2808331	2812534	70.81	PREDICTED: 65-kDa microtubule-associated protein 9
Zj.jz022619024	Chr06	2841329	2851582	70.81	PREDICTED: brefeldin A-inhibited guanine nucleotide-exchange protein 2
Zj.jz022619023	Chr06	2837157	2839315	70.81	PREDICTED: pentatricopeptide repeat-containing protein At1g01970-like
Zj.jz022619020	Chr06	2815983	2817947	70.81	PREDICTED: uncharacterized protein LOC107435700
Zj.jz022619022	Chr06	2833823	2836266	70.81	PREDICTED: LOB domain-containing protein 18-like
Zj.jz022619021	Chr06	2820155	2822605	70.81	PREDICTED: LOB domain-containing protein 19-like
Zj.jz044537200	Chr06	4557234	4558228	67.2	NA
Zj.jz044537204	Chr06	4533602	4538850	67.2	PREDICTED: LOW QUALITY PROTEIN: leucine carboxyl methyltransferase 1
Zj.jz044537192	Chr06	4585949	4590441	67.2	PREDICTED: putative DEAD-box ATP-dependent RNA helicase 29
Zj.jz044537201	Chr06	4553145	4554152	67.2	PREDICTED: uncharacterized protein LOC107423415
Zj.jz044537195	Chr06	4571644	4573525	67.2	PREDICTED: probable indole-3-pyruvate monooxygenase YUCCA11
Zj.jz044537199	Chr06	4559663	4560619	67.2	PREDICTED: uncharacterized protein LOC107423440
Zj.jz044537194	Chr06	4577362	4580370	67.2	PREDICTED: ras-related protein RABC1 isoform X3
Zj.jz044537205	Chr06	4528390	4532420	67.2	NA
Zj.jz044537197	Chr06	4566539	4567537	67.2	PREDICTED: uncharacterized protein LOC107423417
Zj.jz044537198	Chr06	4562592	4563224	67.2	PREDICTED: uncharacterized protein LOC107423416
Zj.jz044537191	Chr06	4592318	4595420	67.2	PREDICTED: chaperone protein dnaJ 10
Zj.jz044537202	Chr06	4549606	4550655	67.2	PREDICTED: uncharacterized protein LOC107423414
Zj.jz044537196	Chr06	4569134	4570144	67.2	PREDICTED: uncharacterized protein LOC107423436
Zj.jz044537193	Chr06	4581738	4584853	67.2	NA
Zj.jz044537190	Chr06	4596067	4599501	67.2	NA
Zj.jz044537203	Chr06	4543394	4548598	67.2	PREDICTED: clumping factor B-like
Zj.jz044537055	Chr06	5397358	5401702	70.56	PREDICTED: rab proteins geranylgeranyltransferase component A 2
Zj.jz044537058	Chr06	5382628	5383934	70.56	PREDICTED: cancer-related nucleoside-triphosphatase-like
Zj.jz044537048	Chr06	5428038	5432477	70.56	PREDICTED: ubiquitin domain-containing protein DSK2a-like isoform X2
Zj.jz044537052	Chr06	5414377	5415450	70.56	PREDICTED: dehydrodolichyl diphosphate synthase 6
Zj.jz044537054	Chr06	5403718	5405741	70.56	PREDICTED: protein RKD5
Zj.jz044537061	Chr06	5361795	5370327	70.56	PREDICTED: uncharacterized protein LOC107424288
Zj.jz044537053	Chr06	5408836	5412224	70.56	PREDICTED: probable serine/threonine-protein kinase Cx32, chloroplastic
Zj.jz044537056	Chr06	5392343	5394514	70.56	PREDICTED: uncharacterized protein LOC107424312
Zj.jz044537059	Chr06	5378772	5382435	70.56	NA
Zj.jz044537049	Chr06	5424753	5425685	70.56	PREDICTED: homeobox protein Hox-D11
Zj.jz044537050	Chr06	5417457	5422931	70.56	PREDICTED: phosphoinositide phosphatase SAC6
Zj.jz044537051	Chr06	5416352	5416933	70.56	PREDICTED: dirigent protein 19-like
Zj.jz044537060	Chr06	5375157	5378677	70.56	PREDICTED: LOW QUALITY PROTEIN: glutamate receptor 3.6-like
Zj.jz044537057	Chr06	5386825	5388043	70.56	NA
Zj.jz036025076	Chr06	7504976	7506628	119.08	PREDICTED: pentatricopeptide repeat-containing protein At5g66500, mitochondrial-like
Zj.jz036025064	Chr06	7449697	7449888	119.08	NA
Zj.jz036025063	Chr06	7442086	7448648	119.08	PREDICTED: probable Xaa-Pro aminopeptidase P
Zj.jz036025067	Chr06	7462614	7462967	119.08	NA
Zj.jz036025077	Chr06	7512919	7515185	119.08	PREDICTED: calcium uniporter protein 2, mitochondrial
Zj.jz036025072	Chr06	7489306	7490091	119.08	PREDICTED: geranylgeranyl pyrophosphate synthase, chloroplastic-like
Zj.jz036025073	Chr06	7492900	7499640	119.08	NA
Zj.jz036025066	Chr06	7461939	7462396	119.08	NA
Zj.jz036025075	Chr06	7502841	7503413	119.08	PREDICTED: probable calcium-binding protein CML41
Zj.jz036025065	Chr06	7456822	7458264	119.08	PREDICTED: anthocyanidin 3-O-glucosyltransferase 5
Zj.jz036025068	Chr06	7466683	7468576	119.08	PREDICTED: BES1/BZR1 homolog protein 2
Zj.jz036025070	Chr06	7478288	7481483	119.08	PREDICTED: NEDD8-conjugating enzyme Ubc12
Zj.jz036025074	Chr06	7500031	7500713	119.08	PREDICTED: uncharacterized protein LOC107424806
Zj.jz036025071	Chr06	7483228	7487386	119.08	PREDICTED: dolichyl-diphosphooligosaccharide--protein glycosyltransferase 48 kDa subunit-like
Zj.jz036025062	Chr06	7438718	7440909	119.08	PREDICTED: probable NAD(P)H dehydrogenase (quinone) FQR1-like 2
Zj.jz036025069	Chr06	7474296	7477260	119.08	PREDICTED: multidrug resistance protein 2 isoform X2
Zj.jz019129143	Chr06	7921510	7926465	112.62	PREDICTED: probable disease resistance protein At5g66900 isoform X1
Zj.jz019129149	Chr06	7884741	7885572	112.62	PREDICTED: reticulon-like protein B13
Zj.jz019129146	Chr06	7909195	7912395	112.62	PREDICTED: probable disease resistance protein At5g66900
Zj.jz019129139	Chr06	7955711	7957611	112.62	PREDICTED: uncharacterized protein LOC107424698
Zj.jz019129137	Chr06	7967276	7968226	112.62	PREDICTED: LOB domain-containing protein 36-like
Zj.jz019129136	Chr06	7972395	7972769	112.62	NA
Zj.jz019129140	Chr06	7943702	7947998	112.62	PREDICTED: upstream activation factor subunit spp27-like
Zj.jz019129135	Chr06	7977192	7979487	112.62	PREDICTED: 50S ribosomal protein L25-like
Zj.jz019129141	Chr06	7933078	7936959	112.62	PREDICTED: serine/threonine-protein kinase SRK2I
Zj.jz019129142	Chr06	7927702	7932017	112.62	PREDICTED: probable disease resistance protein At5g66900
Zj.jz019129145	Chr06	7914171	7917371	112.62	PREDICTED: probable disease resistance protein At5g66900
Zj.jz019129147	Chr06	7892156	7895118	112.62	NA
Zj.jz019129148	Chr06	7888740	7890773	112.62	NA
Zj.jz019129138	Chr06	7960014	7964179	112.62	PREDICTED: protein misato homolog 1
Zj.jz019129144	Chr06	7918130	7918752	112.62	NA
Zj.jz019129100	Chr06	8298923	8301907	88.33	PREDICTED: eukaryotic initiation factor 4A-I, partial
Zj.jz019129098	Chr06	8317454	8318128	88.33	PREDICTED: ethylene-responsive transcription factor ERF109-like
Zj.jz019129095	Chr06	8328359	8331246	88.33	NA
Zj.jz019129094	Chr06	8335147	8336310	88.33	PREDICTED: red chlorophyll catabolite reductase, chloroplastic-like
Zj.jz019129093	Chr06	8344924	8346006	88.33	NA
Zj.jz019129092	Chr06	8354994	8357252	88.33	PREDICTED: heat shock factor protein HSF24
Zj.jz019129101	Chr06	8291461	8293462	88.33	PREDICTED: protein DETOXIFICATION 48-like
Zj.jz019129097	Chr06	8320937	8323879	88.33	PREDICTED: LOW QUALITY PROTEIN: pentatricopeptide repeat-containing protein At5g27110-like
Zj.jz019129102	Chr06	8284523	8285098	88.33	NA
Zj.jz019129096	Chr06	8324361	8327322	88.33	PREDICTED: probable calcium-binding protein CML20
Zj.jz019129099	Chr06	8307225	8315973	88.33	NA
Zj.jz019129091	Chr06	8365762	8366530	88.33	PREDICTED: uncharacterized protein LOC107424778
Zj.jz033273021	Chr06	14106593	14107915	71.9	NA
Zj.jz033273023	Chr06	14128155	14129522	71.9	NA
Zj.jz033273022	Chr06	14127557	14127754	71.9	NA
Zj.jz033273020	Chr06	14101771	14106071	71.9	PREDICTED: LOW QUALITY PROTEIN: type I inositol polyphosphate 5-phosphatase 5-like
Zj.jz033273019	Chr06	14093695	14097439	71.9	PREDICTED: 2,3-bisphosphoglycerate-dependent phosphoglycerate mutase-like, partial
Zj.jz014275006	Chr06	16237856	16243233	62.14	PREDICTED: WAT1-related protein At1g25270-like
Zj.jz014275002	Chr06	16455919	16466124	69.32	PREDICTED: WAT1-related protein At1g68170-like isoform X2
Zj.jz036649010	Chr06	16930041	16933685	891.12	NA
Zj.jz036649013	Chr06	16949597	16950073	891.12	NA
Zj.jz036649011	Chr06	16933699	16938466	891.12	PREDICTED: LOW QUALITY PROTEIN: RNA-binding protein 39
Zj.jz036649008	Chr06	16836468	16841163	891.12	NA
Zj.jz036649012	Chr06	16942036	16945337	891.12	NA
Zj.jz036649022	Chr06	17113776	17117165	61.85	PREDICTED: probable cinnamyl alcohol dehydrogenase 9
Zj.jz036649023	Chr06	17162257	17162893	61.85	NA
Zj.jz036649033	Chr06	17458187	17461678	97.37	PREDICTED: probable serine/threonine-protein kinase kinX
Zj.jz036649034	Chr06	17531583	17538890	97.37	PREDICTED: thyroid adenoma-associated protein homolog isoform X1
Zj.jz036649045	Chr06	17683287	17684609	74.04	PREDICTED: basic 7S globulin-like
Zj.jz036649047	Chr06	17722480	17723915	74.04	PREDICTED: actin-7
Zj.jz036649043	Chr06	17652148	17653395	74.04	PREDICTED: zinc finger CCCH domain-containing protein 48-like
Zj.jz036649044	Chr06	17679788	17681487	74.04	PREDICTED: probable plastid-lipid-associated protein 7, chloroplastic
Zj.jz036649046	Chr06	17698739	17701987	74.04	PREDICTED: carbamoyl-phosphate synthase small chain, chloroplastic-like
Zj.jz044729015	Chr06	20398026	20416775	104.86	PREDICTED: DNA topoisomerase 3-alpha, partial
Zj.jz044729014	Chr06	20366044	20370489	104.86	PREDICTED: farnesylcysteine lyase
Zj.jz044729012	Chr06	20350872	20354724	104.86	NA
Zj.jz044729011	Chr06	20337368	20337826	104.86	NA
Zj.jz044729010	Chr06	20330163	20336167	104.86	PREDICTED: vacuolar protein sorting-associated protein 20 homolog 2
Zj.jz044729013	Chr06	20362919	20363185	104.86	NA
Zj.jz020959031	Chr06	22029804	22031645	134.72	NA
Zj.jz020959032	Chr06	22033737	22039974	134.72	PREDICTED: SAL1 phosphatase-like
Zj.jz025983014	Chr06	22216036	22218699	134.72	PREDICTED: protein trichome birefringence-like 6
Zj.jz020959034	Chr06	22093316	22095310	134.72	NA
Zj.jz020959030	Chr06	22023138	22028987	134.72	PREDICTED: SAL1 phosphatase-like
Zj.jz025983013	Chr06	22219389	22221898	134.72	NA
Zj.jz025983016	Chr06	22210766	22211965	134.72	PREDICTED: uncharacterized protein LOC107426112
Zj.jz020959036	Chr06	22136283	22137328	134.72	PREDICTED: NAC transcription factor ONAC010-like
Zj.jz020959033	Chr06	22040792	22045595	134.72	PREDICTED: 2-oxoisovalerate dehydrogenase subunit alpha 2, mitochondrial
Zj.jz025983015	Chr06	22213029	22214777	134.72	PREDICTED: uncharacterized protein LOC107426110
Zj.jz030665003	Chr07	1909121	1915094	71.91	NA
Zj.jz030665007	Chr07	1932132	1943183	71.91	PREDICTED: phosphatidylserine decarboxylase proenzyme 3-like
Zj.jz030665004	Chr07	1917089	1918000	71.91	NA
Zj.jz030665013	Chr07	2004042	2004962	71.91	PREDICTED: probable 3-hydroxyisobutyrate dehydrogenase-like 3, mitochondrial
Zj.jz030665012	Chr07	1996908	2002993	71.91	PREDICTED: pentatricopeptide repeat-containing protein At1g10910, chloroplastic
Zj.jz030665009	Chr07	1953013	1954938	71.91	NA
Zj.jz030665005	Chr07	1921716	1922753	71.91	PREDICTED: NAC transcription factor ONAC010-like
Zj.jz030665006	Chr07	1928799	1931295	71.91	PREDICTED: putative clathrin assembly protein At1g03050
Zj.jz030665010	Chr07	1956318	1963424	71.91	PREDICTED: dynamin-like protein ARC5
Zj.jz030665011	Chr07	1965104	1972768	71.91	NA
Zj.jz030665008	Chr07	1947282	1949912	71.91	PREDICTED: cytochrome b-c1 complex subunit 6-like isoform X2
Zj.jz030089012	Chr07	2679918	2682575	64.45	PREDICTED: fructose-1,6-bisphosphatase, chloroplastic
Zj.jz030089011	Chr07	2668378	2668692	64.45	NA
Zj.jz030089010	Chr07	2663204	2664724	64.45	PREDICTED: protein DMR6-LIKE OXYGENASE 2-like
Zj.jz030089009	Chr07	2650296	2659926	64.45	PREDICTED: pleiotropic drug resistance protein 1-like
Zj.jz030089008	Chr07	2642043	2644987	64.45	NA
Zj.jz030089014	Chr07	2688567	2694775	64.45	PREDICTED: protein EXECUTER 1, chloroplastic
Zj.jz030089013	Chr07	2684460	2685862	64.45	PREDICTED: nicotinamidase 1-like
Zj.jz026283005	Chr07	2926204	2926623	192.28	NA
Zj.jz026283016	Chr07	3009929	3013274	192.28	NA
Zj.jz026283015	Chr07	3000606	3008733	192.28	NA
Zj.jz026283010	Chr07	2980656	2984216	192.28	PREDICTED: uncharacterized protein LOC107427886
Zj.jz026283012	Chr07	2990610	2992149	192.28	NA
Zj.jz026283009	Chr07	2970143	2971379	192.28	NA
Zj.jz026283011	Chr07	2987781	2990600	192.28	PREDICTED: uncharacterized protein At4g38062-like
Zj.jz026283018	Chr07	3029165	3038920	192.28	PREDICTED: MADS-box protein JOINTLESS-like
Zj.jz026283017	Chr07	3014306	3026544	192.28	PREDICTED: guanosine nucleotide diphosphate dissociation inhibitor At5g09550
Zj.jz026283014	Chr07	2997762	3000074	192.28	PREDICTED: magnesium-dependent phosphatase 1
Zj.jz026283008	Chr07	2954026	2954515	192.28	NA
Zj.jz026283013	Chr07	2995849	2996493	192.28	PREDICTED: 50S ribosomal protein L7/L12
Zj.jz026283007	Chr07	2953335	2953949	192.28	NA
Zj.jz026283006	Chr07	2938860	2941404	192.28	NA
Zj.jz026283043	Chr07	3212662	3214341	68.3	PREDICTED: probable acyl-activating enzyme 6
Zj.jz031003147	Chr07	4050762	4054766	153.33	PREDICTED: tubby-like F-box protein 8
Zj.jz031003149	Chr07	4040459	4042545	153.33	NA
Zj.jz031003165	Chr07	3893443	3896146	153.33	NA
Zj.jz031003159	Chr07	3973497	3976876	153.33	PREDICTED: cysteine protease ATG4-like
Zj.jz031003160	Chr07	3971300	3971831	153.33	NA
Zj.jz031003151	Chr07	4005040	4009828	153.33	NA
Zj.jz031003162	Chr07	3907282	3961948	153.33	NA
Zj.jz031003161	Chr07	3963175	3964322	153.33	NA
Zj.jz031003152	Chr07	3995496	3996216	153.33	NA
Zj.jz031003148	Chr07	4045996	4047192	153.33	NA
Zj.jz031003163	Chr07	3903734	3904528	153.33	NA
Zj.jz031003150	Chr07	4037092	4039032	153.33	PREDICTED: uncharacterized protein LOC107406892
Zj.jz031003164	Chr07	3897597	3903559	153.33	NA
Zj.jz031003153	Chr07	3989949	3992768	153.33	NA
Zj.jz031003104	Chr07	4309972	4310268	357.67	NA
Zj.jz031003137	Chr07	4116841	4118959	357.67	NA
Zj.jz031003130	Chr07	4138464	4139068	357.67	PREDICTED: putative disease resistance protein RGA3
Zj.jz031003118	Chr07	4216447	4219792	357.67	PREDICTED: uncharacterized protein LOC107427471
Zj.jz031003141	Chr07	4099903	4100370	357.67	PREDICTED: basic form of pathogenesis-related protein 1-like
Zj.jz031003115	Chr07	4240465	4240779	357.67	NA
Zj.jz031003127	Chr07	4149666	4155062	357.67	NA
Zj.jz031003124	Chr07	4166235	4170800	357.67	PREDICTED: DUF21 domain-containing protein At2g14520 isoform X2
Zj.jz031003116	Chr07	4232632	4236049	357.67	NA
Zj.jz031003140	Chr07	4103512	4104668	357.67	NA
Zj.jz031003133	Chr07	4128010	4128924	357.67	NA
Zj.jz031003126	Chr07	4155241	4155597	357.67	NA
Zj.jz031003142	Chr07	4095815	4096309	357.67	PREDICTED: pathogenesis-related protein 1-like
Zj.jz031003123	Chr07	4172905	4174569	357.67	PREDICTED: CAX-interacting protein 4
Zj.jz031003138	Chr07	4112216	4114303	357.67	PREDICTED: phytosulfokine receptor 1-like
Zj.jz031003122	Chr07	4176789	4180738	357.67	PREDICTED: LL-diaminopimelate aminotransferase, chloroplastic
Zj.jz031003117	Chr07	4225146	4231123	357.67	PREDICTED: proline iminopeptidase
Zj.jz031003139	Chr07	4110237	4111169	357.67	NA
Zj.jz031003112	Chr07	4256215	4257471	357.67	PREDICTED: ribosomal L1 domain-containing protein 1-like
Zj.jz031003113	Chr07	4251541	4253839	357.67	PREDICTED: uncharacterized protein LOC107427479
Zj.jz031003105	Chr07	4307379	4307714	357.67	PREDICTED: uncharacterized protein LOC107427416
Zj.jz031003111	Chr07	4262694	4264700	357.67	PREDICTED: transcription factor bHLH18-like
Zj.jz031003114	Chr07	4247879	4250804	357.67	PREDICTED: malate dehydrogenase, glyoxysomal-like
Zj.jz031003125	Chr07	4157247	4157744	357.67	NA
Zj.jz031003108	Chr07	4281235	4281516	357.67	NA
Zj.jz031003120	Chr07	4186256	4194815	357.67	PREDICTED: squalene epoxidase 1-like
Zj.jz031003103	Chr07	4313017	4313316	357.67	PREDICTED: auxin-responsive protein SAUR21-like
Zj.jz031003110	Chr07	4270516	4274146	357.67	PREDICTED: L-galactose dehydrogenase
Zj.jz031003119	Chr07	4198064	4201220	357.67	PREDICTED: squalene monooxygenase-like
Zj.jz031003106	Chr07	4290820	4291143	357.67	PREDICTED: auxin-responsive protein SAUR21-like
Zj.jz031003135	Chr07	4124042	4125172	357.67	NA
Zj.jz031003131	Chr07	4133522	4135292	357.67	NA
Zj.jz031003128	Chr07	4147398	4149119	357.67	PREDICTED: phytosulfokine receptor 1-like
Zj.jz031003136	Chr07	4123400	4124023	357.67	PREDICTED: phytosulfokine receptor 1-like
Zj.jz031003134	Chr07	4126813	4127193	357.67	NA
Zj.jz031003129	Chr07	4147007	4147387	357.67	NA
Zj.jz031003132	Chr07	4131294	4132929	357.67	NA
Zj.jz031003109	Chr07	4277356	4279380	357.67	PREDICTED: auxin-responsive protein SAUR21-like
Zj.jz031003107	Chr07	4283170	4283493	357.67	PREDICTED: auxin-responsive protein SAUR23-like
Zj.jz031003084	Chr07	4435834	4457257	79.6	NA
Zj.jz031003079	Chr07	4481801	4486458	79.6	PREDICTED: translocon-associated protein subunit alpha
Zj.jz031003088	Chr07	4404893	4405551	79.6	NA
Zj.jz031003087	Chr07	4408668	4409228	79.6	PREDICTED: dirigent protein 23-like
Zj.jz031003083	Chr07	4460287	4460652	79.6	NA
Zj.jz031003080	Chr07	4472856	4477001	79.6	PREDICTED: protein XAP5 CIRCADIAN TIMEKEEPER
Zj.jz031003081	Chr07	4468714	4471375	79.6	PREDICTED: transcription factor bHLH121-like
Zj.jz031003085	Chr07	4418333	4432676	79.6	PREDICTED: putative amidase C869.01
Zj.jz031003086	Chr07	4414191	4414763	79.6	PREDICTED: dirigent protein 4
Zj.jz031003082	Chr07	4461726	4465955	79.6	PREDICTED: triosephosphate isomerase, chloroplastic
Zj.jz033631002	Chr07	5258480	5258878	190.4	NA
Zj.jz033631004	Chr07	5287538	5290769	190.4	PREDICTED: metacaspase-1-like
Zj.jz033631014	Chr07	5354643	5362190	190.4	PREDICTED: uncharacterized protein LOC107405895
Zj.jz033631008	Chr07	5310412	5313164	190.4	NA
Zj.jz033631013	Chr07	5350232	5353289	190.4	PREDICTED: uncharacterized protein LOC107435075 isoform X2
Zj.jz033631011	Chr07	5341252	5343171	190.4	PREDICTED: protein ASPARTIC PROTEASE IN GUARD CELL 2-like
Zj.jz033631007	Chr07	5301550	5306382	190.4	NA
Zj.jz033631003	Chr07	5277206	5278010	190.4	NA
Zj.jz031003001	Chr07	5226943	5229293	190.4	NA
Zj.jz033631009	Chr07	5316557	5318875	190.4	PREDICTED: 2-hydroxy-6-oxo-2,4-heptadienoate hydrolase-like
Zj.jz031003002	Chr07	5221485	5225121	190.4	PREDICTED: probable 26S proteasome non-ATPase regulatory subunit 3
Zj.jz033631010	Chr07	5332522	5338509	190.4	NA
Zj.jz033631012	Chr07	5346617	5349347	190.4	NA
Zj.jz033631001	Chr07	5246353	5246834	190.4	NA
Zj.jz033631005	Chr07	5296319	5296834	190.4	NA
Zj.jz027521032	Chr07	5786361	5789069	138.41	PREDICTED: chromatin-remodeling complex subunit ies6
Zj.jz027521024	Chr07	5863141	5871831	138.41	NA
Zj.jz027521025	Chr07	5837040	5837933	138.41	NA
Zj.jz027521027	Chr07	5828655	5829212	138.41	PREDICTED: zinc-regulated protein 8-like
Zj.jz027521030	Chr07	5795981	5811421	138.41	PREDICTED: LOW QUALITY PROTEIN: transportin-1
Zj.jz027521031	Chr07	5791114	5792618	138.41	PREDICTED: dnaJ homolog subfamily C member 17
Zj.jz027521028	Chr07	5816851	5818759	138.41	PREDICTED: serine/threonine protein phosphatase 2A 57 kDa regulatory subunit B\' beta isoform-like
Zj.jz027521029	Chr07	5814298	5815305	138.41	PREDICTED: uncharacterized protein LOC107427392
Zj.jz027521034	Chr07	5774010	5778118	138.41	NA
Zj.jz027521033	Chr07	5779640	5785488	138.41	PREDICTED: uncharacterized protein LOC107427367
Zj.jz027521026	Chr07	5832245	5834677	138.41	NA
Zj.jz018611051	Chr07	7129854	7132141	67.55	PREDICTED: uncharacterized protein LOC107427191 isoform X1
Zj.jz018611050	Chr07	7133501	7134505	67.55	PREDICTED: zinc finger protein ZAT3
Zj.jz018611029	Chr07	7545666	7550563	80.4	PREDICTED: glycerol-3-phosphate acyltransferase 4
Zj.jz018611030	Chr07	7539833	7543657	80.4	NA
Zj.jz018611028	Chr07	7559115	7563581	80.4	PREDICTED: uncharacterized protein At1g04910
Zj.jz018611031	Chr07	7520777	7527848	80.4	NA
Zj.jz018611027	Chr07	7566004	7570547	80.4	PREDICTED: uncharacterized protein ycf39 isoform X1
Zj.jz018611003	Chr07	7895443	7896237	140.61	NA
Zj.jz018611001	Chr07	7927488	7929461	140.61	PREDICTED: endochitinase-like
Zj.jz018611005	Chr07	7869435	7870268	140.61	NA
Zj.jz018611002	Chr07	7909779	7910425	140.61	NA
Zj.jz018611004	Chr07	7876560	7883683	140.61	NA
Zj.jz010465015	Chr07	8287987	8291612	878.76	NA
Zj.jz010465011	Chr07	8273461	8275383	878.76	PREDICTED: pentatricopeptide repeat-containing protein At2g03880, mitochondrial
Zj.jz010465001	Chr07	8125879	8126139	878.76	NA
Zj.jz039457009	Chr07	8034625	8035701	878.76	PREDICTED: protein EXORDIUM-like 5
Zj.jz010465012	Chr07	8276055	8279473	878.76	PREDICTED: aminoacylase-1 isoform X1
Zj.jz039457012	Chr07	8078482	8078892	878.76	NA
Zj.jz010465008	Chr07	8267284	8269748	878.76	PREDICTED: exopolygalacturonase
Zj.jz010465007	Chr07	8261600	8265411	878.76	PREDICTED: uncharacterized protein At2g17340
Zj.jz010465017	Chr07	8294767	8295779	878.76	PREDICTED: expansin-A20
Zj.jz039457008	Chr07	8022127	8022821	878.76	NA
Zj.jz010465003	Chr07	8155411	8161512	878.76	PREDICTED: CMP-sialic acid transporter 2
Zj.jz010465005	Chr07	8206029	8209371	878.76	NA
Zj.jz010465019	Chr07	8306534	8318186	878.76	PREDICTED: brefeldin A-inhibited guanine nucleotide-exchange protein 1
Zj.jz010465018	Chr07	8297028	8303231	878.76	PREDICTED: glutamate--tRNA ligase, chloroplastic/mitochondrial
Zj.jz010465004	Chr07	8174404	8175111	878.76	NA
Zj.jz039457010	Chr07	8048882	8058605	878.76	NA
Zj.jz010465006	Chr07	8259740	8261128	878.76	PREDICTED: xylem cysteine proteinase 1
Zj.jz010465016	Chr07	8292499	8293327	878.76	NA
Zj.jz010465014	Chr07	8286592	8286912	878.76	NA
Zj.jz010465009	Chr07	8270288	8272877	878.76	NA
Zj.jz010465002	Chr07	8154434	8154769	878.76	NA
Zj.jz039457011	Chr07	8072930	8074219	878.76	PREDICTED: amino acid transporter ANTL1, partial
Zj.jz010465013	Chr07	8280539	8283609	878.76	PREDICTED: uncharacterized protein LOC107425612
Zj.jz010465010	Chr07	8273045	8273365	878.76	NA
Zj.jz010465025	Chr07	8709848	8710714	103.76	PREDICTED: AT-hook motif nuclear-localized protein 25-like
Zj.jz010465026	Chr07	8713006	8714608	103.76	NA
Zj.jz010465024	Chr07	8670418	8670711	103.76	NA
Zj.jz044847015	Chr07	9284666	9285167	61.53	NA
Zj.jz044847014	Chr07	9245679	9245900	61.53	NA
Zj.jz026761007	Chr07	9996410	9998135	62.38	PREDICTED: UDP-glycosyltransferase 74G1-like
Zj.jz041961081	Chr07	10853501	10859817	106.46	PREDICTED: aspartate--tRNA ligase, chloroplastic/mitochondrial, partial
Zj.jz041961080	Chr07	10860095	10860448	106.46	PREDICTED: agamous-like MADS-box protein AGL62
Zj.jz041961083	Chr07	10798416	10800004	106.46	PREDICTED: uncharacterized protein LOC107407651
Zj.jz041961079	Chr07	10860512	10860712	106.46	NA
Zj.jz041961085	Chr07	10789535	10791127	106.46	NA
Zj.jz041961084	Chr07	10792896	10796752	106.46	NA
Zj.jz041961082	Chr07	10845450	10846148	106.46	PREDICTED: agamous-like MADS-box protein AGL62
Zj.jz041961030	Chr07	12359909	12364325	262.61	PREDICTED: serine carboxypeptidase-like 11
Zj.jz041961026	Chr07	12482802	12487272	262.61	NA
Zj.jz041961029	Chr07	12421921	12423417	262.61	NA
Zj.jz041961027	Chr07	12475733	12477591	262.61	NA
Zj.jz041961028	Chr07	12423495	12475681	262.61	NA
Zj.jz041961031	Chr07	12350160	12350423	262.61	NA
Zj.jz041961007	Chr07	12802188	12808892	119.17	PREDICTED: LOW QUALITY PROTEIN: zinc finger protein-like 1 homolog
Zj.jz041961006	Chr07	12825326	12829599	119.17	PREDICTED: mitotic checkpoint protein BUB3.1
Zj.jz041961005	Chr07	12832390	12838108	119.17	PREDICTED: biotin synthase
Zj.jz041961003	Chr07	12861850	12864411	119.17	NA
Zj.jz041961004	Chr07	12839699	12843332	119.17	PREDICTED: ATP-dependent Clp protease proteolytic subunit-related protein 1, chloroplastic
Zj.jz041523090	Chr07	12958804	12960252	63.25	PREDICTED: scopoletin glucosyltransferase-like
Zj.jz041523094	Chr07	12931595	12938644	63.25	NA
Zj.jz041523091	Chr07	12955924	12957390	63.25	PREDICTED: UDP-glucose flavonoid 3-O-glucosyltransferase 7-like
Zj.jz041523092	Chr07	12947107	12948154	63.25	NA
Zj.jz041523093	Chr07	12940915	12942378	63.25	PREDICTED: scopoletin glucosyltransferase-like
Zj.jz041523096	Chr07	12924233	12925684	63.25	NA
Zj.jz041961001	Chr07	12908346	12910092	63.25	PREDICTED: probable N-acetyltransferase HLS1
Zj.jz041523097	Chr07	12921525	12922240	63.25	NA
Zj.jz041523098	Chr07	12919226	12920448	63.25	NA
Zj.jz041961002	Chr07	12902551	12906194	63.25	PREDICTED: BTB/POZ domain-containing protein NPY2
Zj.jz041523095	Chr07	12927562	12929022	63.25	PREDICTED: UDP-glucose flavonoid 3-O-glucosyltransferase 7-like
Zj.jz041523018	Chr07	13665192	13666130	69.71	PREDICTED: probable carboxylesterase 12
Zj.jz041523019	Chr07	13660709	13661608	69.71	PREDICTED: probable carboxylesterase 12
Zj.jz041523015	Chr07	13679846	13683932	69.71	PREDICTED: nodulation protein H-like
Zj.jz041523016	Chr07	13670981	13671264	69.71	NA
Zj.jz041523014	Chr07	13686806	13690956	69.71	PREDICTED: polyadenylate-binding protein RBP47
Zj.jz041523017	Chr07	13668309	13669229	69.71	PREDICTED: probable carboxylesterase 12
Zj.jz041523020	Chr07	13655690	13656616	69.71	PREDICTED: probable carboxylesterase 12
Zj.jz044865006	Chr07	14086504	14087729	197.95	PREDICTED: CCG-binding protein 1
Zj.jz039911006	Chr07	13975628	13979682	197.95	PREDICTED: mitochondrial phosphate carrier protein 1, mitochondrial-like
Zj.jz039911009	Chr07	13933403	13934512	197.95	PREDICTED: homoserine kinase
Zj.jz044865005	Chr07	14083013	14084773	197.95	PREDICTED: pollen-specific leucine-rich repeat extensin-like protein 3
Zj.jz044865002	Chr07	14070163	14072688	197.95	NA
Zj.jz039911003	Chr07	14034847	14035950	197.95	NA
Zj.jz039911007	Chr07	13941228	13948421	197.95	PREDICTED: monosaccharide-sensing protein 2-like
Zj.jz039911001	Chr07	14052356	14052886	197.95	PREDICTED: uncharacterized protein LOC107423372
Zj.jz039911005	Chr07	13985006	13989557	197.95	NA
Zj.jz039911008	Chr07	13939523	13940002	197.95	PREDICTED: RING-H2 finger protein ATL8-like
Zj.jz039911004	Chr07	13991583	13994803	197.95	NA
Zj.jz044865001	Chr07	14066630	14067091	197.95	NA
Zj.jz044865003	Chr07	14072719	14072949	197.95	NA
Zj.jz039911002	Chr07	14044640	14045381	197.95	NA
Zj.jz044865007	Chr07	14092994	14102922	197.95	PREDICTED: uncharacterized protein LOC107435561
Zj.jz039911010	Chr07	13916889	13920553	197.95	PREDICTED: glutamate receptor 3.2-like, partial
Zj.jz044865004	Chr07	14073824	14078761	197.95	PREDICTED: uncharacterized protein LOC107411270
Zj.jz044781024	Chr07	15346771	15349926	61.04	NA
Zj.jz044781019	Chr07	15318566	15320308	61.04	NA
Zj.jz044781017	Chr07	15308755	15310200	61.04	NA
Zj.jz044781022	Chr07	15328734	15335068	61.04	PREDICTED: adoMet-dependent rRNA methyltransferase spb1
Zj.jz044781021	Chr07	15325701	15327084	61.04	NA
Zj.jz044781025	Chr07	15350873	15353073	61.04	PREDICTED: SNF1-related protein kinase regulatory subunit gamma-1-like
Zj.jz044781020	Chr07	15322367	15323818	61.04	PREDICTED: isoflavone reductase homolog
Zj.jz044781018	Chr07	15311942	15312695	61.04	PREDICTED: isoflavone reductase homolog
Zj.jz044781026	Chr07	15354079	15358027	61.04	NA
Zj.jz044781023	Chr07	15336187	15338925	61.04	PREDICTED: protein RER1A-like
Zj.jz044781016	Chr07	15283775	15298389	61.04	NA
Zj.jz044781075	Chr07	15818837	15822925	253.05	PREDICTED: xylulose kinase isoform X1
Zj.jz044781076	Chr07	15826437	15828495	253.05	NA
Zj.jz044781083	Chr07	15874187	15874568	253.05	NA
Zj.jz044781079	Chr07	15837647	15839698	253.05	NA
Zj.jz044781085	Chr07	15882701	15888027	253.05	PREDICTED: subtilisin-like protease SBT3.9
Zj.jz044781077	Chr07	15829177	15830517	253.05	PREDICTED: uncharacterized protein LOC107426574
Zj.jz044781084	Chr07	15874625	15875911	253.05	NA
Zj.jz044781080	Chr07	15840440	15841905	253.05	NA
Zj.jz044781081	Chr07	15848542	15855276	253.05	PREDICTED: LOW QUALITY PROTEIN: squalene synthase-like
Zj.jz044781078	Chr07	15831815	15836944	253.05	PREDICTED: protein DETOXIFICATION 46, chloroplastic-like
Zj.jz044781082	Chr07	15858796	15862387	253.05	PREDICTED: SH3 domain-containing protein 2
Zj.jz044781074	Chr07	15784504	15794657	253.05	PREDICTED: kinesin-related protein 11
Zj.jz031429021	Chr07	16702090	16705829	103.36	PREDICTED: oleoyl-acyl carrier protein thioesterase 1, chloroplastic
Zj.jz031429023	Chr07	16683668	16687077	103.36	NA
Zj.jz031429012	Chr07	16747532	16750698	103.36	PREDICTED: G-type lectin S-receptor-like serine/threonine-protein kinase At1g67520
Zj.jz031429020	Chr07	16707215	16707565	103.36	NA
Zj.jz031429015	Chr07	16733439	16737376	103.36	PREDICTED: probable methionine--tRNA ligase
Zj.jz031429019	Chr07	16708863	16710807	103.36	PREDICTED: E3 ubiquitin-protein ligase RNF4
Zj.jz031429017	Chr07	16719038	16722193	103.36	PREDICTED: RPM1-interacting protein 4
Zj.jz031429007	Chr07	16774925	16777691	103.36	PREDICTED: two-component response regulator-like APRR1 isoform X1
Zj.jz031429014	Chr07	16738126	16742632	103.36	PREDICTED: GPI transamidase component PIG-S
Zj.jz031429011	Chr07	16752293	16757552	103.36	PREDICTED: two-component system protein B-like
Zj.jz031429008	Chr07	16769000	16770262	103.36	PREDICTED: two-component response regulator-like APRR1 isoform X1
Zj.jz031429016	Chr07	16727868	16729673	103.36	PREDICTED: putative pentatricopeptide repeat-containing protein At3g25060, mitochondrial
Zj.jz031429009	Chr07	16762763	16764000	103.36	PREDICTED: uncharacterized protein LOC107426645
Zj.jz031429024	Chr07	16682032	16682450	103.36	NA
Zj.jz031429018	Chr07	16715170	16716951	103.36	PREDICTED: LOW QUALITY PROTEIN: cell division control protein 45 homolog
Zj.jz031429022	Chr07	16692870	16693783	103.36	NA
Zj.jz031429013	Chr07	16743393	16746205	103.36	PREDICTED: ankyrin repeat and SAM domain-containing protein 6
Zj.jz031429010	Chr07	16759147	16762180	103.36	PREDICTED: UBX domain-containing protein 1-like isoform X1
Zj.jz010621135	Chr07	16941133	16941333	102.48	NA
Zj.jz010621143	Chr07	16992451	16992669	102.48	NA
Zj.jz010621151	Chr07	17036097	17038267	102.48	PREDICTED: uncharacterized protein At4g13200, chloroplastic
Zj.jz010621141	Chr07	16983292	16986684	102.48	PREDICTED: sm-like protein LSM5
Zj.jz010621134	Chr07	16936697	16937020	102.48	NA
Zj.jz010621150	Chr07	17029938	17032281	102.48	PREDICTED: vesicle-associated membrane protein 722
Zj.jz010621145	Chr07	16998113	16999258	102.48	PREDICTED: F-box/kelch-repeat protein At3g24760 isoform X2
Zj.jz010621139	Chr07	16967348	16972208	102.48	PREDICTED: sm-like protein LSM5
Zj.jz010621154	Chr07	17048737	17051914	102.48	NA
Zj.jz010621155	Chr07	17059754	17060089	102.48	PREDICTED: CLAVATA3/ESR (CLE)-related protein TDIF-like
Zj.jz010621137	Chr07	16962649	16962975	102.48	NA
Zj.jz010621148	Chr07	17020413	17021300	102.48	NA
Zj.jz010621147	Chr07	17012025	17015096	102.48	PREDICTED: protein SULFUR DEFICIENCY-INDUCED 1
Zj.jz010621133	Chr07	16922096	16922491	102.48	NA
Zj.jz010621152	Chr07	17038913	17042297	102.48	PREDICTED: guanine nucleotide-binding protein-like NSN1
Zj.jz010621144	Chr07	16994965	16996557	102.48	PREDICTED: uncharacterized protein LOC107426648 isoform X1
Zj.jz010621138	Chr07	16966142	16966390	102.48	NA
Zj.jz010621153	Chr07	17047846	17048680	102.48	NA
Zj.jz010621140	Chr07	16977902	16978225	102.48	NA
Zj.jz010621156	Chr07	17063816	17069565	102.48	NA
Zj.jz010621142	Chr07	16991143	16992288	102.48	PREDICTED: uncharacterized protein LOC107426778
Zj.jz010621146	Chr07	17005204	17007917	102.48	PREDICTED: protein FAM98A
Zj.jz010621149	Chr07	17027544	17029280	102.48	PREDICTED: pantoate--beta-alanine ligase isoform X1
Zj.jz010621136	Chr07	16948490	16948762	102.48	NA
Zj.jz040331010	Chr07	17198872	17201294	241.21	NA
Zj.jz040331008	Chr07	17189038	17193405	241.21	NA
Zj.jz040331004	Chr07	17167912	17168838	241.21	PREDICTED: trihelix transcription factor ASIL1
Zj.jz040331007	Chr07	17183881	17188150	241.21	PREDICTED: uncharacterized protein LOC107426816 isoform X2
Zj.jz040331003	Chr07	17154342	17166229	241.21	NA
Zj.jz040331009	Chr07	17196837	17198828	241.21	NA
Zj.jz040331016	Chr07	17235171	17235977	241.21	NA
Zj.jz040331005	Chr07	17170379	17175564	241.21	NA
Zj.jz040331014	Chr07	17226955	17228666	241.21	PREDICTED: 60S ribosomal protein L13a-4-like
Zj.jz040331017	Chr07	17236800	17240163	241.21	PREDICTED: BTB/POZ domain-containing protein At5g48800
Zj.jz040331012	Chr07	17209024	17211592	241.21	PREDICTED: probable LRR receptor-like serine/threonine-protein kinase At1g34110
Zj.jz040331018	Chr07	17243940	17246266	241.21	PREDICTED: uncharacterized protein LOC107426597 isoform X1
Zj.jz040331019	Chr07	17250940	17254910	241.21	PREDICTED: cyclin-dependent kinase inhibitor 3-like
Zj.jz040331006	Chr07	17179974	17181788	241.21	PREDICTED: uncharacterized protein LOC107426774
Zj.jz040331015	Chr07	17231212	17233157	241.21	PREDICTED: cytochrome b5
Zj.jz040331013	Chr07	17221363	17222233	241.21	NA
Zj.jz040331011	Chr07	17208622	17208924	241.21	NA
Zj.jz007373228	Chr07	17599204	17599557	125.87	NA
Zj.jz007373227	Chr07	17607255	17607473	125.87	NA
Zj.jz007373225	Chr07	17624131	17624478	125.87	NA
Zj.jz044451027	Chr07	17494587	17502116	125.87	NA
Zj.jz007373231	Chr07	17542417	17542704	125.87	NA
Zj.jz007373232	Chr07	17523209	17523466	125.87	NA
Zj.jz007373229	Chr07	17591746	17592060	125.87	NA
Zj.jz007373226	Chr07	17617928	17618248	125.87	NA
Zj.jz007373213	Chr07	17725442	17728426	61.44	PREDICTED: LRR receptor-like serine/threonine-protein kinase RCH1
Zj.jz007373211	Chr07	17731382	17734485	61.44	PREDICTED: B3 domain-containing transcription factor ABI3
Zj.jz007373214	Chr07	17720611	17723285	61.44	NA
Zj.jz007373215	Chr07	17716971	17719476	61.44	PREDICTED: alcohol dehydrogenase-like
Zj.jz007373216	Chr07	17714149	17716080	61.44	PREDICTED: pentatricopeptide repeat-containing protein At5g48910
Zj.jz007373212	Chr07	17728482	17729027	61.44	NA
Zj.jz007373217	Chr07	17706023	17709258	61.44	PREDICTED: putative kinase-like protein TMKL1
Zj.jz007373210	Chr07	17745509	17745955	61.44	PREDICTED: glycine-rich cell wall structural protein 1-like
Zj.jz007373218	Chr07	17699947	17704572	61.44	PREDICTED: probable pectate lyase 8
Zj.jz007373119	Chr07	18514781	18517361	76.32	PREDICTED: heterogeneous nuclear ribonucleoprotein 1-like
Zj.jz007373117	Chr07	18527462	18528945	76.32	NA
Zj.jz007373112	Chr07	18577801	18583016	76.32	PREDICTED: phospholipid--sterol O-acyltransferase isoform X3
Zj.jz007373108	Chr07	18601521	18603901	76.32	PREDICTED: F-box/FBD/LRR-repeat protein At1g13570-like
Zj.jz007373118	Chr07	18524682	18525517	76.32	NA
Zj.jz007373107	Chr07	18604114	18606256	76.32	NA
Zj.jz007373116	Chr07	18542157	18555970	76.32	PREDICTED: protein NRT1/ PTR FAMILY 5.2-like
Zj.jz007373114	Chr07	18566473	18571435	76.32	PREDICTED: BRCA1-associated RING domain protein 1
Zj.jz007373113	Chr07	18572582	18577212	76.32	PREDICTED: exocyst complex component EXO84B-like
Zj.jz007373120	Chr07	18511427	18512721	76.32	PREDICTED: putative uncharacterized transmembrane protein DDB_G0290641
Zj.jz007373115	Chr07	18562433	18565186	76.32	PREDICTED: protein NRT1/ PTR FAMILY 5.2-like isoform X1
Zj.jz007373111	Chr07	18584124	18586757	76.32	PREDICTED: rho GDP-dissociation inhibitor 1-like
Zj.jz007373110	Chr07	18591240	18593651	76.32	NA
Zj.jz007373109	Chr07	18595372	18599994	76.32	PREDICTED: tetratricopeptide repeat protein 7A
Zj.jz004979010	Chr08	1327882	1329260	111.13	PREDICTED: uncharacterized protein LOC107431605
Zj.jz004979003	Chr08	1301423	1303067	111.13	PREDICTED: probable calcium-binding protein CML49
Zj.jz004979001	Chr08	1293934	1295857	111.13	PREDICTED: alpha carbonic anhydrase 4-like
Zj.jz004979008	Chr08	1326383	1326802	111.13	NA
Zj.jz004979004	Chr08	1305914	1315162	111.13	PREDICTED: DNA helicase INO80 isoform X1
Zj.jz004979005	Chr08	1316016	1318443	111.13	PREDICTED: S-formylglutathione hydrolase
Zj.jz004979009	Chr08	1326909	1327259	111.13	NA
Zj.jz004979007	Chr08	1325818	1326300	111.13	NA
Zj.jz004979002	Chr08	1298366	1300897	111.13	PREDICTED: alpha carbonic anhydrase 4-like
Zj.jz004979006	Chr08	1321438	1324165	111.13	PREDICTED: glycerol-3-phosphate dehydrogenase
Zj.jz004979130	Chr08	2102841	2105130	108.19	PREDICTED: ras-related protein RHN1-like
Zj.jz004979129	Chr08	2100449	2100691	108.19	NA
Zj.jz004979138	Chr08	2141488	2142573	108.19	PREDICTED: heat stress transcription factor C-1
Zj.jz004979135	Chr08	2122942	2124391	108.19	NA
Zj.jz004979137	Chr08	2128283	2132585	108.19	PREDICTED: kinesin-13A-like
Zj.jz004979127	Chr08	2075460	2075711	108.19	NA
Zj.jz004979131	Chr08	2107123	2108061	108.19	PREDICTED: uncharacterized protein LOC107431868
Zj.jz004979139	Chr08	2163023	2165087	108.19	PREDICTED: LOW QUALITY PROTEIN: indole-3-pyruvate monooxygenase YUCCA2-like
Zj.jz004979133	Chr08	2116882	2118235	108.19	PREDICTED: histone acetyltransferase KAT6B isoform X2
Zj.jz004979136	Chr08	2124861	2126612	108.19	NA
Zj.jz004979128	Chr08	2096836	2098481	108.19	PREDICTED: uncharacterized protein LOC107431840
Zj.jz004979134	Chr08	2118803	2121436	108.19	PREDICTED: uncharacterized protein LOC107431848
Zj.jz004979132	Chr08	2108832	2112429	108.19	PREDICTED: uncharacterized protein LOC107431867
Zj.jz044815013	Chr08	9311834	9312201	165.29	NA
Zj.jz044815014	Chr08	9299578	9304539	165.29	PREDICTED: mitogen-activated protein kinase 19
Zj.jz044815007	Chr08	9343203	9346496	165.29	NA
Zj.jz044815003	Chr08	9366777	9367136	165.29	NA
Zj.jz044815005	Chr08	9353638	9357979	165.29	PREDICTED: probable solanesyl-diphosphate synthase 3, chloroplastic
Zj.jz044815011	Chr08	9318070	9321150	165.29	PREDICTED: peptide methionine sulfoxide reductase B1, chloroplastic
Zj.jz044815001	Chr08	9370458	9442267	165.29	PREDICTED: cytochrome P450 CYP72A219-like
Zj.jz044815012	Chr08	9313992	9316888	165.29	PREDICTED: ribokinase
Zj.jz044815009	Chr08	9334593	9335868	165.29	PREDICTED: probable purine permease 11
Zj.jz044815008	Chr08	9339553	9342360	165.29	PREDICTED: LOW QUALITY PROTEIN: receptor-like serine/threonine-protein kinase At1g78530
Zj.jz044815006	Chr08	9348654	9349949	165.29	PREDICTED: glucan endo-1,3-beta-D-glucosidase
Zj.jz044815010	Chr08	9325698	9333454	165.29	PREDICTED: uncharacterized protein LOC107414299
Zj.jz044815004	Chr08	9362070	9364089	165.29	PREDICTED: mitochondrial inner membrane protease subunit 1
Zj.jz044815002	Chr08	9367653	9370108	165.29	NA
Zj.jz020529043	Chr08	11731951	11733861	96.72	PREDICTED: exocyst complex component EXO70A1-like
Zj.jz020529040	Chr08	11749539	11750409	96.72	NA
Zj.jz020529041	Chr08	11745282	11748258	96.72	PREDICTED: ankyrin repeat-containing protein At3g12360
Zj.jz020529042	Chr08	11737530	11740430	96.72	PREDICTED: probable pectate lyase 4
Zj.jz020529044	Chr08	11677205	11681563	96.72	PREDICTED: UDP-glucuronic acid decarboxylase 1
Zj.jz020529045	Chr08	11669332	11670784	96.72	PREDICTED: uncharacterized protein LOC107432804 isoform X1
Zj.jz035147019	Chr08	12664568	12666213	115.98	PREDICTED: uncharacterized protein LOC107432949 isoform X1
Zj.jz035147011	Chr08	12607833	12611764	115.98	PREDICTED: uncharacterized protein LOC107432931
Zj.jz035147021	Chr08	12672294	12674903	115.98	PREDICTED: 50S ribosomal protein L5, chloroplastic
Zj.jz035147014	Chr08	12631433	12635233	115.98	NA
Zj.jz035147018	Chr08	12656295	12663008	115.98	PREDICTED: CAAX prenyl protease 1 homolog
Zj.jz035147015	Chr08	12635972	12641482	115.98	PREDICTED: mitogen-activated protein kinase homolog MMK2 isoform X1
Zj.jz035147012	Chr08	12616907	12620567	115.98	PREDICTED: mechanosensitive ion channel protein 1, mitochondrial
Zj.jz035147020	Chr08	12667243	12670991	115.98	PREDICTED: sphingoid long-chain bases kinase 2, mitochondrial isoform X1
Zj.jz035147013	Chr08	12623479	12623688	115.98	NA
Zj.jz035147016	Chr08	12646669	12646872	115.98	NA
Zj.jz035147017	Chr08	12647408	12650596	115.98	PREDICTED: probable serine/threonine-protein kinase At1g01540
Zj.jz035147010	Chr08	12605416	12606305	115.98	NA
Zj.jz044575014	Chr08	13690099	13709922	78.8	PREDICTED: cleavage stimulation factor subunit 77
Zj.jz044575009	Chr08	13758675	13799607	78.8	PREDICTED: protein DETOXIFICATION 12-like isoform X2
Zj.jz044575010	Chr08	13756645	13757141	78.8	NA
Zj.jz042033003	Chr08	14469178	14470749	438.48	PREDICTED: myb-related protein Hv33-like
Zj.jz042033004	Chr08	14403303	14403760	438.48	NA
Zj.jz017567034	Chr08	16699706	16700206	74.4	PREDICTED: 60S ribosomal protein L12
Zj.jz034557180	Chr08	20540747	20543506	93.63	PREDICTED: DNA replication complex GINS protein SLD5
Zj.jz034557185	Chr08	20558286	20559511	93.63	NA
Zj.jz034557179	Chr08	20539166	20539645	93.63	PREDICTED: calmodulin
Zj.jz034557171	Chr08	20503242	20504896	93.63	PREDICTED: probable pectinesterase 67
Zj.jz034557167	Chr08	20484616	20489206	93.63	NA
Zj.jz034557182	Chr08	20547283	20547660	93.63	NA
Zj.jz034557174	Chr08	20512566	20514231	93.63	PREDICTED: GDSL esterase/lipase At4g16230-like
Zj.jz034557183	Chr08	20550911	20551485	93.63	NA
Zj.jz034557169	Chr08	20498774	20500466	93.63	PREDICTED: huntingtin-interacting protein K
Zj.jz034557177	Chr08	20525817	20528599	93.63	PREDICTED: probable protein phosphatase 2C 42
Zj.jz034557166	Chr08	20477075	20482050	93.63	PREDICTED: ATP-citrate synthase beta chain protein 1
Zj.jz034557181	Chr08	20546021	20546398	93.63	NA
Zj.jz034557168	Chr08	20492404	20497482	93.63	PREDICTED: RGS domain-containing serine/threonine-protein kinase A-like isoform X1
Zj.jz034557170	Chr08	20501684	20502526	93.63	PREDICTED: glycine-rich cell wall structural protein-like
Zj.jz034557175	Chr08	20516897	20518584	93.63	PREDICTED: probable enoyl-CoA hydratase 1, peroxisomal
Zj.jz034557178	Chr08	20529862	20535167	93.63	PREDICTED: uncharacterized protein LOC107419002
Zj.jz034557176	Chr08	20521329	20522450	93.63	PREDICTED: putative ubiquitin-conjugating enzyme E2 38
Zj.jz034557172	Chr08	20505990	20511240	93.63	NA
Zj.jz034557184	Chr08	20554051	20554410	93.63	NA
Zj.jz034557173	Chr08	20511250	20511432	93.63	NA
Zj.jz042065069	Chr09	57671	78371	96.76	PREDICTED: uncharacterized protein LOC107417595
[truncated: 404 more rows]

## Sheet: Overlapping π and Fst
Transcript_ID	Chr	Start	End	Description
[truncated: 992 more rows]

[truncated: 1 more sheets: Overlapping π, Fst and XP-CLR]
