# Supplementary material for: Genomic analyses of diverse wild and cultivated accessions provide insights into the evolutionary history of jujube
Source: Plant Biotechnol J. 2020 Sep 30;19(3):517–31. doi: 10.1111/pbi.13480 (PMC7955879; doi:10.1111/pbi.13480)
Supplement: Supplementary file 7 — Table S7 Gene ontology (GO) categories assigned to the genes identified through overlapping π ratio and F ST analyses. [file PBI-19-517-s003.xlsx]

## Sheet: go
Table S7 Gene ontology (GO) categories assigned to the genes identified through overlapping π ratio and FST analyses
GO_accession	Description	Term_type	Over_represented_pValue	Corrected_pValue	Gene_names
GO:0044706	multi-multicellular organism process	biological_process	3.7452e-07	0.00069782	Zj.jz000799003,Zj.jz006429019,Zj.jz015743015,Zj.jz000799002,Zj.jz015743004,Zj.jz029849034,Zj.jz015743001,Zj.jz037877040,Zj.jz015743010,Zj.jz018655001,Zj.jz006119235,Zj.jz008511006,Zj.jz043797010,Zj.jz041065031,Zj.jz015743040,Zj.jz041065026,Zj.jz000799004
GO:0044703	multi-organism reproductive process	biological_process	6.4479e-07	0.00069782	Zj.jz015743040,Zj.jz041065031,Zj.jz041065026,Zj.jz000799004,Zj.jz043797010,Zj.jz008511006,Zj.jz029849034,Zj.jz015743001,Zj.jz015743010,Zj.jz037877040,Zj.jz006119235,Zj.jz018655001,Zj.jz015743004,Zj.jz015743015,Zj.jz000799002,Zj.jz000799003,Zj.jz006429019
GO:0009856	pollination	biological_process	8.3451e-07	0.00069782	Zj.jz000799004,Zj.jz041065026,Zj.jz015743040,Zj.jz041065031,Zj.jz006119235,Zj.jz018655001,Zj.jz015743001,Zj.jz015743010,Zj.jz037877040,Zj.jz029849034,Zj.jz008511006,Zj.jz015743004,Zj.jz006429019,Zj.jz000799003,Zj.jz000799002,Zj.jz015743015
GO:0009875	pollen-pistil interaction	biological_process	8.3451e-07	0.00069782	Zj.jz000799004,Zj.jz041065026,Zj.jz041065031,Zj.jz015743040,Zj.jz008511006,Zj.jz006119235,Zj.jz018655001,Zj.jz015743001,Zj.jz015743010,Zj.jz037877040,Zj.jz029849034,Zj.jz015743004,Zj.jz000799002,Zj.jz015743015,Zj.jz006429019,Zj.jz000799003
GO:0048544	recognition of pollen	biological_process	8.3451e-07	0.00069782	Zj.jz008511006,Zj.jz037877040,Zj.jz015743001,Zj.jz015743010,Zj.jz006119235,Zj.jz018655001,Zj.jz029849034,Zj.jz041065026,Zj.jz000799004,Zj.jz041065031,Zj.jz015743040,Zj.jz015743015,Zj.jz000799002,Zj.jz006429019,Zj.jz000799003,Zj.jz015743004
GO:0008037	cell recognition	biological_process	1.2446e-06	0.00086731	Zj.jz008511006,Zj.jz015743001,Zj.jz015743010,Zj.jz037877040,Zj.jz006119235,Zj.jz018655001,Zj.jz029849034,Zj.jz041065026,Zj.jz000799004,Zj.jz041065031,Zj.jz015743040,Zj.jz015743015,Zj.jz000799002,Zj.jz006429019,Zj.jz000799003,Zj.jz015743004
GO:0022414	reproductive process	biological_process	7.9085e-06	0.0047236	Zj.jz008511006,Zj.jz015743001,Zj.jz015743010,Zj.jz037877040,Zj.jz006119235,Zj.jz018655001,Zj.jz029849034,Zj.jz041065026,Zj.jz000799004,Zj.jz041065031,Zj.jz015743040,Zj.jz043797010,Zj.jz015743015,Zj.jz000799002,Zj.jz015743009,Zj.jz006429019,Zj.jz000799003,Zj.jz015743004,Zj.jz043797018
GO:0000003	reproduction	biological_process	2.4458e-05	0.012782	Zj.jz006429019,Zj.jz015743009,Zj.jz000799003,Zj.jz044811045,Zj.jz015743015,Zj.jz000799002,Zj.jz034129077,Zj.jz008511042,Zj.jz015743004,Zj.jz043797018,Zj.jz037877040,Zj.jz015743001,Zj.jz015743010,Zj.jz043709010,Zj.jz006119235,Zj.jz018655001,Zj.jz029849034,Zj.jz044447010,Zj.jz008511006,Zj.jz043797010,Zj.jz005437042,Zj.jz016587067,Zj.jz041065026,Zj.jz000799004,Zj.jz015743040,Zj.jz041065031,Zj.jz0258…
GO:0048610	cellular process involved in reproduction	biological_process	0.00045393	0.21088	Zj.jz016587067,Zj.jz015743040,Zj.jz041065031,Zj.jz041065026,Zj.jz000799004,Zj.jz029849034,Zj.jz037877040,Zj.jz015743001,Zj.jz015743010,Zj.jz006119235,Zj.jz043709010,Zj.jz018655001,Zj.jz008511006,Zj.jz034129077,Zj.jz015743004,Zj.jz000799003,Zj.jz006429019,Zj.jz015743015,Zj.jz000799002
GO:0004180	carboxypeptidase activity	molecular_function	0.0010171	0.42527	Zj.jz003639061,Zj.jz003639059,Zj.jz017713004,Zj.jz008905010,Zj.jz003639058,Zj.jz003639062,Zj.jz003639063,Zj.jz034129081
GO:0016310	phosphorylation	biological_process	0.0014258	0.54194	Zj.jz016587068,Zj.jz012139058,Zj.jz036789071,Zj.jz008511055,Zj.jz006119088,Zj.jz036789076,Zj.jz029849034,Zj.jz015743005,Zj.jz015743001,Zj.jz036789072,Zj.jz016587061,Zj.jz020529051,Zj.jz018655002,Zj.jz015743015,Zj.jz036789068,Zj.jz000799002,Zj.jz036789074,Zj.jz044849065,Zj.jz008511056,Zj.jz015743040,Zj.jz036789065,Zj.jz036789073,Zj.jz043797010,Zj.jz036789067,Zj.jz015743013,Zj.jz017713019,Zj.jz0428…
GO:0044707	single-multicellular organism process	biological_process	0.0020346	0.7089	Zj.jz037877022,Zj.jz015743004,Zj.jz029983001,Zj.jz000799003,Zj.jz006429019,Zj.jz025517008,Zj.jz016003031,Zj.jz000799002,Zj.jz015743015,Zj.jz018655062,Zj.jz041065031,Zj.jz015743040,Zj.jz000799004,Zj.jz041065026,Zj.jz029849034,Zj.jz044849063,Zj.jz018655001,Zj.jz006119235,Zj.jz015743010,Zj.jz015743001,Zj.jz037877040,Zj.jz008511006,Zj.jz016003033,Zj.jz044369006
GO:0032501	multicellular organismal process	biological_process	0.0026408	0.79638	Zj.jz000799003,Zj.jz006429019,Zj.jz025517008,Zj.jz016003031,Zj.jz000799002,Zj.jz015743015,Zj.jz037877022,Zj.jz043797018,Zj.jz015743004,Zj.jz029983001,Zj.jz029849034,Zj.jz044849063,Zj.jz006119235,Zj.jz018655001,Zj.jz015743001,Zj.jz015743010,Zj.jz037877040,Zj.jz008511006,Zj.jz016003033,Zj.jz044369006,Zj.jz018655062,Zj.jz043797010,Zj.jz015743040,Zj.jz041065031,Zj.jz000799004,Zj.jz041065026
GO:0004185	serine-type carboxypeptidase activity	molecular_function	0.0026667	0.79638	Zj.jz008905010,Zj.jz017713004,Zj.jz003639063,Zj.jz003639059,Zj.jz003639061,Zj.jz003639062,Zj.jz003639058
GO:0006468	protein phosphorylation	biological_process	0.0040742	1	Zj.jz036789070,Zj.jz012139059,Zj.jz037921120,Zj.jz008511065,Zj.jz006119233,Zj.jz015743011,Zj.jz012139055,Zj.jz015743004,Zj.jz041065028,Zj.jz034129034,Zj.jz005437037,Zj.jz029849051,Zj.jz008511006,Zj.jz004541038,Zj.jz041065026,Zj.jz000799004,Zj.jz041065031,Zj.jz015743012,Zj.jz015743034,Zj.jz008869031,Zj.jz032501034,Zj.jz003639011,Zj.jz006119234,Zj.jz008869041,Zj.jz008511064,Zj.jz000799001,Zj.jz0007…
GO:0015075	ion transmembrane transporter activity	molecular_function	0.0065505	1	Zj.jz019149020,Zj.jz036009067,Zj.jz004541043,Zj.jz036789052,Zj.jz004541040,Zj.jz033925053,Zj.jz036789021,Zj.jz036789051,Zj.jz013123003,Zj.jz020529055,Zj.jz032501021,Zj.jz041065023,Zj.jz044369006,Zj.jz015743033,Zj.jz039613035,Zj.jz033925069,Zj.jz033925059,Zj.jz028857016,Zj.jz040945037,Zj.jz031941009,Zj.jz012139050,Zj.jz008869036,Zj.jz044447001,Zj.jz028857013,Zj.jz026591004,Zj.jz008869023,Zj.jz0186…
GO:0004970	ionotropic glutamate receptor activity	molecular_function	0.0065529	1	Zj.jz044447002,Zj.jz039613035,Zj.jz036009071,Zj.jz008869155,Zj.jz044447001,Zj.jz036009067
GO:0008066	glutamate receptor activity	molecular_function	0.0065529	1	Zj.jz036009067,Zj.jz044447001,Zj.jz044447002,Zj.jz036009071,Zj.jz008869155,Zj.jz039613035
GO:0004672	protein kinase activity	molecular_function	0.0071276	1	Zj.jz037877041,Zj.jz036789066,Zj.jz006429019,Zj.jz015743016,Zj.jz008511057,Zj.jz008511058,Zj.jz043709023,Zj.jz006119235,Zj.jz015743010,Zj.jz036789067,Zj.jz042849026,Zj.jz015743013,Zj.jz036789073,Zj.jz043797010,Zj.jz015743040,Zj.jz036789065,Zj.jz044849065,Zj.jz008511056,Zj.jz000799002,Zj.jz036789074,Zj.jz015743015,Zj.jz036789068,Zj.jz043709009,Zj.jz020529051,Zj.jz018655002,Zj.jz015743005,Zj.jz0298…
GO:0005543	phospholipid binding	molecular_function	0.0072648	1	Zj.jz029849053,Zj.jz004541039,Zj.jz018655016,Zj.jz000799139,Zj.jz043709029,Zj.jz015743039,Zj.jz018655010
GO:0005230	extracellular ligand-gated ion channel activity	molecular_function	0.0075418	1	Zj.jz044447001,Zj.jz036009067,Zj.jz039613035,Zj.jz036009071,Zj.jz008869155,Zj.jz044447002
GO:0016773	phosphotransferase activity, alcohol group as acceptor	molecular_function	0.011229	1	Zj.jz003639011,Zj.jz006119234,Zj.jz008869041,Zj.jz041065026,Zj.jz000799004,Zj.jz041065031,Zj.jz015743012,Zj.jz015743034,Zj.jz008869031,Zj.jz032501034,Zj.jz004541038,Zj.jz005437037,Zj.jz029849051,Zj.jz008511006,Zj.jz044811044,Zj.jz015743006,Zj.jz015743007,Zj.jz044849046,Zj.jz029849045,Zj.jz037653029,Zj.jz008511064,Zj.jz000799001,Zj.jz000799003,Zj.jz008511065,Zj.jz037921120,Zj.jz020387013,Zj.jz0448…
GO:0004665	prephenate dehydrogenase (NADP+) activity	molecular_function	0.012631	1	Zj.jz003639005,Zj.jz003639006
GO:0006571	tyrosine biosynthetic process	biological_process	0.012631	1	Zj.jz003639005,Zj.jz003639006
GO:0008977	prephenate dehydrogenase activity	molecular_function	0.012631	1	Zj.jz003639006,Zj.jz003639005
GO:0022891	substrate-specific transmembrane transporter activity	molecular_function	0.01297	1	Zj.jz036789044,Zj.jz044485016,Zj.jz033925044,Zj.jz036789043,Zj.jz016003057,Zj.jz029849055,Zj.jz037921119,Zj.jz008869155,Zj.jz033925067,Zj.jz015743010,Zj.jz041065028,Zj.jz033925052,Zj.jz008869037,Zj.jz008511042,Zj.jz012139051,Zj.jz044447002,Zj.jz028857013,Zj.jz008869036,Zj.jz044447001,Zj.jz008869023,Zj.jz026591004,Zj.jz036009071,Zj.jz036789059,Zj.jz016003049,Zj.jz018655014,Zj.jz033925069,Zj.jz0319…
GO:0005216	ion channel activity	molecular_function	0.013913	1	Zj.jz036789051,Zj.jz041065028,Zj.jz020529055,Zj.jz044447002,Zj.jz033925059,Zj.jz036009067,Zj.jz044447001,Zj.jz036789052,Zj.jz036789043,Zj.jz039613035,Zj.jz036009071,Zj.jz036789059,Zj.jz008869155
GO:0015267	channel activity	molecular_function	0.013913	1	Zj.jz041065028,Zj.jz036789051,Zj.jz033925059,Zj.jz020529055,Zj.jz044447002,Zj.jz036009067,Zj.jz044447001,Zj.jz036789043,Zj.jz036789052,Zj.jz039613035,Zj.jz036009071,Zj.jz036789059,Zj.jz008869155
GO:0022803	passive transmembrane transporter activity	molecular_function	0.013913	1	Zj.jz041065028,Zj.jz036789051,Zj.jz033925059,Zj.jz020529055,Zj.jz044447002,Zj.jz036009067,Zj.jz044447001,Zj.jz036789052,Zj.jz036789043,Zj.jz036009071,Zj.jz039613035,Zj.jz008869155,Zj.jz036789059
GO:0022838	substrate-specific channel activity	molecular_function	0.013913	1	Zj.jz036009067,Zj.jz044447001,Zj.jz036789043,Zj.jz036789052,Zj.jz036009071,Zj.jz039613035,Zj.jz036789059,Zj.jz008869155,Zj.jz036789051,Zj.jz041065028,Zj.jz044447002,Zj.jz020529055,Zj.jz033925059
GO:0006120	mitochondrial electron transport, NADH to ubiquinone	biological_process	0.015709	1	Zj.jz028857020,Zj.jz016587061,Zj.jz008869155
GO:0015078	hydrogen ion transmembrane transporter activity	molecular_function	0.01625	1	Zj.jz028857013,Zj.jz008869023,Zj.jz036789021,Zj.jz008511042,Zj.jz041065023,Zj.jz016003057,Zj.jz044369006,Zj.jz029849055,Zj.jz015743033,Zj.jz037921119,Zj.jz033925067,Zj.jz015743010,Zj.jz033925069,Zj.jz036789044,Zj.jz044485016,Zj.jz028857016,Zj.jz040945037,Zj.jz031941009,Zj.jz033925044
GO:0043531	ADP binding	molecular_function	0.018436	1	Zj.jz044849039,Zj.jz043797018,Zj.jz037877024,Zj.jz007153020,Zj.jz036789008,Zj.jz037877022,Zj.jz025819075,Zj.jz041937016,Zj.jz037877017,Zj.jz025819029,Zj.jz016003032,Zj.jz037877025,Zj.jz041937018,Zj.jz025819017
GO:0006570	tyrosine metabolic process	biological_process	0.018684	1	Zj.jz003639005,Zj.jz003639006
GO:0030117	membrane coat	cellular_component	0.019802	1	Zj.jz020765015,Zj.jz016587069,Zj.jz044849110,Zj.jz043797017,Zj.jz039613006,Zj.jz037921131,Zj.jz019149021,Zj.jz043709009,Zj.jz017713035,Zj.jz019149022,Zj.jz003639015
GO:0048475	coated membrane	cellular_component	0.019802	1	Zj.jz019149022,Zj.jz003639015,Zj.jz017713035,Zj.jz043709009,Zj.jz019149021,Zj.jz039613006,Zj.jz037921131,Zj.jz043797017,Zj.jz044849110,Zj.jz020765015,Zj.jz016587069
GO:0004888	transmembrane signaling receptor activity	molecular_function	0.020138	1	Zj.jz016003048,Zj.jz044447002,Zj.jz025517008,Zj.jz036009067,Zj.jz044447001,Zj.jz015743015,Zj.jz008869155,Zj.jz036009071,Zj.jz039613035
GO:0015276	ligand-gated ion channel activity	molecular_function	0.020928	1	Zj.jz044447001,Zj.jz036009067,Zj.jz039613035,Zj.jz036009071,Zj.jz008869155,Zj.jz044447002
GO:0022834	ligand-gated channel activity	molecular_function	0.020928	1	Zj.jz036009071,Zj.jz039613035,Zj.jz008869155,Zj.jz044447002,Zj.jz044447001,Zj.jz036009067
GO:0010333	terpene synthase activity	molecular_function	0.021741	1	Zj.jz008511026,Zj.jz017713003,Zj.jz008511020,Zj.jz008511018
GO:0008289	lipid binding	molecular_function	0.021993	1	Zj.jz043709029,Zj.jz015743039,Zj.jz039613011,Zj.jz029849053,Zj.jz018655016,Zj.jz000799139,Zj.jz018655010,Zj.jz017713034,Zj.jz004541039,Zj.jz044447010
GO:0005342	organic acid transmembrane transporter activity	molecular_function	0.022397	1	Zj.jz033925052,Zj.jz041065023,Zj.jz033925053,Zj.jz012139050,Zj.jz012139051
GO:0008514	organic anion transmembrane transporter activity	molecular_function	0.022397	1	Zj.jz033925053,Zj.jz041065023,Zj.jz033925052,Zj.jz012139050,Zj.jz012139051
GO:0046943	carboxylic acid transmembrane transporter activity	molecular_function	0.022397	1	Zj.jz012139051,Zj.jz012139050,Zj.jz041065023,Zj.jz033925052,Zj.jz033925053
GO:0016301	kinase activity	molecular_function	0.023687	1	Zj.jz036789072,Zj.jz015743001,Zj.jz015743005,Zj.jz029849034,Zj.jz036789076,Zj.jz044849104,Zj.jz006119088,Zj.jz008511055,Zj.jz012139058,Zj.jz036789071,Zj.jz016587068,Zj.jz008511056,Zj.jz044849065,Zj.jz012181019,Zj.jz036789074,Zj.jz000799002,Zj.jz015743015,Zj.jz036789068,Zj.jz003639016,Zj.jz018655002,Zj.jz043709009,Zj.jz020529051,Zj.jz006119235,Zj.jz015743010,Zj.jz025819027,Zj.jz043709023,Zj.jz0428…
GO:0043900	regulation of multi-organism process	biological_process	0.02582	1	Zj.jz016003036,Zj.jz018655008
GO:0070008	serine-type exopeptidase activity	molecular_function	0.025948	1	Zj.jz017713004,Zj.jz003639063,Zj.jz003639059,Zj.jz008905010,Zj.jz003639061,Zj.jz003639058,Zj.jz003639062
GO:0022900	electron transport chain	biological_process	0.027993	1	Zj.jz043797010,Zj.jz008869155,Zj.jz037921246,Zj.jz019333001,Zj.jz018655060,Zj.jz016587061,Zj.jz028857020
GO:0009579	thylakoid	cellular_component	0.02809	1	Zj.jz043709028,Zj.jz005437035,Zj.jz016003049,Zj.jz019333007,Zj.jz034129044,Zj.jz008511038,Zj.jz020387003,Zj.jz019333001,Zj.jz012181022,Zj.jz008511037,Zj.jz008869028
GO:0044436	thylakoid part	cellular_component	0.02809	1	Zj.jz008511038,Zj.jz019333007,Zj.jz034129044,Zj.jz043709028,Zj.jz016003049,Zj.jz005437035,Zj.jz012181022,Zj.jz008511037,Zj.jz008869028,Zj.jz019333001,Zj.jz020387003
GO:0043093	cytokinesis by binary fission	biological_process	0.028177	1	Zj.jz025819026,Zj.jz008511042,Zj.jz044447010,Zj.jz044811045,Zj.jz005437042
GO:0000910	cytokinesis	biological_process	0.028431	1	Zj.jz008511042,Zj.jz025819026,Zj.jz018655013,Zj.jz005437042,Zj.jz044811045,Zj.jz044447010
GO:0006796	phosphate-containing compound metabolic process	biological_process	0.028454	1	Zj.jz036789058,Zj.jz016587068,Zj.jz012181021,Zj.jz008511055,Zj.jz012139058,Zj.jz036789071,Zj.jz036789076,Zj.jz006119088,Zj.jz015743001,Zj.jz036789072,Zj.jz029849002,Zj.jz015743005,Zj.jz029849034,Zj.jz037877024,Zj.jz018655002,Zj.jz016587061,Zj.jz020529051,Zj.jz000799002,Zj.jz036789074,Zj.jz036789068,Zj.jz015743015,Zj.jz008511056,Zj.jz044849065,Zj.jz012181019,Zj.jz036789065,Zj.jz012139047,Zj.jz0157…
GO:0006793	phosphorus metabolic process	biological_process	0.029071	1	Zj.jz036789076,Zj.jz006119088,Zj.jz015743001,Zj.jz036789072,Zj.jz029849002,Zj.jz015743005,Zj.jz029849034,Zj.jz036789058,Zj.jz016587068,Zj.jz012181021,Zj.jz008511055,Zj.jz012139058,Zj.jz036789071,Zj.jz036789074,Zj.jz000799002,Zj.jz015743015,Zj.jz036789068,Zj.jz008511056,Zj.jz044849065,Zj.jz012181019,Zj.jz018655002,Zj.jz037877024,Zj.jz020529051,Zj.jz016587061,Zj.jz017713019,Zj.jz042849026,Zj.jz0157…
GO:0022892	substrate-specific transporter activity	molecular_function	0.030331	1	Zj.jz033925069,Zj.jz031941009,Zj.jz040945037,Zj.jz028857016,Zj.jz033925059,Zj.jz012139050,Zj.jz041065023,Zj.jz044369006,Zj.jz015743033,Zj.jz039613035,Zj.jz036789051,Zj.jz036789021,Zj.jz013123003,Zj.jz020529055,Zj.jz032501021,Zj.jz036009067,Zj.jz036789052,Zj.jz019149020,Zj.jz004541043,Zj.jz033925053,Zj.jz004541040,Zj.jz036789044,Zj.jz044485016,Zj.jz033925044,Zj.jz036789043,Zj.jz016003057,Zj.jz0298…
GO:0032505	reproduction of a single-celled organism	biological_process	0.031262	1	Zj.jz008511042,Zj.jz025819026,Zj.jz044447010,Zj.jz005437042,Zj.jz044811045
GO:0016838	carbon-oxygen lyase activity, acting on phosphates	molecular_function	0.031263	1	Zj.jz008511018,Zj.jz017713003,Zj.jz008511026,Zj.jz008511020
GO:0051704	multi-organism process	biological_process	0.032563	1	Zj.jz000799004,Zj.jz041065026,Zj.jz041065031,Zj.jz018655062,Zj.jz040945037,Zj.jz025819077,Zj.jz029849052,Zj.jz008511006,Zj.jz037877040,Zj.jz015743001,Zj.jz044849035,Zj.jz029849034,Zj.jz044849041,Zj.jz020529055,Zj.jz016003036,Zj.jz041065017,Zj.jz000799002,Zj.jz018655008,Zj.jz015743015,Zj.jz016587058,Zj.jz036789052,Zj.jz008869008,Zj.jz017745018,Zj.jz000799003,Zj.jz016587017,Zj.jz020765008,Zj.jz0121…
GO:0046849	bone remodeling	biological_process	0.033374	1	Zj.jz029983001
GO:0048771	tissue remodeling	biological_process	0.033374	1	Zj.jz029983001
GO:0042255	ribosome assembly	biological_process	0.034578	1	Zj.jz029849033
GO:0042256	mature ribosome assembly	biological_process	0.034578	1	Zj.jz029849033
GO:0004579	dolichyl-diphosphooligosaccharide-protein glycotransferase activity	molecular_function	0.034885	1	Zj.jz025819019,Zj.jz015743055
GO:0009125	nucleoside monophosphate catabolic process	biological_process	0.035181	1	Zj.jz003639006
GO:0009159	deoxyribonucleoside monophosphate catabolic process	biological_process	0.035181	1	Zj.jz003639006
GO:0050144	nucleoside deoxyribosyltransferase activity	molecular_function	0.035181	1	Zj.jz003639006
GO:0070694	deoxyribonucleoside 5'-monophosphate N-glycosidase activity	molecular_function	0.035181	1	Zj.jz003639006
GO:0007266	Rho protein signal transduction	biological_process	0.035523	1	Zj.jz025819060
GO:0035023	regulation of Rho protein signal transduction	biological_process	0.035523	1	Zj.jz025819060
GO:0006119	oxidative phosphorylation	biological_process	0.035697	1	Zj.jz043797010,Zj.jz008869155,Zj.jz028857020,Zj.jz016587061
GO:0042773	ATP synthesis coupled electron transport	biological_process	0.035697	1	Zj.jz028857020,Zj.jz016587061,Zj.jz008869155,Zj.jz043797010
GO:0004312	fatty acid synthase activity	molecular_function	0.035713	1	Zj.jz044849050,Zj.jz044849049,Zj.jz044849051,Zj.jz044811039
GO:0004315	3-oxoacyl-[acyl-carrier-protein] synthase activity	molecular_function	0.035713	1	Zj.jz044811039,Zj.jz044849051,Zj.jz044849050,Zj.jz044849049
GO:0008759	UDP-3-O-[3-hydroxymyristoyl] N-acetylglucosamine deacetylase activity	molecular_function	0.035772	1	Zj.jz029849002
GO:0019898	extrinsic to membrane	cellular_component	0.035825	1	Zj.jz008511042,Zj.jz008511037,Zj.jz012181022,Zj.jz008511038,Zj.jz028857020
GO:0051259	protein oligomerization	biological_process	0.036616	1	Zj.jz033925051,Zj.jz044369006,Zj.jz025819023
GO:0019954	asexual reproduction	biological_process	0.036698	1	Zj.jz044447010,Zj.jz005437042,Zj.jz044811045,Zj.jz025819026,Zj.jz008511042
GO:0015077	monovalent inorganic cation transmembrane transporter activity	molecular_function	0.037245	1	Zj.jz036789021,Zj.jz008869037,Zj.jz008511042,Zj.jz008869023,Zj.jz028857013,Zj.jz019149020,Zj.jz044485016,Zj.jz033925069,Zj.jz036789044,Zj.jz028857016,Zj.jz040945037,Zj.jz031941009,Zj.jz033925044,Zj.jz016003057,Zj.jz044369006,Zj.jz041065023,Zj.jz037921119,Zj.jz033925067,Zj.jz015743010,Zj.jz015743033,Zj.jz029849055
GO:0006308	DNA catabolic process	biological_process	0.037287	1	Zj.jz017713021,Zj.jz017713020
GO:0004829	threonine-tRNA ligase activity	molecular_function	0.037547	1	Zj.jz031417025
GO:0016811	hydrolase activity, acting on carbon-nitrogen (but not peptide) bonds, in linear amides	molecular_function	0.037698	1	Zj.jz029849002,Zj.jz008869038,Zj.jz020529051,Zj.jz043709009
GO:0004499	N,N-dimethylaniline monooxygenase activity	molecular_function	0.038997	1	Zj.jz034129083,Zj.jz014013003,Zj.jz036789080,Zj.jz031417024
GO:0000917	barrier septum assembly	biological_process	0.040068	1	Zj.jz008511042,Zj.jz025819026,Zj.jz044811045,Zj.jz005437042,Zj.jz044447010
GO:0032506	cytokinetic process	biological_process	0.040068	1	Zj.jz044447010,Zj.jz005437042,Zj.jz044811045,Zj.jz008511042,Zj.jz025819026
GO:0090529	cell septum assembly	biological_process	0.040068	1	Zj.jz008511042,Zj.jz025819026,Zj.jz044811045,Zj.jz005437042,Zj.jz044447010
GO:0009403	toxin biosynthetic process	biological_process	0.040125	1	Zj.jz008511030,Zj.jz029983006
GO:0015649	2-keto-3-deoxygluconate:hydrogen symporter activity	molecular_function	0.04073	1	Zj.jz041065023
GO:0046411	2-keto-3-deoxygluconate transport	biological_process	0.04073	1	Zj.jz041065023
GO:0015979	photosynthesis	biological_process	0.041758	1	Zj.jz020765003,Zj.jz020387003,Zj.jz032501024,Zj.jz019333001,Zj.jz012181022,Zj.jz008511037,Zj.jz005437035,Zj.jz019333007,Zj.jz034129044,Zj.jz008511038
GO:0004674	protein serine/threonine kinase activity	molecular_function	0.041976	1	Zj.jz008511006,Zj.jz025819017,Zj.jz037877041,Zj.jz008511064,Zj.jz043709009,Zj.jz008511057,Zj.jz041065031,Zj.jz041065026,Zj.jz008511065,Zj.jz008511055
GO:0019843	rRNA binding	molecular_function	0.042486	1	Zj.jz015743013,Zj.jz013123008,Zj.jz015743010
GO:0007029	endoplasmic reticulum organization	biological_process	0.042618	1	Zj.jz019149015,Zj.jz019149014
GO:0033177	proton-transporting two-sector ATPase complex, proton-transporting domain	cellular_component	0.04279	1	Zj.jz031941009,Zj.jz040945037,Zj.jz028857016,Zj.jz033925044,Zj.jz033925069,Zj.jz044485016,Zj.jz008511042,Zj.jz029849055,Zj.jz033925067,Zj.jz028857013,Zj.jz044369006
GO:0016469	proton-transporting two-sector ATPase complex	cellular_component	0.043024	1	Zj.jz043797017,Zj.jz033925067,Zj.jz029849055,Zj.jz044369006,Zj.jz031417018,Zj.jz028857013,Zj.jz033925044,Zj.jz040945037,Zj.jz028857016,Zj.jz031941009,Zj.jz008511042,Zj.jz044485016,Zj.jz033925069
GO:0003333	amino acid transmembrane transport	biological_process	0.04374	1	Zj.jz033925052,Zj.jz033925053,Zj.jz007153008,Zj.jz012139051,Zj.jz012139050
GO:0034655	nucleobase-containing compound catabolic process	biological_process	0.0438	1	Zj.jz003639006,Zj.jz017713020,Zj.jz017713021,Zj.jz008905006,Zj.jz036789035
GO:0030313	cell envelope	cellular_component	0.044935	1	Zj.jz028857013,Zj.jz008511042,Zj.jz020387003
GO:0008238	exopeptidase activity	molecular_function	0.045817	1	Zj.jz003639061,Zj.jz017713004,Zj.jz003639059,Zj.jz008905010,Zj.jz003639062,Zj.jz003639058,Zj.jz003639063,Zj.jz034129081
GO:0005845	mRNA cap binding complex	cellular_component	0.045829	1	Zj.jz016003049
GO:0034518	RNA cap binding complex	cellular_component	0.045829	1	Zj.jz016003049
GO:0042775	mitochondrial ATP synthesis coupled electron transport	biological_process	0.046204	1	Zj.jz016587061,Zj.jz028857020,Zj.jz008869155
GO:0019867	outer membrane	cellular_component	0.049036	1	Zj.jz043797013,Zj.jz004541047,Zj.jz020765008,Zj.jz008511042,Zj.jz016003036,Zj.jz016587067,Zj.jz044369006,Zj.jz016003040,Zj.jz006119082
GO:0009404	toxin metabolic process	biological_process	0.049044	1	Zj.jz044447010,Zj.jz029983006,Zj.jz008511030
GO:0005575	cellular_component	cellular_component	0.049441	1	Zj.jz029983001,Zj.jz033925058,Zj.jz044849097,Zj.jz031941007,Zj.jz036789025,Zj.jz003639065,Zj.jz008869039,Zj.jz020529055,Zj.jz006429020,Zj.jz034129035,Zj.jz018655008,Zj.jz017713034,Zj.jz036789054,Zj.jz033925069,Zj.jz015743014,Zj.jz040945037,Zj.jz008869030,Zj.jz019149017,Zj.jz028857019,Zj.jz033925052,Zj.jz036789035,Zj.jz013123008,Zj.jz037921129,Zj.jz044447002,Zj.jz012139051,Zj.jz028857013,Zj.jz0165…
GO:0015171	amino acid transmembrane transporter activity	molecular_function	0.050201	1	Zj.jz033925052,Zj.jz033925053,Zj.jz012139051,Zj.jz012139050
GO:0019076	viral release from host cell	biological_process	0.051697	1	Zj.jz041065028,Zj.jz020529055,Zj.jz008869008
GO:0008250	oligosaccharyltransferase complex	cellular_component	0.052914	1	Zj.jz015743055,Zj.jz025819019
GO:0034220	ion transmembrane transport	biological_process	0.057847	1	Zj.jz033925067,Zj.jz015743010,Zj.jz029849055,Zj.jz044369006,Zj.jz012139050,Zj.jz028857016,Zj.jz040945037,Zj.jz031941009,Zj.jz033925044,Zj.jz044485016,Zj.jz033925069,Zj.jz043797017,Zj.jz007153008,Zj.jz033925053,Zj.jz028857013,Zj.jz012139051,Zj.jz008869037,Zj.jz008511042,Zj.jz033925052
GO:0051301	cell division	biological_process	0.057893	1	Zj.jz008511042,Zj.jz025819026,Zj.jz018655013,Zj.jz005437042,Zj.jz044811045,Zj.jz044447010
GO:0009521	photosystem	cellular_component	0.058565	1	Zj.jz020387003,Zj.jz019333001,Zj.jz008511037,Zj.jz012181022,Zj.jz005437035,Zj.jz034129044,Zj.jz019333007,Zj.jz008511038
GO:0015988	energy coupled proton transmembrane transport, against electrochemical gradient	biological_process	0.06167	1	Zj.jz044485016,Zj.jz008511042,Zj.jz031941009,Zj.jz040945037,Zj.jz028857016,Zj.jz033925044,Zj.jz028857013,Zj.jz043797017,Zj.jz029849055
GO:0015991	ATP hydrolysis coupled proton transport	biological_process	0.06167	1	Zj.jz028857013,Zj.jz043797017,Zj.jz029849055,Zj.jz044485016,Zj.jz008511042,Zj.jz040945037,Zj.jz031941009,Zj.jz028857016,Zj.jz033925044
GO:0032040	small-subunit processome	cellular_component	0.063776	1	Zj.jz039629015,Zj.jz039613035,Zj.jz016587047,Zj.jz041065032,Zj.jz041065033,Zj.jz020529050
GO:0009267	cellular response to starvation	biological_process	0.066404	1	Zj.jz037877022,Zj.jz030683002
GO:0031667	response to nutrient levels	biological_process	0.066404	1	Zj.jz030683002,Zj.jz037877022
GO:0031669	cellular response to nutrient levels	biological_process	0.066404	1	Zj.jz030683002,Zj.jz037877022
GO:0042594	response to starvation	biological_process	0.066404	1	Zj.jz037877022,Zj.jz030683002
GO:0019295	coenzyme M biosynthetic process	biological_process	0.067059	1	Zj.jz008511029
GO:0019296	coenzyme M metabolic process	biological_process	0.067059	1	Zj.jz008511029
GO:0004366	glycerol-3-phosphate O-acyltransferase activity	molecular_function	0.06849	1	Zj.jz025819020
GO:0000002	mitochondrial genome maintenance	biological_process	0.068951	1	Zj.jz044849104
GO:0000229	cytoplasmic chromosome	cellular_component	0.068951	1	Zj.jz044849104
GO:0000262	mitochondrial chromosome	cellular_component	0.068951	1	Zj.jz044849104
GO:0042645	mitochondrial nucleoid	cellular_component	0.068951	1	Zj.jz044849104
GO:0038023	signaling receptor activity	molecular_function	0.069361	1	Zj.jz015743015,Zj.jz036009067,Zj.jz044447001,Zj.jz025517008,Zj.jz015743031,Zj.jz036009071,Zj.jz039613035,Zj.jz008869155,Zj.jz044447002,Zj.jz043797010,Zj.jz016003048
GO:0031047	gene silencing by RNA	biological_process	0.070569	1	Zj.jz039613012,Zj.jz034129079
GO:0044462	external encapsulating structure part	cellular_component	0.070893	1	Zj.jz008511042,Zj.jz028857013
GO:0016655	oxidoreductase activity, acting on NAD(P)H, quinone or similar compound as acceptor	molecular_function	0.071419	1	Zj.jz016587025,Zj.jz008869155,Zj.jz029849056,Zj.jz016587021
GO:0009064	glutamine family amino acid metabolic process	biological_process	0.071554	1	Zj.jz043709009,Zj.jz008511026,Zj.jz018655005,Zj.jz036789080
GO:0019213	deacetylase activity	molecular_function	0.07163	1	Zj.jz029849002
GO:0009292	genetic transfer	biological_process	0.07251	1	Zj.jz016587058
GO:0009294	DNA mediated transformation	biological_process	0.07251	1	Zj.jz016587058
GO:0045158	electron transporter, transferring electrons within cytochrome b6/f complex of photosystem II activity	molecular_function	0.072679	1	Zj.jz008869028,Zj.jz043709028
GO:0005335	serotonin:sodium symporter activity	molecular_function	0.072754	1	Zj.jz019149020
GO:0051260	protein homooligomerization	biological_process	0.073316	1	Zj.jz025819023,Zj.jz033925051
GO:0002697	regulation of immune effector process	biological_process	0.073495	1	Zj.jz018655008
GO:0002831	regulation of response to biotic stimulus	biological_process	0.073495	1	Zj.jz018655008
GO:0005537	mannose binding	molecular_function	0.073495	1	Zj.jz018655008
GO:0050688	regulation of defense response to virus	biological_process	0.073495	1	Zj.jz018655008
GO:0050690	regulation of defense response to virus by virus	biological_process	0.073495	1	Zj.jz018655008
GO:0009654	oxygen evolving complex	cellular_component	0.073557	1	Zj.jz008511038,Zj.jz012181022,Zj.jz008511037
GO:0009095	aromatic amino acid family biosynthetic process, prephenate pathway	biological_process	0.073559	1	Zj.jz003639005,Zj.jz003639006
GO:0046729	viral procapsid	cellular_component	0.073801	1	Zj.jz034129077
GO:0005786	signal recognition particle, endoplasmic reticulum targeting	cellular_component	0.074301	1	Zj.jz034129035
GO:0030942	endoplasmic reticulum signal peptide binding	molecular_function	0.074301	1	Zj.jz034129035
GO:0015128	gluconate transmembrane transporter activity	molecular_function	0.074411	1	Zj.jz041065023
GO:0042873	aldonate transport	biological_process	0.074411	1	Zj.jz041065023
GO:0042879	aldonate transmembrane transporter activity	molecular_function	0.074411	1	Zj.jz041065023
GO:0009512	cytochrome b6f complex	cellular_component	0.074803	1	Zj.jz008869028,Zj.jz043709028,Zj.jz016003049
GO:0015629	actin cytoskeleton	cellular_component	0.075012	1	Zj.jz036789026,Zj.jz036789025,Zj.jz044849105,Zj.jz036009065,Zj.jz018655063
GO:0043168	anion binding	molecular_function	0.075688	1	Zj.jz038651007,Zj.jz042849026,Zj.jz008511066,Zj.jz025819027,Zj.jz006119235,Zj.jz043709023,Zj.jz007153020,Zj.jz016587047,Zj.jz036789073,Zj.jz006119092,Zj.jz015743016,Zj.jz025819029,Zj.jz037877025,Zj.jz044485015,Zj.jz020765011,Zj.jz034129077,Zj.jz018655016,Zj.jz037877022,Zj.jz012181020,Zj.jz036789076,Zj.jz015743081,Zj.jz016003037,Zj.jz006119088,Zj.jz036789072,Zj.jz029849034,Zj.jz016587068,Zj.jz0157…
GO:0000746	conjugation	biological_process	0.076324	1	Zj.jz016003036,Zj.jz020765008
GO:0004576	oligosaccharyl transferase activity	molecular_function	0.076757	1	Zj.jz015743055,Zj.jz025819019
GO:0005789	endoplasmic reticulum membrane	cellular_component	0.077016	1	Zj.jz019149014,Zj.jz003639011,Zj.jz025819074,Zj.jz016003029,Zj.jz025819019,Zj.jz036789058,Zj.jz019149015,Zj.jz015743055,Zj.jz012181020
GO:0016762	xyloglucan:xyloglucosyl transferase activity	molecular_function	0.077819	1	Zj.jz018655004,Zj.jz025819024,Zj.jz041065009
GO:0048046	apoplast	cellular_component	0.077819	1	Zj.jz018655004,Zj.jz025819024,Zj.jz041065009
GO:0015749	monosaccharide transport	biological_process	0.078231	1	Zj.jz041065023
GO:0004743	pyruvate kinase activity	molecular_function	0.078581	1	Zj.jz003639016,Zj.jz006429010
GO:0003870	5-aminolevulinate synthase activity	molecular_function	0.078794	1	Zj.jz012181022
GO:0005135	interleukin-3 receptor binding	molecular_function	0.079739	1	Zj.jz006429011
GO:0030554	adenyl nucleotide binding	molecular_function	0.080964	1	Zj.jz012139058,Zj.jz036789071,Zj.jz008511055,Zj.jz016587068,Zj.jz015743005,Zj.jz029849034,Zj.jz036789072,Zj.jz015743001,Zj.jz006119088,Zj.jz016003037,Zj.jz036789076,Zj.jz012181020,Zj.jz044849053,Zj.jz041937016,Zj.jz020529051,Zj.jz018655002,Zj.jz037877024,Zj.jz044849065,Zj.jz012181019,Zj.jz008511056,Zj.jz000799002,Zj.jz036789074,Zj.jz015743015,Zj.jz036789068,Zj.jz036789073,Zj.jz031417025,Zj.jz0165…
GO:0016458	gene silencing	biological_process	0.081519	1	Zj.jz034129079,Zj.jz039613012
GO:0005137	interleukin-5 receptor binding	molecular_function	0.081662	1	Zj.jz016587022
GO:0006865	amino acid transport	biological_process	0.081752	1	Zj.jz007153008,Zj.jz033925053,Zj.jz033925052,Zj.jz012139050,Zj.jz012139051
GO:0009247	glycolipid biosynthetic process	biological_process	0.08235	1	Zj.jz003639011,Zj.jz029849002,Zj.jz016003029,Zj.jz012181021,Zj.jz036789058
GO:0046467	membrane lipid biosynthetic process	biological_process	0.08235	1	Zj.jz036789058,Zj.jz012181021,Zj.jz016003029,Zj.jz029849002,Zj.jz003639011
GO:0042157	lipoprotein metabolic process	biological_process	0.084239	1	Zj.jz016003029,Zj.jz039613011,Zj.jz003639011,Zj.jz036789058,Zj.jz017713034
GO:0044085	cellular component biogenesis	biological_process	0.084269	1	Zj.jz018655008,Zj.jz041065034,Zj.jz036009065,Zj.jz030633026,Zj.jz044811045,Zj.jz008511042,Zj.jz008869028,Zj.jz034129077,Zj.jz029849050,Zj.jz016003057,Zj.jz044369006,Zj.jz043709028,Zj.jz044447010,Zj.jz029849055,Zj.jz033925051,Zj.jz025819026,Zj.jz034129079,Zj.jz016587047,Zj.jz030683002,Zj.jz016587021,Zj.jz025819023,Zj.jz039629015,Zj.jz015743084,Zj.jz008869030,Zj.jz029849033,Zj.jz040945037,Zj.jz0054…
GO:0003994	aconitate hydratase activity	molecular_function	0.084415	1	Zj.jz037921131
GO:0032559	adenyl ribonucleotide binding	molecular_function	0.084775	1	Zj.jz008511056,Zj.jz012181019,Zj.jz044849065,Zj.jz036789068,Zj.jz015743015,Zj.jz036789074,Zj.jz000799002,Zj.jz041937016,Zj.jz044849053,Zj.jz037877024,Zj.jz018655002,Zj.jz020529051,Zj.jz036789072,Zj.jz015743001,Zj.jz029849034,Zj.jz015743005,Zj.jz012181020,Zj.jz036789076,Zj.jz006119088,Zj.jz016003037,Zj.jz008511055,Zj.jz012139058,Zj.jz036789071,Zj.jz016587068,Zj.jz006429019,Zj.jz036789066,Zj.jz0378…
GO:0022607	cellular component assembly	biological_process	0.085092	1	Zj.jz044369006,Zj.jz029849050,Zj.jz044447010,Zj.jz029849055,Zj.jz043709028,Zj.jz030683002,Zj.jz016587021,Zj.jz025819026,Zj.jz033925051,Zj.jz005437042,Zj.jz040945037,Zj.jz029849033,Zj.jz025819023,Zj.jz008869030,Zj.jz041065034,Zj.jz018655008,Zj.jz044811045,Zj.jz036009065,Zj.jz008869028,Zj.jz008511042,Zj.jz034129077
GO:0042175	nuclear outer membrane-endoplasmic reticulum membrane network	cellular_component	0.087036	1	Zj.jz025819074,Zj.jz003639011,Zj.jz019149014,Zj.jz016003029,Zj.jz025819019,Zj.jz019149015,Zj.jz015743055,Zj.jz036789058,Zj.jz012181020
GO:0000186	activation of MAPKK activity	biological_process	0.0877	1	Zj.jz037877022
GO:0001678	cellular glucose homeostasis	biological_process	0.0877	1	Zj.jz037877022
GO:0008343	adult feeding behavior	biological_process	0.0877	1	Zj.jz037877022
GO:0030534	adult behavior	biological_process	0.0877	1	Zj.jz037877022
GO:0032094	response to food	biological_process	0.0877	1	Zj.jz037877022
GO:0032095	regulation of response to food	biological_process	0.0877	1	Zj.jz037877022
GO:0032096	negative regulation of response to food	biological_process	0.0877	1	Zj.jz037877022
GO:0032098	regulation of appetite	biological_process	0.0877	1	Zj.jz037877022
GO:0032099	negative regulation of appetite	biological_process	0.0877	1	Zj.jz037877022
GO:0032102	negative regulation of response to external stimulus	biological_process	0.0877	1	Zj.jz037877022
GO:0032104	regulation of response to extracellular stimulus	biological_process	0.0877	1	Zj.jz037877022
GO:0032105	negative regulation of response to extracellular stimulus	biological_process	0.0877	1	Zj.jz037877022
GO:0032107	regulation of response to nutrient levels	biological_process	0.0877	1	Zj.jz037877022
GO:0032108	negative regulation of response to nutrient levels	biological_process	0.0877	1	Zj.jz037877022
GO:0032147	activation of protein kinase activity	biological_process	0.0877	1	Zj.jz037877022
GO:0033500	carbohydrate homeostasis	biological_process	0.0877	1	Zj.jz037877022
GO:0033674	positive regulation of kinase activity	biological_process	0.0877	1	Zj.jz037877022
GO:0042593	glucose homeostasis	biological_process	0.0877	1	Zj.jz037877022
GO:0045860	positive regulation of protein kinase activity	biological_process	0.0877	1	Zj.jz037877022
GO:0051347	positive regulation of transferase activity	biological_process	0.0877	1	Zj.jz037877022
GO:0009245	lipid A biosynthetic process	biological_process	0.087746	1	Zj.jz012181021,Zj.jz029849002
GO:0046493	lipid A metabolic process	biological_process	0.087746	1	Zj.jz029849002,Zj.jz012181021
GO:1901269	lipooligosaccharide metabolic process	biological_process	0.087746	1	Zj.jz012181021,Zj.jz029849002
GO:1901271	lipooligosaccharide biosynthetic process	biological_process	0.087746	1	Zj.jz029849002,Zj.jz012181021
GO:0009522	photosystem I	cellular_component	0.087783	1	Zj.jz019333007,Zj.jz005437035,Zj.jz020387003
GO:0005488	binding	molecular_function	0.088325	1	Zj.jz041065035,Zj.jz006119092,Zj.jz044849058,Zj.jz016587065,Zj.jz025819029,Zj.jz034129077,Zj.jz041655006,Zj.jz017713035,Zj.jz037921123,Zj.jz044485015,Zj.jz025819027,Zj.jz043709023,Zj.jz015743019,Zj.jz036789043,Zj.jz008511066,Zj.jz016003040,Zj.jz033925049,Zj.jz036789056,Zj.jz015743062,Zj.jz044811046,Zj.jz006119084,Zj.jz006429016,Zj.jz007153020,Zj.jz044849024,Zj.jz012139047,Zj.jz025819026,Zj.jz0165…
GO:0044432	endoplasmic reticulum part	cellular_component	0.088488	1	Zj.jz012181020,Zj.jz025819019,Zj.jz036789058,Zj.jz015743055,Zj.jz019149015,Zj.jz019149014,Zj.jz003639011,Zj.jz025819074,Zj.jz016003029
GO:0030260	entry into host cell	biological_process	0.089418	1	Zj.jz043709010,Zj.jz008869008,Zj.jz016587067
GO:0044409	entry into host	biological_process	0.089418	1	Zj.jz043709010,Zj.jz008869008,Zj.jz016587067
GO:0046718	viral entry into host cell	biological_process	0.089418	1	Zj.jz016587067,Zj.jz008869008,Zj.jz043709010
GO:0051806	entry into cell of other organism involved in symbiotic interaction	biological_process	0.089418	1	Zj.jz016587067,Zj.jz043709010,Zj.jz008869008
GO:0051828	entry into other organism involved in symbiotic interaction	biological_process	0.089418	1	Zj.jz008869008,Zj.jz043709010,Zj.jz016587067
GO:0030312	external encapsulating structure	cellular_component	0.089925	1	Zj.jz025819024,Zj.jz008905012,Zj.jz020387003,Zj.jz029849048,Zj.jz008511042,Zj.jz044849063,Zj.jz041065009,Zj.jz028857013,Zj.jz018655004
GO:0005887	integral to plasma membrane	cellular_component	0.090299	1	Zj.jz019149020,Zj.jz006119235,Zj.jz037877041,Zj.jz043797010
GO:0031226	intrinsic to plasma membrane	cellular_component	0.090299	1	Zj.jz019149020,Zj.jz006119235,Zj.jz037877041,Zj.jz043797010
GO:0006464	cellular protein modification process	biological_process	0.090549	1	Zj.jz015743001,Zj.jz036789072,Zj.jz029849034,Zj.jz015743005,Zj.jz036789076,Zj.jz006119088,Zj.jz008511055,Zj.jz036789071,Zj.jz012139058,Zj.jz016587068,Zj.jz036789058,Zj.jz008511056,Zj.jz044849065,Zj.jz036789068,Zj.jz015743015,Zj.jz000799002,Zj.jz036789074,Zj.jz028857022,Zj.jz018655002,Zj.jz020529051,Zj.jz015743010,Zj.jz006119235,Zj.jz043709023,Zj.jz015743013,Zj.jz042849026,Zj.jz036789067,Zj.jz0160…
GO:0036211	protein modification process	biological_process	0.090549	1	Zj.jz015743040,Zj.jz036789065,Zj.jz036789073,Zj.jz016003029,Zj.jz036789067,Zj.jz015743013,Zj.jz042849026,Zj.jz043709023,Zj.jz015743010,Zj.jz006119235,Zj.jz008511058,Zj.jz015743002,Zj.jz037877022,Zj.jz015743016,Zj.jz006429019,Zj.jz036789066,Zj.jz037877041,Zj.jz016587068,Zj.jz036789058,Zj.jz012139058,Zj.jz036789071,Zj.jz008511055,Zj.jz006119088,Zj.jz036789076,Zj.jz029849034,Zj.jz015743005,Zj.jz0157…
GO:0030684	preribosome	cellular_component	0.091317	1	Zj.jz016587047,Zj.jz041065032,Zj.jz020529050,Zj.jz041065033,Zj.jz039613035,Zj.jz039629015
GO:0019538	protein metabolic process	biological_process	0.091413	1	Zj.jz036789072,Zj.jz029849034,Zj.jz036789076,Zj.jz006119088,Zj.jz008511055,Zj.jz036789071,Zj.jz012139058,Zj.jz016587068,Zj.jz036789058,Zj.jz008511056,Zj.jz008905010,Zj.jz044849065,Zj.jz015743015,Zj.jz036789068,Zj.jz019149020,Zj.jz003639063,Zj.jz044849053,Zj.jz025819027,Zj.jz006119235,Zj.jz043709023,Zj.jz042849026,Zj.jz008869009,Zj.jz016003057,Zj.jz036789073,Zj.jz043797011,Zj.jz012139047,Zj.jz0061…
GO:0001871	pattern binding	molecular_function	0.0917	1	Zj.jz036789066,Zj.jz036789071,Zj.jz036789073,Zj.jz041065026,Zj.jz036789077,Zj.jz041065031
GO:0030247	polysaccharide binding	molecular_function	0.0917	1	Zj.jz041065031,Zj.jz041065026,Zj.jz036789077,Zj.jz036789071,Zj.jz036789073,Zj.jz036789066
GO:0007219	Notch signaling pathway	biological_process	0.093864	1	Zj.jz016003031,Zj.jz016003033
GO:0016772	transferase activity, transferring phosphorus-containing groups	molecular_function	0.094498	1	Zj.jz000799001,Zj.jz008511064,Zj.jz000799003,Zj.jz008869042,Zj.jz015743007,Zj.jz015743006,Zj.jz044811044,Zj.jz020765001,Zj.jz044849046,Zj.jz029849045,Zj.jz037653029,Zj.jz004541038,Zj.jz016003050,Zj.jz005437037,Zj.jz029849051,Zj.jz008511006,Zj.jz006119234,Zj.jz008869041,Zj.jz003639011,Zj.jz000799004,Zj.jz041065026,Zj.jz032501034,Zj.jz008869031,Zj.jz041065031,Zj.jz015743012,Zj.jz015743034,Zj.jz0279…
GO:0016835	carbon-oxygen lyase activity	molecular_function	0.09567	1	Zj.jz037921131,Zj.jz008511018,Zj.jz025819034,Zj.jz008511020,Zj.jz008511026,Zj.jz017713003,Zj.jz044849104
GO:0031090	organelle membrane	cellular_component	0.096936	1	Zj.jz044849110,Zj.jz033925067,Zj.jz015743033,Zj.jz016003057,Zj.jz044369006,Zj.jz012181020,Zj.jz016587069,Zj.jz020765015,Zj.jz031417018,Zj.jz016003029,Zj.jz019149014,Zj.jz003639011,Zj.jz025819074,Zj.jz036789058,Zj.jz033925069,Zj.jz018655060,Zj.jz043797017,Zj.jz019149022,Zj.jz043797013,Zj.jz015743055,Zj.jz019149015,Zj.jz025819019
GO:0006818	hydrogen transport	biological_process	0.098625	1	Zj.jz040945037,Zj.jz028857016,Zj.jz031941009,Zj.jz033925044,Zj.jz033925069,Zj.jz044485016,Zj.jz008511042,Zj.jz029849055,Zj.jz015743010,Zj.jz033925067,Zj.jz043797017,Zj.jz028857013,Zj.jz044369006
GO:0015992	proton transport	biological_process	0.098625	1	Zj.jz044485016,Zj.jz008511042,Zj.jz033925069,Zj.jz040945037,Zj.jz028857016,Zj.jz031941009,Zj.jz033925044,Zj.jz044369006,Zj.jz028857013,Zj.jz043797017,Zj.jz033925067,Zj.jz015743010,Zj.jz029849055
GO:0022904	respiratory electron transport chain	biological_process	0.099527	1	Zj.jz028857020,Zj.jz016587061,Zj.jz008869155,Zj.jz043797010
GO:0034357	photosynthetic membrane	cellular_component	0.099769	1	Zj.jz005437035,Zj.jz034129044,Zj.jz019333007,Zj.jz008511038,Zj.jz020387003,Zj.jz019333001,Zj.jz012181022,Zj.jz008511037
GO:0017076	purine nucleotide binding	molecular_function	0.10016	1	Zj.jz015743004,Zj.jz034129034,Zj.jz041065028,Zj.jz008511042,Zj.jz006119233,Zj.jz043797019,Zj.jz000041001,Zj.jz017713006,Zj.jz026591004,Zj.jz037921126,Zj.jz012139053,Zj.jz015743011,Zj.jz041937018,Zj.jz012139055,Zj.jz044849039,Zj.jz037921120,Zj.jz037921125,Zj.jz008511065,Zj.jz039629015,Zj.jz031417018,Zj.jz044447003,Zj.jz036789070,Zj.jz025819017,Zj.jz008869155,Zj.jz012139059,Zj.jz037653029,Zj.jz0448…
GO:0001883	purine nucleoside binding	molecular_function	0.1006	1	Zj.jz004541038,Zj.jz005437037,Zj.jz008511006,Zj.jz029849051,Zj.jz036789027,Zj.jz006119234,Zj.jz008869041,Zj.jz040945036,Zj.jz003639011,Zj.jz036789008,Zj.jz000799004,Zj.jz041065026,Zj.jz032501034,Zj.jz003639026,Zj.jz008869031,Zj.jz015743012,Zj.jz041065031,Zj.jz015743034,Zj.jz000799001,Zj.jz008511064,Zj.jz039629012,Zj.jz016587017,Zj.jz000799003,Zj.jz004541043,Zj.jz015743007,Zj.jz025819075,Zj.jz0157…
GO:0032549	ribonucleoside binding	molecular_function	0.1006	1	Zj.jz037877022,Zj.jz016587046,Zj.jz034129077,Zj.jz037877017,Zj.jz008511058,Zj.jz043797018,Zj.jz020765011,Zj.jz044485015,Zj.jz044811045,Zj.jz037877025,Zj.jz006429019,Zj.jz036789066,Zj.jz037877041,Zj.jz025819029,Zj.jz006119092,Zj.jz015743016,Zj.jz036789073,Zj.jz031417025,Zj.jz015743040,Zj.jz016587047,Zj.jz036789065,Zj.jz007153020,Zj.jz043709023,Zj.jz032501022,Zj.jz025819027,Zj.jz015743010,Zj.jz0061…
GO:0032550	purine ribonucleoside binding	molecular_function	0.1006	1	Zj.jz036789072,Zj.jz015743001,Zj.jz015743005,Zj.jz029849034,Zj.jz036789076,Zj.jz015743081,Zj.jz012181020,Zj.jz016003037,Zj.jz006119088,Zj.jz008511055,Zj.jz012139058,Zj.jz036789071,Zj.jz016587068,Zj.jz008511056,Zj.jz044849065,Zj.jz012181019,Zj.jz000799002,Zj.jz036789074,Zj.jz036789068,Zj.jz015743015,Zj.jz044849053,Zj.jz041937016,Zj.jz018655002,Zj.jz037877024,Zj.jz020529051,Zj.jz006119235,Zj.jz0325…
GO:0004470	malic enzyme activity	molecular_function	0.10102	1	Zj.jz006119090,Zj.jz019149018
GO:0004471	malate dehydrogenase (decarboxylating) activity	molecular_function	0.10102	1	Zj.jz006119090,Zj.jz019149018
GO:0016615	malate dehydrogenase activity	molecular_function	0.10102	1	Zj.jz006119090,Zj.jz019149018
GO:0004559	alpha-mannosidase activity	molecular_function	0.10109	1	Zj.jz044485013,Zj.jz016003051
GO:0015923	mannosidase activity	molecular_function	0.10109	1	Zj.jz044485013,Zj.jz016003051
GO:0005869	dynactin complex	cellular_component	0.10132	1	Zj.jz044849105
GO:0032555	purine ribonucleotide binding	molecular_function	0.10368	1	Zj.jz004541043,Zj.jz008511064,Zj.jz000799001,Zj.jz016587017,Zj.jz000799003,Zj.jz039629012,Zj.jz044849046,Zj.jz037653029,Zj.jz003639065,Zj.jz044811044,Zj.jz008511039,Zj.jz015743006,Zj.jz025819075,Zj.jz015743007,Zj.jz005437037,Zj.jz029849051,Zj.jz008511006,Zj.jz004541038,Zj.jz041065026,Zj.jz000799004,Zj.jz041065031,Zj.jz015743012,Zj.jz015743034,Zj.jz003639026,Zj.jz032501034,Zj.jz008869031,Zj.jz0367…
GO:0016709	oxidoreductase activity, acting on paired donors, with incorporation or reduction of molecular oxygen, NAD(P)H as one donor, and incorporation of one atom of oxygen	molecular_function	0.10392	1	Zj.jz034129083,Zj.jz036789080,Zj.jz031417024,Zj.jz014013003
GO:0008028	monocarboxylic acid transmembrane transporter activity	molecular_function	0.10456	1	Zj.jz041065023
GO:0016973	poly(A)+ mRNA export from nucleus	biological_process	0.1047	1	Zj.jz016003047
GO:0052855	ADP-dependent NAD(P)H-hydrate dehydratase activity	molecular_function	0.10514	1	Zj.jz044849104
GO:0001882	nucleoside binding	molecular_function	0.1054	1	Zj.jz037877022,Zj.jz037877017,Zj.jz034129077,Zj.jz016587046,Zj.jz043797018,Zj.jz008511058,Zj.jz020765011,Zj.jz044485015,Zj.jz044811045,Zj.jz037877025,Zj.jz036789066,Zj.jz037877041,Zj.jz006429019,Zj.jz025819029,Zj.jz015743016,Zj.jz006119092,Zj.jz036789073,Zj.jz031417025,Zj.jz016587047,Zj.jz015743040,Zj.jz036789065,Zj.jz007153020,Zj.jz043709023,Zj.jz006119235,Zj.jz025819027,Zj.jz015743010,Zj.jz0325…
GO:0005326	neurotransmitter transporter activity	molecular_function	0.10575	1	Zj.jz019149020
GO:0005328	neurotransmitter:sodium symporter activity	molecular_function	0.10575	1	Zj.jz019149020
GO:0046999	regulation of conjugation	biological_process	0.10603	1	Zj.jz016003036
GO:0009295	nucleoid	cellular_component	0.10676	1	Zj.jz044849104
GO:0006402	mRNA catabolic process	biological_process	0.1086	1	Zj.jz036789035,Zj.jz008905006
GO:0004560	alpha-L-fucosidase activity	molecular_function	0.10889	1	Zj.jz044811038
GO:0015928	fucosidase activity	molecular_function	0.10889	1	Zj.jz044811038
GO:0004325	ferrochelatase activity	molecular_function	0.11104	1	Zj.jz008869013
GO:0006072	glycerol-3-phosphate metabolic process	biological_process	0.11302	1	Zj.jz003639005,Zj.jz003639006,Zj.jz036789080
GO:0046168	glycerol-3-phosphate catabolic process	biological_process	0.11302	1	Zj.jz003639006,Zj.jz003639005,Zj.jz036789080
GO:0003899	DNA-directed RNA polymerase activity	molecular_function	0.11379	1	Zj.jz028857022,Zj.jz020765001,Zj.jz003639012,Zj.jz020765007,Zj.jz020765006,Zj.jz025819017,Zj.jz037921119,Zj.jz008869042,Zj.jz003639031
GO:0004932	mating-type factor pheromone receptor activity	molecular_function	0.11526	1	Zj.jz016003048
GO:0051607	defense response to virus	biological_process	0.11578	1	Zj.jz018655008
GO:0016749	N-succinyltransferase activity	molecular_function	0.11614	1	Zj.jz012181022
GO:0030695	GTPase regulator activity	molecular_function	0.11653	1	Zj.jz017713023,Zj.jz033925048,Zj.jz032501022,Zj.jz025819060,Zj.jz007373111
GO:0001934	positive regulation of protein phosphorylation	biological_process	0.11715	1	Zj.jz037877022
GO:0042327	positive regulation of phosphorylation	biological_process	0.11715	1	Zj.jz037877022
GO:0006091	generation of precursor metabolites and energy	biological_process	0.11742	1	Zj.jz008869155,Zj.jz037921131,Zj.jz028857020,Zj.jz003639016,Zj.jz043797010,Zj.jz020529053,Zj.jz006429010,Zj.jz037921246,Zj.jz019333001,Zj.jz018655060,Zj.jz016587061
GO:0004375	glycine dehydrogenase (decarboxylating) activity	molecular_function	0.11892	1	Zj.jz008869032
GO:0006546	glycine catabolic process	biological_process	0.11892	1	Zj.jz008869032
GO:0009071	serine family amino acid catabolic process	biological_process	0.11892	1	Zj.jz008869032
GO:0016642	oxidoreductase activity, acting on the CH-NH2 group of donors, disulfide as acceptor	molecular_function	0.11892	1	Zj.jz008869032
GO:0052646	alditol phosphate metabolic process	biological_process	0.12127	1	Zj.jz003639005,Zj.jz003639006,Zj.jz036789080
GO:0048585	negative regulation of response to stimulus	biological_process	0.12199	1	Zj.jz037877022
GO:0044272	sulfur compound biosynthetic process	biological_process	0.1236	1	Zj.jz008511029,Zj.jz032501022,Zj.jz044849104,Zj.jz044811043
GO:0070851	growth factor receptor binding	molecular_function	0.12529	1	Zj.jz006429011,Zj.jz016587022
GO:0012505	endomembrane system	cellular_component	0.12584	1	Zj.jz015743055,Zj.jz019149015,Zj.jz036789058,Zj.jz025819019,Zj.jz016003047,Zj.jz016003029,Zj.jz019149022,Zj.jz025819074,Zj.jz003639011,Zj.jz019149014,Zj.jz012181020,Zj.jz016587069,Zj.jz020765015,Zj.jz044849110
GO:0016747	transferase activity, transferring acyl groups other than amino-acyl groups	molecular_function	0.12778	1	Zj.jz034129082,Zj.jz025819020,Zj.jz041065017,Zj.jz044849050,Zj.jz015743033,Zj.jz044849049,Zj.jz041065014,Zj.jz044849063,Zj.jz041065012,Zj.jz025819063,Zj.jz025819060,Zj.jz044849051,Zj.jz044811039,Zj.jz025819061,Zj.jz041065013,Zj.jz012181022,Zj.jz025819059,Zj.jz018655009
GO:0000287	magnesium ion binding	molecular_function	0.12829	1	Zj.jz016587065,Zj.jz008511026,Zj.jz017713003,Zj.jz008511020,Zj.jz003639016,Zj.jz008511018,Zj.jz006429010
GO:0016192	vesicle-mediated transport	biological_process	0.1286	1	Zj.jz039613006,Zj.jz044849040,Zj.jz034129078,Zj.jz041065021,Zj.jz043797017,Zj.jz019149022,Zj.jz003639015,Zj.jz017713035,Zj.jz043709009,Zj.jz015743083,Zj.jz037921131,Zj.jz034129080,Zj.jz044849110,Zj.jz015743038,Zj.jz016587069,Zj.jz020765015,Zj.jz015743019,Zj.jz017713030,Zj.jz033925048,Zj.jz008869030,Zj.jz033925046,Zj.jz019149021
GO:0080134	regulation of response to stress	biological_process	0.13065	1	Zj.jz015743083,Zj.jz018655008
GO:0065003	macromolecular complex assembly	biological_process	0.13277	1	Zj.jz016587021,Zj.jz033925051,Zj.jz008869028,Zj.jz029849033,Zj.jz025819023,Zj.jz008869030,Zj.jz040945037,Zj.jz044369006,Zj.jz018655008,Zj.jz029849050,Zj.jz036009065,Zj.jz043709028,Zj.jz029849055
GO:0004872	receptor activity	molecular_function	0.13332	1	Zj.jz043797010,Zj.jz044447002,Zj.jz016003048,Zj.jz015743015,Zj.jz015743031,Zj.jz025517008,Zj.jz036009067,Zj.jz044447001,Zj.jz039613035,Zj.jz036009071,Zj.jz008869155
GO:0005886	plasma membrane	cellular_component	0.13339	1	Zj.jz019149020,Zj.jz016587069,Zj.jz028857013,Zj.jz036789023,Zj.jz012139055,Zj.jz025819025,Zj.jz037877041,Zj.jz006119235,Zj.jz003639011,Zj.jz025819038,Zj.jz043797010
GO:0031347	regulation of defense response	biological_process	0.13351	1	Zj.jz018655008
GO:0022836	gated channel activity	molecular_function	0.13452	1	Zj.jz036009067,Zj.jz044447001,Zj.jz039613035,Zj.jz036009071,Zj.jz008869155,Zj.jz044447002
GO:0022839	ion gated channel activity	molecular_function	0.13452	1	Zj.jz036009067,Zj.jz044447001,Zj.jz044447002,Zj.jz008869155,Zj.jz036009071,Zj.jz039613035
GO:0030170	pyridoxal phosphate binding	molecular_function	0.13475	1	Zj.jz008869032,Zj.jz029983004,Zj.jz012181022,Zj.jz000799121,Zj.jz015743028,Zj.jz029983005
GO:0032553	ribonucleotide binding	molecular_function	0.13497	1	Zj.jz032501022,Zj.jz025819027,Zj.jz015743010,Zj.jz006119235,Zj.jz043709023,Zj.jz015743013,Zj.jz016003032,Zj.jz042849026,Zj.jz038651007,Zj.jz036789067,Zj.jz008511066,Zj.jz006119090,Zj.jz031417025,Zj.jz036789073,Zj.jz007153020,Zj.jz036789065,Zj.jz015743040,Zj.jz016587047,Zj.jz006429019,Zj.jz036789066,Zj.jz037877041,Zj.jz044811045,Zj.jz037877025,Zj.jz006119092,Zj.jz015743016,Zj.jz025819029,Zj.jz0165…
GO:0032991	macromolecular complex	cellular_component	0.13532	1	Zj.jz031417018,Zj.jz016587069,Zj.jz029849050,Zj.jz005437035,Zj.jz037921127,Zj.jz044849110,Zj.jz018655063,Zj.jz012181022,Zj.jz043709024,Zj.jz020765010,Zj.jz044485016,Zj.jz020529050,Zj.jz033925044,Zj.jz039629015,Zj.jz028857013,Zj.jz017567034,Zj.jz039613006,Zj.jz012139055,Zj.jz043797017,Zj.jz029849035,Zj.jz015743055,Zj.jz008511042,Zj.jz043797013,Zj.jz013123008,Zj.jz003639008,Zj.jz017745023,Zj.jz0191…
GO:0006112	energy reserve metabolic process	biological_process	0.13543	1	Zj.jz020529053
GO:0004417	hydroxyethylthiazole kinase activity	molecular_function	0.13654	1	Zj.jz044849104
GO:0016730	oxidoreductase activity, acting on iron-sulfur proteins as donors	molecular_function	0.13763	1	Zj.jz016003038
GO:0004181	metallocarboxypeptidase activity	molecular_function	0.14026	1	Zj.jz034129081
GO:0006508	proteolysis	biological_process	0.14206	1	Zj.jz003639058,Zj.jz016003043,Zj.jz008869009,Zj.jz029983012,Zj.jz017713005,Zj.jz025819027,Zj.jz017713004,Zj.jz003639059,Zj.jz025819021,Zj.jz044811040,Zj.jz043797011,Zj.jz034129081,Zj.jz033925048,Zj.jz016003044,Zj.jz043797020,Zj.jz003639062,Zj.jz019149020,Zj.jz029983004,Zj.jz028857013,Zj.jz027983068,Zj.jz003639061,Zj.jz016003046,Zj.jz008905010,Zj.jz031941011,Zj.jz015743030,Zj.jz016003045,Zj.jz0036…
GO:0004871	signal transducer activity	molecular_function	0.14271	1	Zj.jz043797010,Zj.jz044447002,Zj.jz037877022,Zj.jz003639011,Zj.jz016003048,Zj.jz006119093,Zj.jz036009071,Zj.jz008869155,Zj.jz039613035,Zj.jz017713030,Zj.jz015743015,Zj.jz015743031,Zj.jz025517008,Zj.jz036009067,Zj.jz044447001
GO:0060089	molecular transducer activity	molecular_function	0.14271	1	Zj.jz015743015,Zj.jz017713030,Zj.jz015743031,Zj.jz025517008,Zj.jz036009067,Zj.jz044447001,Zj.jz039613035,Zj.jz036009071,Zj.jz008869155,Zj.jz044447002,Zj.jz043797010,Zj.jz037877022,Zj.jz006119093,Zj.jz016003048,Zj.jz003639011
GO:0006836	neurotransmitter transport	biological_process	0.14316	1	Zj.jz019149020
GO:0071107	response to parathyroid hormone stimulus	biological_process	0.14353	1	Zj.jz036789033
GO:0008236	serine-type peptidase activity	molecular_function	0.14359	1	Zj.jz028857013,Zj.jz003639062,Zj.jz003639058,Zj.jz027983068,Zj.jz017713005,Zj.jz029983012,Zj.jz003639061,Zj.jz025819021,Zj.jz008905010,Zj.jz017713004,Zj.jz003639059,Zj.jz044811040,Zj.jz029983003,Zj.jz033925048,Zj.jz003639063
GO:0017171	serine hydrolase activity	molecular_function	0.14359	1	Zj.jz029983003,Zj.jz044811040,Zj.jz003639063,Zj.jz033925048,Zj.jz027983068,Zj.jz028857013,Zj.jz003639058,Zj.jz003639062,Zj.jz008905010,Zj.jz025819021,Zj.jz003639059,Zj.jz017713004,Zj.jz017713005,Zj.jz003639061,Zj.jz029983012
GO:0070271	protein complex biogenesis	biological_process	0.14367	1	Zj.jz008869028,Zj.jz033925051,Zj.jz025819023,Zj.jz008869030,Zj.jz040945037,Zj.jz016003057,Zj.jz018655008,Zj.jz044369006,Zj.jz036009065,Zj.jz043709028,Zj.jz029849055
GO:0006029	proteoglycan metabolic process	biological_process	0.14402	1	Zj.jz044811043
GO:0015012	heparan sulfate proteoglycan biosynthetic process	biological_process	0.14402	1	Zj.jz044811043
GO:0030166	proteoglycan biosynthetic process	biological_process	0.14402	1	Zj.jz044811043
GO:0030201	heparan sulfate proteoglycan metabolic process	biological_process	0.14402	1	Zj.jz044811043
GO:0032801	receptor catabolic process	biological_process	0.1443	1	Zj.jz020529055,Zj.jz041065028
GO:0016843	amine-lyase activity	molecular_function	0.14467	1	Zj.jz003639023,Zj.jz008511064
GO:0016844	strictosidine synthase activity	molecular_function	0.14467	1	Zj.jz008511064,Zj.jz003639023
GO:0043085	positive regulation of catalytic activity	biological_process	0.14543	1	Zj.jz020529049,Zj.jz037877022
GO:0044093	positive regulation of molecular function	biological_process	0.14543	1	Zj.jz037877022,Zj.jz020529049
GO:0000149	SNARE binding	molecular_function	0.14619	1	Zj.jz005437039
GO:0019905	syntaxin binding	molecular_function	0.14619	1	Zj.jz005437039
GO:0002252	immune effector process	biological_process	0.14629	1	Zj.jz018655008
GO:0015296	anion:cation symporter activity	molecular_function	0.14801	1	Zj.jz041065023
GO:0008527	taste receptor activity	molecular_function	0.14975	1	Zj.jz025517008
GO:0009593	detection of chemical stimulus	biological_process	0.14975	1	Zj.jz025517008
GO:0050906	detection of stimulus involved in sensory perception	biological_process	0.14975	1	Zj.jz025517008
GO:0050907	detection of chemical stimulus involved in sensory perception	biological_process	0.14975	1	Zj.jz025517008
GO:0050912	detection of chemical stimulus involved in sensory perception of taste	biological_process	0.14975	1	Zj.jz025517008
GO:0008654	phospholipid biosynthetic process	biological_process	0.15118	1	Zj.jz012181021,Zj.jz036789058,Zj.jz003639011,Zj.jz016003029,Zj.jz029849002
GO:0031975	envelope	cellular_component	0.15136	1	Zj.jz044369006,Zj.jz016003057,Zj.jz031417018,Zj.jz028857013,Zj.jz033925067,Zj.jz015743033,Zj.jz008511042,Zj.jz043797013,Zj.jz018655060,Zj.jz033925069,Zj.jz016003047,Zj.jz020387003
GO:0015232	heme transporter activity	molecular_function	0.15268	1	Zj.jz018655008
GO:0042611	MHC protein complex	cellular_component	0.15299	1	Zj.jz012139055
GO:0042613	MHC class II protein complex	cellular_component	0.15299	1	Zj.jz012139055
GO:0048478	replication fork protection	biological_process	0.1532	1	Zj.jz000799114
GO:0009615	response to virus	biological_process	0.15539	1	Zj.jz025819077,Zj.jz018655008
GO:0015002	heme-copper terminal oxidase activity	molecular_function	0.15566	1	Zj.jz036789044,Zj.jz037921246,Zj.jz016003057,Zj.jz015743033
GO:0000217	DNA secondary structure binding	molecular_function	0.15567	1	Zj.jz016587065
GO:0000400	four-way junction DNA binding	molecular_function	0.15567	1	Zj.jz016587065
GO:0005623	cell	cellular_component	0.15576	1	Zj.jz008905012,Zj.jz036789058,Zj.jz019149021,Zj.jz039613035,Zj.jz032501031,Zj.jz043709028,Zj.jz036789077,Zj.jz012181020,Zj.jz020765015,Zj.jz015743054,Zj.jz019149015,Zj.jz043709009,Zj.jz003639012,Zj.jz033925055,Zj.jz034129044,Zj.jz036789023,Zj.jz041065033,Zj.jz006119085,Zj.jz041065032,Zj.jz019149020,Zj.jz015743062,Zj.jz043797010,Zj.jz008905009,Zj.jz006119084,Zj.jz029983003,Zj.jz019333001,Zj.jz0437…
GO:0044464	cell part	cellular_component	0.15576	1	Zj.jz017713035,Zj.jz019149022,Zj.jz020387003,Zj.jz034129077,Zj.jz042849020,Zj.jz025819024,Zj.jz044485015,Zj.jz029849048,Zj.jz036009065,Zj.jz003639028,Zj.jz015743062,Zj.jz008905009,Zj.jz043797010,Zj.jz006119084,Zj.jz029983003,Zj.jz019333001,Zj.jz043797011,Zj.jz025819026,Zj.jz016587047,Zj.jz006119235,Zj.jz016003053,Zj.jz016003057,Zj.jz003639031,Zj.jz015743054,Zj.jz019149015,Zj.jz043709009,Zj.jz0036…
GO:0046700	heterocycle catabolic process	biological_process	0.15868	1	Zj.jz036789035,Zj.jz008905006,Zj.jz017713021,Zj.jz017713020,Zj.jz003639006,Zj.jz029983012
GO:0005092	GDP-dissociation inhibitor activity	molecular_function	0.15986	1	Zj.jz007373111
GO:0005094	Rho GDP-dissociation inhibitor activity	molecular_function	0.15986	1	Zj.jz007373111
GO:0043412	macromolecule modification	biological_process	0.1599	1	Zj.jz041065028,Zj.jz034129034,Zj.jz015743004,Zj.jz000041001,Zj.jz006119233,Zj.jz012139055,Zj.jz015743011,Zj.jz037921120,Zj.jz008511065,Zj.jz036789070,Zj.jz012139059,Zj.jz044849046,Zj.jz029849045,Zj.jz016003035,Zj.jz037653029,Zj.jz015743007,Zj.jz007373109,Zj.jz015743006,Zj.jz044811044,Zj.jz034129042,Zj.jz015743035,Zj.jz000799001,Zj.jz008511064,Zj.jz008869035,Zj.jz012385059,Zj.jz030633026,Zj.jz0007…
GO:0030955	potassium ion binding	molecular_function	0.16	1	Zj.jz003639016,Zj.jz006429010
GO:0031420	alkali metal ion binding	molecular_function	0.16	1	Zj.jz006429010,Zj.jz003639016
GO:0071944	cell periphery	cellular_component	0.16155	1	Zj.jz020387003,Zj.jz025819024,Zj.jz008511042,Zj.jz029849048,Zj.jz037877041,Zj.jz012139055,Zj.jz036789023,Zj.jz028857013,Zj.jz019149020,Zj.jz008905012,Zj.jz043797010,Zj.jz025819038,Zj.jz003639011,Zj.jz044849063,Zj.jz006119235,Zj.jz041065009,Zj.jz025819025,Zj.jz018655004,Zj.jz016587069
GO:0005524	ATP binding	molecular_function	0.16209	1	Zj.jz031417025,Zj.jz036789073,Zj.jz036789065,Zj.jz015743040,Zj.jz016587047,Zj.jz032501022,Zj.jz025819027,Zj.jz015743010,Zj.jz006119235,Zj.jz043709023,Zj.jz015743013,Zj.jz038651007,Zj.jz042849026,Zj.jz016003032,Zj.jz008511066,Zj.jz036789067,Zj.jz006119090,Zj.jz016587046,Zj.jz034129077,Zj.jz037877022,Zj.jz020765011,Zj.jz008511058,Zj.jz043797018,Zj.jz006429019,Zj.jz036789066,Zj.jz037877041,Zj.jz0448…
GO:0005743	mitochondrial inner membrane	cellular_component	0.16345	1	Zj.jz015743033,Zj.jz033925067,Zj.jz033925069,Zj.jz018655060,Zj.jz031417018,Zj.jz016003057
GO:0060589	nucleoside-triphosphatase regulator activity	molecular_function	0.16355	1	Zj.jz033925048,Zj.jz017713023,Zj.jz032501022,Zj.jz025819060,Zj.jz007373111,Zj.jz008511042
GO:0008827	cytochrome o ubiquinol oxidase activity	molecular_function	0.16395	1	Zj.jz037921246
GO:1901361	organic cyclic compound catabolic process	biological_process	0.16413	1	Zj.jz036789035,Zj.jz017713021,Zj.jz008905006,Zj.jz029983012,Zj.jz003639006,Zj.jz017713020
GO:0048029	monosaccharide binding	molecular_function	0.16642	1	Zj.jz018655008
GO:0015980	energy derivation by oxidation of organic compounds	biological_process	0.16681	1	Zj.jz028857020,Zj.jz016587061,Zj.jz008869155,Zj.jz020529053,Zj.jz043797010,Zj.jz037921131
GO:0009073	aromatic amino acid family biosynthetic process	biological_process	0.16695	1	Zj.jz003639006,Zj.jz003639005
GO:0044163	host cytoskeleton	cellular_component	0.16701	1	Zj.jz008869008
GO:0075519	microtubule-dependent intracellular transport of viral material	biological_process	0.16701	1	Zj.jz008869008
GO:0075521	microtubule-dependent intracellular transport of viral material to nucleus	biological_process	0.16701	1	Zj.jz008869008
GO:0075606	transport of viral material to nucleus	biological_process	0.16701	1	Zj.jz008869008
GO:0075733	intracellular transport of viral material	biological_process	0.16701	1	Zj.jz008869008
GO:0016020	membrane	cellular_component	0.16783	1	Zj.jz029983003,Zj.jz019333001,Zj.jz025819023,Zj.jz043797010,Zj.jz036789043,Zj.jz016003040,Zj.jz044849051,Zj.jz016003057,Zj.jz028857018,Zj.jz044849027,Zj.jz006119235,Zj.jz036789032,Zj.jz041655003,Zj.jz008869006,Zj.jz020387003,Zj.jz019149022,Zj.jz017713035,Zj.jz008869036,Zj.jz029983006,Zj.jz019149021,Zj.jz012181017,Zj.jz044485013,Zj.jz004541047,Zj.jz036789058,Zj.jz006119088,Zj.jz041065023,Zj.jz0448…
GO:0017004	cytochrome complex assembly	biological_process	0.1679	1	Zj.jz043709028,Zj.jz018655008,Zj.jz008869028
GO:0005751	mitochondrial respiratory chain complex IV	cellular_component	0.17106	1	Zj.jz015743033
GO:0045277	respiratory chain complex IV	cellular_component	0.17106	1	Zj.jz015743033
GO:0006900	membrane budding	biological_process	0.1714	1	Zj.jz008869030
GO:0006901	vesicle coating	biological_process	0.1714	1	Zj.jz008869030
GO:0007212	dopamine receptor signaling pathway	biological_process	0.1714	1	Zj.jz008869030
GO:0030276	clathrin binding	molecular_function	0.1714	1	Zj.jz008869030
GO:0032051	clathrin light chain binding	molecular_function	0.1714	1	Zj.jz008869030
GO:0048268	clathrin coat assembly	biological_process	0.1714	1	Zj.jz008869030
GO:0005666	DNA-directed RNA polymerase III complex	cellular_component	0.17289	1	Zj.jz003639031
GO:0005992	trehalose biosynthetic process	biological_process	0.17303	1	Zj.jz015743063,Zj.jz036789037
GO:0005509	calcium ion binding	molecular_function	0.17326	1	Zj.jz037877034,Zj.jz008869026,Zj.jz000799003,Zj.jz018655010,Zj.jz034129044,Zj.jz008511038,Zj.jz037877032,Zj.jz029849016,Zj.jz008869025,Zj.jz041065025,Zj.jz037877033,Zj.jz044485013,Zj.jz008511037,Zj.jz012181022
GO:0006525	arginine metabolic process	biological_process	0.17387	1	Zj.jz008511026
GO:0043167	ion binding	molecular_function	0.17403	1	Zj.jz044849053,Zj.jz041065025,Zj.jz008511056,Zj.jz044849065,Zj.jz034129044,Zj.jz036789068,Zj.jz041065033,Zj.jz015743015,Zj.jz005437040,Zj.jz041065032,Zj.jz003639016,Zj.jz006119085,Zj.jz000799139,Zj.jz008511055,Zj.jz036789071,Zj.jz012139058,Zj.jz044485013,Zj.jz016587068,Zj.jz015743039,Zj.jz034129083,Zj.jz036789072,Zj.jz027983071,Zj.jz029849034,Zj.jz015743081,Zj.jz036789077,Zj.jz036789076,Zj.jz0121…
GO:0005096	GTPase activator activity	molecular_function	0.17481	1	Zj.jz032501022,Zj.jz033925048,Zj.jz017713023
GO:0034622	cellular macromolecular complex assembly	biological_process	0.17581	1	Zj.jz044369006,Zj.jz029849050,Zj.jz018655008,Zj.jz043709028,Zj.jz036009065,Zj.jz029849055,Zj.jz016587021,Zj.jz008869028,Zj.jz029849033,Zj.jz008869030,Zj.jz040945037
GO:0004497	monooxygenase activity	molecular_function	0.17587	1	Zj.jz034129083,Zj.jz028857018,Zj.jz014013003,Zj.jz031417024,Zj.jz036789080
GO:0016748	succinyltransferase activity	molecular_function	0.17601	1	Zj.jz012181022
GO:0016023	cytoplasmic membrane-bounded vesicle	cellular_component	0.1764	1	Zj.jz039613027,Zj.jz044849110,Zj.jz019149022,Zj.jz020765015,Zj.jz016587069
GO:0031988	membrane-bounded vesicle	cellular_component	0.1764	1	Zj.jz019149022,Zj.jz044849110,Zj.jz039613027,Zj.jz020765015,Zj.jz016587069
GO:0044270	cellular nitrogen compound catabolic process	biological_process	0.17691	1	Zj.jz017713020,Zj.jz003639006,Zj.jz029983012,Zj.jz008905006,Zj.jz017713021,Zj.jz036789035
GO:0052126	movement in host environment	biological_process	0.17768	1	Zj.jz043709010,Zj.jz008869008,Zj.jz016587067
GO:0052192	movement in environment of other organism involved in symbiotic interaction	biological_process	0.17768	1	Zj.jz016587067,Zj.jz008869008,Zj.jz043709010
GO:0009279	cell outer membrane	cellular_component	0.17885	1	Zj.jz008511042
GO:0045005	maintenance of fidelity involved in DNA-dependent DNA replication	biological_process	0.17997	1	Zj.jz000799114
GO:0008484	sulfuric ester hydrolase activity	molecular_function	0.18034	1	Zj.jz016003029
GO:0008156	negative regulation of DNA replication	biological_process	0.18073	1	Zj.jz000799114
GO:0051053	negative regulation of DNA metabolic process	biological_process	0.18073	1	Zj.jz000799114
GO:0090329	regulation of DNA-dependent DNA replication	biological_process	0.18073	1	Zj.jz000799114
GO:2000104	negative regulation of DNA-dependent DNA replication	biological_process	0.18073	1	Zj.jz000799114
GO:0016840	carbon-nitrogen lyase activity	molecular_function	0.18246	1	Zj.jz003639023,Zj.jz008511064
GO:0019064	viral entry into host cell via membrane fusion with the plasma membrane	biological_process	0.18331	1	Zj.jz016587067,Zj.jz043709010
GO:0019748	secondary metabolic process	biological_process	0.1854	1	Zj.jz008511030,Zj.jz029983006,Zj.jz044447010
GO:0010393	galacturonan metabolic process	biological_process	0.18659	1	Zj.jz025819034
GO:0045488	pectin metabolic process	biological_process	0.18659	1	Zj.jz025819034
GO:0045490	pectin catabolic process	biological_process	0.18659	1	Zj.jz025819034
GO:0008107	galactoside 2-alpha-L-fucosyltransferase activity	molecular_function	0.18686	1	Zj.jz015743084
GO:0031127	alpha-(1,2)-fucosyltransferase activity	molecular_function	0.18686	1	Zj.jz015743084
GO:0035639	purine ribonucleoside triphosphate binding	molecular_function	0.18766	1	Zj.jz015743004,Zj.jz034129034,Zj.jz041065028,Zj.jz015743011,Zj.jz012139053,Zj.jz012139055,Zj.jz041937018,Zj.jz017713006,Zj.jz000041001,Zj.jz026591004,Zj.jz037921126,Zj.jz006119233,Zj.jz043797019,Zj.jz039629015,Zj.jz008511065,Zj.jz037921120,Zj.jz037921125,Zj.jz044849039,Zj.jz008869155,Zj.jz012139059,Zj.jz025819017,Zj.jz044447003,Zj.jz036789070,Zj.jz031417018,Zj.jz003639065,Zj.jz008511039,Zj.jz0448…
GO:0030118	clathrin coat	cellular_component	0.188	1	Zj.jz016587069,Zj.jz019149022
GO:0044550	secondary metabolite biosynthetic process	biological_process	0.18804	1	Zj.jz029983006,Zj.jz008511030
GO:0000165	MAPK cascade	biological_process	0.18991	1	Zj.jz037877022
GO:0010627	regulation of intracellular protein kinase cascade	biological_process	0.18991	1	Zj.jz037877022
GO:0043408	regulation of MAPK cascade	biological_process	0.18991	1	Zj.jz037877022
GO:0097034	mitochondrial respiratory chain complex IV biogenesis	biological_process	0.19051	1	Zj.jz016003057
GO:0009057	macromolecule catabolic process	biological_process	0.19272	1	Zj.jz017713020,Zj.jz006429020,Zj.jz019149020,Zj.jz020529055,Zj.jz041065028,Zj.jz017713021,Zj.jz008905006,Zj.jz025819034,Zj.jz036789035,Zj.jz043797011
GO:0016503	pheromone receptor activity	molecular_function	0.19666	1	Zj.jz016003048
GO:0018106	peptidyl-histidine phosphorylation	biological_process	0.19697	1	Zj.jz003639011
GO:0018202	peptidyl-histidine modification	biological_process	0.19697	1	Zj.jz003639011
GO:0008837	diaminopimelate epimerase activity	molecular_function	0.19736	1	Zj.jz020529055
GO:0047661	amino-acid racemase activity	molecular_function	0.19736	1	Zj.jz020529055
GO:0019439	aromatic compound catabolic process	biological_process	0.19738	1	Zj.jz029983012,Zj.jz003639006,Zj.jz017713020,Zj.jz008905006,Zj.jz017713021,Zj.jz036789035
GO:0071949	FAD binding	molecular_function	0.19886	1	Zj.jz019149018,Zj.jz014013003,Zj.jz044849109,Zj.jz031417024,Zj.jz036789080
GO:0004535	poly(A)-specific ribonuclease activity	molecular_function	0.19946	1	Zj.jz036789035
GO:0009162	deoxyribonucleoside monophosphate metabolic process	biological_process	0.19971	1	Zj.jz003639006
GO:0005783	endoplasmic reticulum	cellular_component	0.2011	1	Zj.jz012181020,Zj.jz036789058,Zj.jz019149015,Zj.jz015743055,Zj.jz008511042,Zj.jz025819019,Zj.jz016003029,Zj.jz019149014,Zj.jz003639011,Zj.jz025819074
GO:0009312	oligosaccharide biosynthetic process	biological_process	0.20156	1	Zj.jz015743063,Zj.jz029849002,Zj.jz036789037,Zj.jz012181021
GO:0003942	N-acetyl-gamma-glutamyl-phosphate reductase activity	molecular_function	0.2027	1	Zj.jz044485015
GO:0050661	NADP binding	molecular_function	0.20319	1	Zj.jz036789080,Zj.jz031417024,Zj.jz014013003,Zj.jz034129083
GO:0019866	organelle inner membrane	cellular_component	0.20484	1	Zj.jz016003057,Zj.jz031417018,Zj.jz018655060,Zj.jz033925069,Zj.jz033925067,Zj.jz015743033
GO:0005622	intracellular	cellular_component	0.20568	1	Zj.jz029983003,Zj.jz019333001,Zj.jz043797011,Zj.jz025819026,Zj.jz016587047,Zj.jz015743062,Zj.jz008905009,Zj.jz006119084,Zj.jz016003057,Zj.jz003639031,Zj.jz016003053,Zj.jz044485015,Zj.jz019149022,Zj.jz034129077,Zj.jz020387003,Zj.jz017713035,Zj.jz042849020,Zj.jz036009065,Zj.jz003639028,Zj.jz036789058,Zj.jz019149021,Zj.jz036789077,Zj.jz012181020,Zj.jz020765015,Zj.jz039613035,Zj.jz032501031,Zj.jz0437…
GO:0006336	DNA replication-independent nucleosome assembly	biological_process	0.20572	1	Zj.jz016587021
GO:0031055	chromatin remodeling at centromere	biological_process	0.20572	1	Zj.jz016587021
GO:0034080	CENP-A containing nucleosome assembly at centromere	biological_process	0.20572	1	Zj.jz016587021
GO:0034724	DNA replication-independent nucleosome organization	biological_process	0.20572	1	Zj.jz016587021
GO:0043486	histone exchange	biological_process	0.20572	1	Zj.jz016587021
GO:0006261	DNA-dependent DNA replication	biological_process	0.20575	1	Zj.jz039613035,Zj.jz041065032,Zj.jz000799114,Zj.jz012181020,Zj.jz041065033
GO:1901137	carbohydrate derivative biosynthetic process	biological_process	0.20767	1	Zj.jz033925067,Zj.jz029849002,Zj.jz015743010,Zj.jz008869035,Zj.jz012385059,Zj.jz012181019,Zj.jz044369006,Zj.jz031417018,Zj.jz016003029,Zj.jz003639011,Zj.jz036789058,Zj.jz044811043,Zj.jz033925069,Zj.jz012181021
GO:0030529	ribonucleoprotein complex	cellular_component	0.20807	1	Zj.jz041065016,Zj.jz039629015,Zj.jz020529050,Zj.jz020765010,Zj.jz016587047,Zj.jz043709024,Zj.jz039613035,Zj.jz037921127,Zj.jz015743010,Zj.jz015743013,Zj.jz039613007,Zj.jz019149017,Zj.jz028857022,Zj.jz017745023,Zj.jz013123008,Zj.jz019333004,Zj.jz017567034,Zj.jz041065033,Zj.jz034129035,Zj.jz044849043,Zj.jz041065032
GO:0033057	multicellular organismal reproductive behavior	biological_process	0.20809	1	Zj.jz043797010
GO:0045297	post-mating behavior	biological_process	0.20809	1	Zj.jz043797010
GO:0045924	regulation of female receptivity	biological_process	0.20809	1	Zj.jz043797010
GO:0046008	regulation of female receptivity, post-mating	biological_process	0.20809	1	Zj.jz043797010
GO:0060180	female mating behavior	biological_process	0.20809	1	Zj.jz043797010
GO:0044425	membrane part	cellular_component	0.20849	1	Zj.jz016003033,Zj.jz012181020,Zj.jz044849108,Zj.jz020765015,Zj.jz041065023,Zj.jz015743033,Zj.jz036789058,Zj.jz012181017,Zj.jz019149021,Zj.jz015743027,Zj.jz031941009,Zj.jz034129044,Zj.jz015743015,Zj.jz025517008,Zj.jz036009067,Zj.jz008511038,Zj.jz019149020,Zj.jz008511030,Zj.jz015743008,Zj.jz019149015,Zj.jz043709009,Zj.jz041655002,Zj.jz032501021,Zj.jz008869038,Zj.jz013123003,Zj.jz017713030,Zj.jz0061…
GO:0012506	vesicle membrane	cellular_component	0.20948	1	Zj.jz044849110,Zj.jz019149022,Zj.jz020765015,Zj.jz016587069
GO:0030120	vesicle coat	cellular_component	0.20948	1	Zj.jz019149022,Zj.jz044849110,Zj.jz020765015,Zj.jz016587069
GO:0030135	coated vesicle	cellular_component	0.20948	1	Zj.jz020765015,Zj.jz016587069,Zj.jz019149022,Zj.jz044849110
GO:0030659	cytoplasmic vesicle membrane	cellular_component	0.20948	1	Zj.jz019149022,Zj.jz044849110,Zj.jz016587069,Zj.jz020765015
GO:0030662	coated vesicle membrane	cellular_component	0.20948	1	Zj.jz019149022,Zj.jz044849110,Zj.jz020765015,Zj.jz016587069
GO:0071103	DNA conformation change	biological_process	0.21012	1	Zj.jz044849038,Zj.jz044811045,Zj.jz008511042,Zj.jz029849050,Zj.jz016587021
GO:0015711	organic anion transport	biological_process	0.21025	1	Zj.jz007153008,Zj.jz033925053,Zj.jz041065023,Zj.jz033925052,Zj.jz012139050,Zj.jz012139051
GO:0015849	organic acid transport	biological_process	0.21025	1	Zj.jz033925052,Zj.jz041065023,Zj.jz007153008,Zj.jz033925053,Zj.jz012139050,Zj.jz012139051
GO:0046942	carboxylic acid transport	biological_process	0.21025	1	Zj.jz033925053,Zj.jz007153008,Zj.jz041065023,Zj.jz033925052,Zj.jz012139050,Zj.jz012139051
GO:0000184	nuclear-transcribed mRNA catabolic process, nonsense-mediated decay	biological_process	0.21095	1	Zj.jz008905006
GO:0043022	ribosome binding	molecular_function	0.21109	1	Zj.jz029849033
GO:0045333	cellular respiration	biological_process	0.21139	1	Zj.jz008869155,Zj.jz043797010,Zj.jz037921131,Zj.jz028857020,Zj.jz016587061
GO:0043112	receptor metabolic process	biological_process	0.2118	1	Zj.jz041065028,Zj.jz020529055
GO:0051184	cofactor transporter activity	molecular_function	0.21247	1	Zj.jz018655008
GO:0001836	release of cytochrome c from mitochondria	biological_process	0.21311	1	Zj.jz020529049
GO:0006919	activation of cysteine-type endopeptidase activity involved in apoptotic process	biological_process	0.21311	1	Zj.jz020529049
GO:0008637	apoptotic mitochondrial changes	biological_process	0.21311	1	Zj.jz020529049
GO:0010950	positive regulation of endopeptidase activity	biological_process	0.21311	1	Zj.jz020529049
GO:0010952	positive regulation of peptidase activity	biological_process	0.21311	1	Zj.jz020529049
GO:0043280	positive regulation of cysteine-type endopeptidase activity involved in apoptotic process	biological_process	0.21311	1	Zj.jz020529049
GO:0043281	regulation of cysteine-type endopeptidase activity involved in apoptotic process	biological_process	0.21311	1	Zj.jz020529049
GO:0097190	apoptotic signaling pathway	biological_process	0.21311	1	Zj.jz020529049
GO:0097202	activation of cysteine-type endopeptidase activity	biological_process	0.21311	1	Zj.jz020529049
GO:2000116	regulation of cysteine-type endopeptidase activity	biological_process	0.21311	1	Zj.jz020529049
GO:2001056	positive regulation of cysteine-type endopeptidase activity	biological_process	0.21311	1	Zj.jz020529049
GO:0005618	cell wall	cellular_component	0.21388	1	Zj.jz025819024,Zj.jz008905012,Zj.jz041065009,Zj.jz020387003,Zj.jz029849048,Zj.jz018655004
GO:0008509	anion transmembrane transporter activity	molecular_function	0.21422	1	Zj.jz033925053,Zj.jz041065023,Zj.jz033925052,Zj.jz032501021,Zj.jz012139051,Zj.jz012139050
GO:0005991	trehalose metabolic process	biological_process	0.21516	1	Zj.jz036789037,Zj.jz015743063
GO:0050790	regulation of catalytic activity	biological_process	0.21704	1	Zj.jz016587061,Zj.jz020529049,Zj.jz037877022
GO:0044456	synapse part	cellular_component	0.22015	1	Zj.jz006429017
GO:0048786	presynaptic active zone	cellular_component	0.22015	1	Zj.jz006429017
GO:0097458	neuron part	cellular_component	0.22015	1	Zj.jz006429017
GO:0008324	cation transmembrane transporter activity	molecular_function	0.22142	1	Zj.jz044369006,Zj.jz016003057,Zj.jz041065023,Zj.jz015743010,Zj.jz033925067,Zj.jz037921119,Zj.jz015743033,Zj.jz029849055,Zj.jz044485016,Zj.jz036789044,Zj.jz033925069,Zj.jz033925044,Zj.jz040945037,Zj.jz031941009,Zj.jz028857016,Zj.jz026591004,Zj.jz008869023,Zj.jz004541043,Zj.jz019149020,Zj.jz008869036,Zj.jz028857013,Zj.jz018655014,Zj.jz016003049,Zj.jz008511042,Zj.jz036789021,Zj.jz008869037,Zj.jz0410…
GO:0008270	zinc ion binding	molecular_function	0.2221	1	Zj.jz025819017,Zj.jz032501022,Zj.jz004541044,Zj.jz044849110,Zj.jz008905009,Zj.jz031417025,Zj.jz016003044,Zj.jz044849039,Zj.jz029849014,Zj.jz006429016,Zj.jz016003046,Zj.jz012139055,Zj.jz020765012,Zj.jz017713006,Zj.jz042849019,Zj.jz008869033,Zj.jz025517010,Zj.jz044553005,Zj.jz042849020,Zj.jz043797013,Zj.jz037877027,Zj.jz044849062,Zj.jz027983071,Zj.jz031417024,Zj.jz016587059,Zj.jz016003043,Zj.jz0177…
GO:0044459	plasma membrane part	cellular_component	0.22413	1	Zj.jz012139055,Zj.jz037877041,Zj.jz006119235,Zj.jz043797010,Zj.jz016587069,Zj.jz019149020
GO:0071705	nitrogen compound transport	biological_process	0.22413	1	Zj.jz012139051,Zj.jz012139050,Zj.jz016003047,Zj.jz033925052,Zj.jz018655008,Zj.jz033925053,Zj.jz007153008
GO:0006401	RNA catabolic process	biological_process	0.22414	1	Zj.jz008905006,Zj.jz036789035
GO:0043648	dicarboxylic acid metabolic process	biological_process	0.22427	1	Zj.jz003639005,Zj.jz020529055,Zj.jz036789080
GO:0004556	alpha-amylase activity	molecular_function	0.22507	1	Zj.jz034129044
GO:0016459	myosin complex	cellular_component	0.22587	1	Zj.jz018655063,Zj.jz036789025,Zj.jz036789026
GO:0030288	outer membrane-bounded periplasmic space	cellular_component	0.22629	1	Zj.jz028857013
GO:0007243	intracellular protein kinase cascade	biological_process	0.22689	1	Zj.jz037877022
GO:0005929	cilium	cellular_component	0.22708	1	Zj.jz008511042,Zj.jz003639011,Zj.jz005437039
GO:0031514	motile cilium	cellular_component	0.22708	1	Zj.jz008511042,Zj.jz005437039,Zj.jz003639011
GO:0006461	protein complex assembly	biological_process	0.22826	1	Zj.jz018655008,Zj.jz044369006,Zj.jz029849055,Zj.jz036009065,Zj.jz043709028,Zj.jz008869028,Zj.jz033925051,Zj.jz040945037,Zj.jz008869030,Zj.jz025819023
GO:0008235	metalloexopeptidase activity	molecular_function	0.22837	1	Zj.jz034129081
GO:0000786	nucleosome	cellular_component	0.22947	1	Zj.jz029849050,Zj.jz043797018
GO:0006537	glutamate biosynthetic process	biological_process	0.22968	1	Zj.jz036789080
GO:0043650	dicarboxylic acid biosynthetic process	biological_process	0.22968	1	Zj.jz036789080
GO:0022857	transmembrane transporter activity	molecular_function	0.2301	1	Zj.jz036009067,Zj.jz004541043,Zj.jz019149020,Zj.jz036789052,Zj.jz033925053,Zj.jz004541040,Zj.jz036789051,Zj.jz036789021,Zj.jz013123003,Zj.jz032501021,Zj.jz020529055,Zj.jz041065023,Zj.jz044369006,Zj.jz013123006,Zj.jz015743033,Zj.jz039613035,Zj.jz033925069,Zj.jz028857016,Zj.jz040945037,Zj.jz031941009,Zj.jz033925059,Zj.jz036789008,Zj.jz012139050,Zj.jz028857013,Zj.jz044447001,Zj.jz008869036,Zj.jz0265…
GO:0010562	positive regulation of phosphorus metabolic process	biological_process	0.2305	1	Zj.jz037877022
GO:0031401	positive regulation of protein modification process	biological_process	0.2305	1	Zj.jz037877022
GO:0045937	positive regulation of phosphate metabolic process	biological_process	0.2305	1	Zj.jz037877022
GO:0044766	multi-organism transport	biological_process	0.23387	1	Zj.jz008869008
GO:0008915	lipid-A-disaccharide synthase activity	molecular_function	0.23387	1	Zj.jz012181021
GO:0005746	mitochondrial respiratory chain	cellular_component	0.23399	1	Zj.jz018655060,Zj.jz015743033
GO:0033176	proton-transporting V-type ATPase complex	cellular_component	0.23423	1	Zj.jz040945037,Zj.jz029849055,Zj.jz031941009,Zj.jz043797017,Zj.jz008511042,Zj.jz044485016
GO:0007610	behavior	biological_process	0.23474	1	Zj.jz037877022,Zj.jz043797010
GO:0022890	inorganic cation transmembrane transporter activity	molecular_function	0.23542	1	Zj.jz044485016,Zj.jz036789044,Zj.jz033925069,Zj.jz040945037,Zj.jz031941009,Zj.jz028857016,Zj.jz033925044,Zj.jz016003057,Zj.jz044369006,Zj.jz041065023,Zj.jz037921119,Zj.jz015743010,Zj.jz033925067,Zj.jz015743033,Zj.jz029849055,Zj.jz008869037,Zj.jz036789021,Zj.jz008511042,Zj.jz026591004,Zj.jz008869023,Zj.jz028857013,Zj.jz004541043,Zj.jz019149020
GO:0005875	microtubule associated complex	cellular_component	0.23668	1	Zj.jz029849035,Zj.jz044849105
GO:0004571	mannosyl-oligosaccharide 1,2-alpha-mannosidase activity	molecular_function	0.23774	1	Zj.jz044485013
GO:0015924	mannosyl-oligosaccharide mannosidase activity	molecular_function	0.23774	1	Zj.jz044485013
GO:0006282	regulation of DNA repair	biological_process	0.23986	1	Zj.jz015743083
GO:0080135	regulation of cellular response to stress	biological_process	0.23986	1	Zj.jz015743083
GO:2001020	regulation of response to DNA damage stimulus	biological_process	0.23986	1	Zj.jz015743083
GO:0000956	nuclear-transcribed mRNA catabolic process	biological_process	0.23998	1	Zj.jz008905006
GO:0048583	regulation of response to stimulus	biological_process	0.24049	1	Zj.jz037877022,Zj.jz025819060,Zj.jz015743083,Zj.jz018655008
GO:0032993	protein-DNA complex	cellular_component	0.2415	1	Zj.jz029849050,Zj.jz043797018
GO:0052547	regulation of peptidase activity	biological_process	0.2426	1	Zj.jz020529049
GO:0052548	regulation of endopeptidase activity	biological_process	0.2426	1	Zj.jz020529049
GO:0004809	tRNA (guanine-N2-)-methyltransferase activity	molecular_function	0.24302	1	Zj.jz041065012
GO:0061024	membrane organization	biological_process	0.24336	1	Zj.jz044369006,Zj.jz031417018,Zj.jz008869030,Zj.jz043709010,Zj.jz016587067
GO:0006497	protein lipidation	biological_process	0.24345	1	Zj.jz036789058,Zj.jz003639011,Zj.jz016003029
GO:0006506	GPI anchor biosynthetic process	biological_process	0.24345	1	Zj.jz036789058,Zj.jz003639011,Zj.jz016003029
GO:0006661	phosphatidylinositol biosynthetic process	biological_process	0.24345	1	Zj.jz003639011,Zj.jz016003029,Zj.jz036789058
GO:0042158	lipoprotein biosynthetic process	biological_process	0.24345	1	Zj.jz003639011,Zj.jz016003029,Zj.jz036789058
GO:0043044	ATP-dependent chromatin remodeling	biological_process	0.24358	1	Zj.jz016587021
GO:0030658	transport vesicle membrane	cellular_component	0.24371	1	Zj.jz044849110,Zj.jz020765015,Zj.jz016587069
GO:0004363	glutathione synthase activity	molecular_function	0.24383	1	Zj.jz032501022
GO:0004832	valine-tRNA ligase activity	molecular_function	0.2439	1	Zj.jz034129077
GO:0006438	valyl-tRNA aminoacylation	biological_process	0.2439	1	Zj.jz034129077
GO:0005083	small GTPase regulator activity	molecular_function	0.24394	1	Zj.jz007373111,Zj.jz025819060
GO:0008017	microtubule binding	molecular_function	0.24462	1	Zj.jz043797019,Zj.jz003639026,Zj.jz018655013,Zj.jz015743084,Zj.jz008511039
GO:0005737	cytoplasm	cellular_component	0.24483	1	Zj.jz044369006,Zj.jz019149017,Zj.jz015743038,Zj.jz030683002,Zj.jz018655060,Zj.jz033925069,Zj.jz044849107,Zj.jz041065016,Zj.jz003639011,Zj.jz034129035,Zj.jz029983007,Zj.jz028857020,Zj.jz031417018,Zj.jz016587069,Zj.jz037921127,Zj.jz044849110,Zj.jz044447010,Zj.jz020765010,Zj.jz012181022,Zj.jz043709024,Zj.jz025819074,Zj.jz019149014,Zj.jz007373111,Zj.jz037921126,Zj.jz017567034,Zj.jz043797017,Zj.jz0437…
GO:0008137	NADH dehydrogenase (ubiquinone) activity	molecular_function	0.24599	1	Zj.jz008869155,Zj.jz016587025
GO:0050136	NADH dehydrogenase (quinone) activity	molecular_function	0.24599	1	Zj.jz008869155,Zj.jz016587025
GO:0044764	multi-organism cellular process	biological_process	0.24658	1	Zj.jz016003036,Zj.jz020529055,Zj.jz034129077,Zj.jz044849041,Zj.jz041065028,Zj.jz008869008,Zj.jz015743041,Zj.jz036009071,Zj.jz016587017,Zj.jz017745018,Zj.jz036789052,Zj.jz016587058,Zj.jz028857013,Zj.jz016587067,Zj.jz040945037,Zj.jz020765008,Zj.jz012139047,Zj.jz043709010,Zj.jz044849035,Zj.jz029849052
GO:0006544	glycine metabolic process	biological_process	0.24674	1	Zj.jz008869032
GO:0044708	single-organism behavior	biological_process	0.247	1	Zj.jz037877022
GO:0008417	fucosyltransferase activity	molecular_function	0.24801	1	Zj.jz015743084
GO:0006754	ATP biosynthetic process	biological_process	0.24802	1	Zj.jz031417018,Zj.jz033925069,Zj.jz044369006,Zj.jz015743010,Zj.jz033925067
GO:0006270	DNA replication initiation	biological_process	0.24823	1	Zj.jz039613035,Zj.jz012181020,Zj.jz041065033,Zj.jz041065032
GO:0006013	mannose metabolic process	biological_process	0.24879	1	Zj.jz016003051
GO:0004176	ATP-dependent peptidase activity	molecular_function	0.25045	1	Zj.jz006119091
GO:0043933	macromolecular complex subunit organization	biological_process	0.25085	1	Zj.jz029849050,Zj.jz018655008,Zj.jz044369006,Zj.jz036009065,Zj.jz043709028,Zj.jz029849055,Zj.jz033925051,Zj.jz008869028,Zj.jz016587021,Zj.jz008869030,Zj.jz025819023,Zj.jz029849033,Zj.jz040945037
GO:0051052	regulation of DNA metabolic process	biological_process	0.25087	1	Zj.jz000799114,Zj.jz015743083
GO:0044444	cytoplasmic part	cellular_component	0.25207	1	Zj.jz044849104,Zj.jz012181020,Zj.jz044369006,Zj.jz019149017,Zj.jz020765015,Zj.jz015743038,Zj.jz015743033,Zj.jz019149021,Zj.jz036789058,Zj.jz018655060,Zj.jz044849107,Zj.jz033925069,Zj.jz041065016,Zj.jz003639011,Zj.jz034129035,Zj.jz029983007,Zj.jz044849043,Zj.jz019333004,Zj.jz019149015,Zj.jz043709009,Zj.jz028857022,Zj.jz015743013,Zj.jz016003057,Zj.jz031417018,Zj.jz016587069,Zj.jz039613007,Zj.jz0339…
GO:0046474	glycerophospholipid biosynthetic process	biological_process	0.25365	1	Zj.jz036789058,Zj.jz016003029,Zj.jz003639011
GO:0032101	regulation of response to external stimulus	biological_process	0.25484	1	Zj.jz037877022
GO:0004017	adenylate kinase activity	molecular_function	0.25495	1	Zj.jz038651007
GO:0044770	cell cycle phase transition	biological_process	0.25496	1	Zj.jz041065031,Zj.jz003639008
GO:1901987	regulation of cell cycle phase transition	biological_process	0.25496	1	Zj.jz041065031,Zj.jz003639008
GO:0002376	immune system process	biological_process	0.2551	1	Zj.jz016587022,Zj.jz018655008,Zj.jz006429011,Zj.jz012139055
GO:0040011	locomotion	biological_process	0.25527	1	Zj.jz039613025,Zj.jz008511042,Zj.jz005437039,Zj.jz016587067,Zj.jz003639011,Zj.jz043709010,Zj.jz008869008
GO:0044424	intracellular part	cellular_component	0.2558	1	Zj.jz033925055,Zj.jz034129044,Zj.jz041065033,Zj.jz041065032,Zj.jz019149020,Zj.jz015743054,Zj.jz019149015,Zj.jz043709009,Zj.jz003639012,Zj.jz039613035,Zj.jz032501031,Zj.jz043709028,Zj.jz036789077,Zj.jz012181020,Zj.jz020765015,Zj.jz036789058,Zj.jz019149021,Zj.jz036009065,Zj.jz003639028,Zj.jz019149022,Zj.jz020387003,Zj.jz034129077,Zj.jz017713035,Zj.jz044485015,Zj.jz016003053,Zj.jz016003057,Zj.jz0036…
GO:0043549	regulation of kinase activity	biological_process	0.25809	1	Zj.jz037877022
GO:0045859	regulation of protein kinase activity	biological_process	0.25809	1	Zj.jz037877022
GO:0051338	regulation of transferase activity	biological_process	0.25809	1	Zj.jz037877022
GO:0006334	nucleosome assembly	biological_process	0.2581	1	Zj.jz016587021,Zj.jz029849050
GO:0031497	chromatin assembly	biological_process	0.2581	1	Zj.jz016587021,Zj.jz029849050
GO:0034728	nucleosome organization	biological_process	0.2581	1	Zj.jz029849050,Zj.jz016587021
GO:0042393	histone binding	molecular_function	0.25821	1	Zj.jz029983003,Zj.jz037921125
GO:0015930	glutamate synthase activity	molecular_function	0.25853	1	Zj.jz036789080
GO:0070469	respiratory chain	cellular_component	0.25924	1	Zj.jz018655060,Zj.jz015743033
GO:0044433	cytoplasmic vesicle part	cellular_component	0.25962	1	Zj.jz016587069,Zj.jz020765015,Zj.jz019149022,Zj.jz044849110
GO:0009085	lysine biosynthetic process	biological_process	0.25999	1	Zj.jz003639005,Zj.jz020529055
GO:0009089	lysine biosynthetic process via diaminopimelate	biological_process	0.25999	1	Zj.jz020529055,Zj.jz003639005
GO:0046451	diaminopimelate metabolic process	biological_process	0.25999	1	Zj.jz003639005,Zj.jz020529055
GO:0009896	positive regulation of catabolic process	biological_process	0.26222	1	Zj.jz003639011,Zj.jz044485016,Zj.jz008511042,Zj.jz006429017
GO:0010508	positive regulation of autophagy	biological_process	0.26222	1	Zj.jz003639011,Zj.jz008511042,Zj.jz006429017,Zj.jz044485016
GO:0031331	positive regulation of cellular catabolic process	biological_process	0.26222	1	Zj.jz008511042,Zj.jz006429017,Zj.jz044485016,Zj.jz003639011
GO:0006023	aminoglycan biosynthetic process	biological_process	0.26255	1	Zj.jz044811043
GO:0006024	glycosaminoglycan biosynthetic process	biological_process	0.26255	1	Zj.jz044811043
GO:0004129	cytochrome-c oxidase activity	molecular_function	0.26262	1	Zj.jz016003057,Zj.jz036789044,Zj.jz015743033
GO:0016675	oxidoreductase activity, acting on a heme group of donors	molecular_function	0.26262	1	Zj.jz015743033,Zj.jz016003057,Zj.jz036789044
GO:0016676	oxidoreductase activity, acting on a heme group of donors, oxygen as acceptor	molecular_function	0.26262	1	Zj.jz016003057,Zj.jz036789044,Zj.jz015743033
GO:0008237	metallopeptidase activity	molecular_function	0.26276	1	Zj.jz016003043,Zj.jz034129081,Zj.jz016003046,Zj.jz016003045,Zj.jz032501021,Zj.jz016003044,Zj.jz025819027
GO:0005215	transporter activity	molecular_function	0.26307	1	Zj.jz031941007,Zj.jz007153018,Zj.jz036789021,Zj.jz036789051,Zj.jz020529055,Zj.jz032501021,Zj.jz013123003,Zj.jz004541040,Zj.jz018655008,Zj.jz033925053,Zj.jz019149020,Zj.jz036009067,Zj.jz004541043,Zj.jz036789052,Zj.jz033925069,Zj.jz012139050,Zj.jz033925059,Zj.jz036789008,Zj.jz040945037,Zj.jz028857016,Zj.jz031941009,Zj.jz044369006,Zj.jz013123006,Zj.jz015743048,Zj.jz041065023,Zj.jz039613035,Zj.jz0157…
GO:0031410	cytoplasmic vesicle	cellular_component	0.26335	1	Zj.jz044849110,Zj.jz019149022,Zj.jz039613027,Zj.jz016587069,Zj.jz020765015
GO:0031982	vesicle	cellular_component	0.26335	1	Zj.jz016587069,Zj.jz020765015,Zj.jz019149022,Zj.jz044849110,Zj.jz039613027
GO:0019067	viral assembly, maturation, egress, and release	biological_process	0.26432	1	Zj.jz041065028,Zj.jz020529055,Zj.jz034129077,Zj.jz008869008
GO:0006406	mRNA export from nucleus	biological_process	0.26555	1	Zj.jz016003047
GO:0007617	mating behavior	biological_process	0.26695	1	Zj.jz043797010
GO:0019098	reproductive behavior	biological_process	0.26695	1	Zj.jz043797010
GO:0022402	cell cycle process	biological_process	0.26701	1	Zj.jz025819026,Zj.jz041065031,Zj.jz008511042,Zj.jz005437042,Zj.jz003639008,Zj.jz018655013,Zj.jz044447010,Zj.jz044811045
GO:0044429	mitochondrial part	cellular_component	0.26785	1	Zj.jz044849104,Zj.jz044369006,Zj.jz016003057,Zj.jz031417018,Zj.jz033925067,Zj.jz015743033,Zj.jz043797013,Zj.jz018655060,Zj.jz033925069,Zj.jz012181022
GO:0000045	autophagic vacuole assembly	biological_process	0.26827	1	Zj.jz030683002
GO:0016236	macroautophagy	biological_process	0.26827	1	Zj.jz030683002
GO:0009523	photosystem II	cellular_component	0.26828	1	Zj.jz008511037,Zj.jz012181022,Zj.jz008511038,Zj.jz034129044
GO:0046351	disaccharide biosynthetic process	biological_process	0.26878	1	Zj.jz036789037,Zj.jz015743063
GO:0006323	DNA packaging	biological_process	0.26991	1	Zj.jz016587021,Zj.jz029849050,Zj.jz008511042
GO:0007338	single fertilization	biological_process	0.27221	1	Zj.jz015743009
GO:0009566	fertilization	biological_process	0.27221	1	Zj.jz015743009
GO:0030131	clathrin adaptor complex	cellular_component	0.27325	1	Zj.jz019149022
GO:0016810	hydrolase activity, acting on carbon-nitrogen (but not peptide) bonds	molecular_function	0.27357	1	Zj.jz043709009,Zj.jz020529051,Zj.jz008869038,Zj.jz029849002
GO:0045259	proton-transporting ATP synthase complex	cellular_component	0.27359	1	Zj.jz044369006,Zj.jz031417018,Zj.jz033925069,Zj.jz033925067
GO:0019054	modulation by virus of host process	biological_process	0.27364	1	Zj.jz036789052
GO:0044068	modulation by symbiont of host cellular process	biological_process	0.27364	1	Zj.jz036789052
GO:0061025	membrane fusion	biological_process	0.27474	1	Zj.jz043709010,Zj.jz016587067,Zj.jz044369006
GO:0030133	transport vesicle	cellular_component	0.2755	1	Zj.jz044849110,Zj.jz020765015,Zj.jz016587069
GO:0006643	membrane lipid metabolic process	biological_process	0.27597	1	Zj.jz008869038,Zj.jz016003029,Zj.jz029849002,Zj.jz003639011,Zj.jz036789058,Zj.jz012181021,Zj.jz001393029
GO:0051345	positive regulation of hydrolase activity	biological_process	0.27612	1	Zj.jz020529049
GO:0005753	mitochondrial proton-transporting ATP synthase complex	cellular_component	0.27749	1	Zj.jz033925067,Zj.jz033925069,Zj.jz031417018
GO:0007154	cell communication	biological_process	0.2791	1	Zj.jz015743015,Zj.jz000799002,Zj.jz018655007,Zj.jz000799003,Zj.jz041937015,Zj.jz020529049,Zj.jz044369006,Zj.jz016003033,Zj.jz015743081,Zj.jz008511006,Zj.jz037877040,Zj.jz015743001,Zj.jz029849034,Zj.jz041065026,Zj.jz000799004,Zj.jz030683002,Zj.jz041065031,Zj.jz008869030,Zj.jz036789008,Zj.jz003639011,Zj.jz008869025,Zj.jz026591004,Zj.jz016003031,Zj.jz028857015,Zj.jz006429019,Zj.jz041937018,Zj.jz0157…
GO:0003954	NADH dehydrogenase activity	molecular_function	0.27933	1	Zj.jz016587025,Zj.jz008869155
GO:0016855	racemase and epimerase activity, acting on amino acids and derivatives	molecular_function	0.27944	1	Zj.jz020529055
GO:0036361	racemase activity, acting on amino acids and derivatives	molecular_function	0.27944	1	Zj.jz020529055
GO:0031966	mitochondrial membrane	cellular_component	0.28055	1	Zj.jz043797013,Zj.jz018655060,Zj.jz033925069,Zj.jz044369006,Zj.jz016003057,Zj.jz031417018,Zj.jz033925067,Zj.jz015743033
GO:0008199	ferric iron binding	molecular_function	0.28173	1	Zj.jz041065034
GO:0001932	regulation of protein phosphorylation	biological_process	0.28205	1	Zj.jz037877022
GO:0015293	symporter activity	molecular_function	0.28254	1	Zj.jz019149020,Zj.jz041065023
GO:0015294	solute:cation symporter activity	molecular_function	0.28254	1	Zj.jz019149020,Zj.jz041065023
GO:0006536	glutamate metabolic process	biological_process	0.2831	1	Zj.jz036789080
GO:0006333	chromatin assembly or disassembly	biological_process	0.28325	1	Zj.jz016587021,Zj.jz029849050
GO:0005885	Arp2/3 protein complex	cellular_component	0.28339	1	Zj.jz036009065
GO:0030838	positive regulation of actin filament polymerization	biological_process	0.28339	1	Zj.jz036009065
GO:0031334	positive regulation of protein complex assembly	biological_process	0.28339	1	Zj.jz036009065
GO:0032273	positive regulation of protein polymerization	biological_process	0.28339	1	Zj.jz036009065
GO:0034314	Arp2/3 complex-mediated actin nucleation	biological_process	0.28339	1	Zj.jz036009065
GO:0045010	actin nucleation	biological_process	0.28339	1	Zj.jz036009065
GO:0009142	nucleoside triphosphate biosynthetic process	biological_process	0.28373	1	Zj.jz033925069,Zj.jz031417018,Zj.jz044369006,Zj.jz033925067,Zj.jz015743010
GO:0009145	purine nucleoside triphosphate biosynthetic process	biological_process	0.28373	1	Zj.jz015743010,Zj.jz033925067,Zj.jz044369006,Zj.jz033925069,Zj.jz031417018
GO:0009201	ribonucleoside triphosphate biosynthetic process	biological_process	0.28373	1	Zj.jz033925069,Zj.jz031417018,Zj.jz044369006,Zj.jz015743010,Zj.jz033925067
GO:0009206	purine ribonucleoside triphosphate biosynthetic process	biological_process	0.28373	1	Zj.jz044369006,Zj.jz031417018,Zj.jz033925069,Zj.jz015743010,Zj.jz033925067
GO:0004222	metalloendopeptidase activity	molecular_function	0.28383	1	Zj.jz025819027,Zj.jz032501021,Zj.jz016003044,Zj.jz016003046,Zj.jz016003045,Zj.jz016003043
GO:0033179	proton-transporting V-type ATPase, V0 domain	cellular_component	0.2839	1	Zj.jz029849055,Zj.jz040945037,Zj.jz031941009,Zj.jz044485016,Zj.jz008511042
GO:0006750	glutathione biosynthetic process	biological_process	0.28391	1	Zj.jz032501022
GO:0065004	protein-DNA complex assembly	biological_process	0.28416	1	Zj.jz040945037,Zj.jz029849050,Zj.jz016587021
GO:0071824	protein-DNA complex subunit organization	biological_process	0.28416	1	Zj.jz040945037,Zj.jz016587021,Zj.jz029849050
GO:0019201	nucleotide kinase activity	molecular_function	0.28519	1	Zj.jz038651007
GO:0031012	extracellular matrix	cellular_component	0.28585	1	Zj.jz008869026,Zj.jz016003044,Zj.jz008869025,Zj.jz016003046,Zj.jz016003045,Zj.jz016003043
GO:0033643	host cell part	cellular_component	0.28647	1	Zj.jz020529055,Zj.jz036009071,Zj.jz008869008,Zj.jz044811045,Zj.jz041065028
GO:0006541	glutamine metabolic process	biological_process	0.28807	1	Zj.jz043709009,Zj.jz018655005
GO:0007005	mitochondrion organization	biological_process	0.28846	1	Zj.jz044849104,Zj.jz044369006,Zj.jz020529049
GO:0046034	ATP metabolic process	biological_process	0.28971	1	Zj.jz033925067,Zj.jz015743010,Zj.jz033925069,Zj.jz031417018,Zj.jz044369006
GO:0000785	chromatin	cellular_component	0.28986	1	Zj.jz029849050,Zj.jz043797018
GO:0006099	tricarboxylic acid cycle	biological_process	0.29181	1	Zj.jz037921131
GO:0042451	purine nucleoside biosynthetic process	biological_process	0.29237	1	Zj.jz044369006,Zj.jz031417018,Zj.jz033925069,Zj.jz033925067,Zj.jz015743010,Zj.jz012181019
GO:0046129	purine ribonucleoside biosynthetic process	biological_process	0.29237	1	Zj.jz015743010,Zj.jz033925067,Zj.jz012181019,Zj.jz044369006,Zj.jz033925069,Zj.jz031417018
GO:0005839	proteasome core complex	cellular_component	0.29331	1	Zj.jz043797011,Zj.jz019149020
GO:0020012	evasion or tolerance of host immune response	biological_process	0.29568	1	Zj.jz017745018
GO:0030683	evasion or tolerance by virus of host immune response	biological_process	0.29568	1	Zj.jz017745018
GO:0051805	evasion or tolerance of immune response of other organism involved in symbiotic interaction	biological_process	0.29568	1	Zj.jz017745018
GO:0052564	response to immune response of other organism involved in symbiotic interaction	biological_process	0.29568	1	Zj.jz017745018
GO:0052572	response to host immune response	biological_process	0.29568	1	Zj.jz017745018
GO:0032268	regulation of cellular protein metabolic process	biological_process	0.29687	1	Zj.jz016003057,Zj.jz037877022
GO:0008053	mitochondrial fusion	biological_process	0.29782	1	Zj.jz044369006
GO:0022618	ribonucleoprotein complex assembly	biological_process	0.29843	1	Zj.jz029849033
GO:1901605	alpha-amino acid metabolic process	biological_process	0.29927	1	Zj.jz018655005,Zj.jz033925045,Zj.jz020529055,Zj.jz036789080,Zj.jz043709009,Zj.jz008869032,Zj.jz008511026,Zj.jz003639005,Zj.jz003639006
GO:0019882	antigen processing and presentation	biological_process	0.30038	1	Zj.jz012139055
GO:0003774	motor activity	molecular_function	0.30169	1	Zj.jz036789025,Zj.jz018655063,Zj.jz008511039,Zj.jz043797019,Zj.jz003639026,Zj.jz036789026
GO:0034508	centromere complex assembly	biological_process	0.30177	1	Zj.jz040945037,Zj.jz016587021
GO:0015370	solute:sodium symporter activity	molecular_function	0.30223	1	Zj.jz019149020
GO:0070011	peptidase activity, acting on L-amino acid peptides	molecular_function	0.30236	1	Zj.jz016003043,Zj.jz003639058,Zj.jz025819021,Zj.jz025819027,Zj.jz003639059,Zj.jz017713004,Zj.jz017713005,Zj.jz029983012,Zj.jz029983003,Zj.jz034129081,Zj.jz043797011,Zj.jz044811040,Zj.jz043797020,Zj.jz016003044,Zj.jz036789029,Zj.jz033925048,Zj.jz027983068,Zj.jz028857013,Zj.jz003639062,Zj.jz019149020,Zj.jz008905010,Zj.jz016003046,Zj.jz003639061,Zj.jz015743030,Zj.jz031941011,Zj.jz032501021,Zj.jz0036…
GO:0046434	organophosphate catabolic process	biological_process	0.30303	1	Zj.jz003639006,Zj.jz003639005,Zj.jz036789080
GO:0055036	virion membrane	cellular_component	0.30382	1	Zj.jz029983003
GO:0043623	cellular protein complex assembly	biological_process	0.30383	1	Zj.jz008869030,Zj.jz040945037,Zj.jz008869028,Zj.jz043709028,Zj.jz036009065,Zj.jz029849055,Zj.jz018655008,Zj.jz044369006
GO:0015081	sodium ion transmembrane transporter activity	molecular_function	0.3039	1	Zj.jz008869037,Zj.jz019149020
GO:0000077	DNA damage checkpoint	biological_process	0.30436	1	Zj.jz041065031
GO:0031570	DNA integrity checkpoint	biological_process	0.30436	1	Zj.jz041065031
GO:0009991	response to extracellular stimulus	biological_process	0.30492	1	Zj.jz037877022,Zj.jz030683002
GO:0031668	cellular response to extracellular stimulus	biological_process	0.30492	1	Zj.jz030683002,Zj.jz037877022
GO:0071496	cellular response to external stimulus	biological_process	0.30492	1	Zj.jz037877022,Zj.jz030683002
GO:0045095	keratin filament	cellular_component	0.30544	1	Zj.jz003639028
GO:0009791	post-embryonic development	biological_process	0.3055	1	Zj.jz018655062
GO:0009878	nodule morphogenesis	biological_process	0.3055	1	Zj.jz018655062
GO:0009886	post-embryonic morphogenesis	biological_process	0.3055	1	Zj.jz018655062
GO:0044111	development involved in symbiotic interaction	biological_process	0.3055	1	Zj.jz018655062
GO:0034062	RNA polymerase activity	molecular_function	0.30633	1	Zj.jz008869042,Zj.jz003639031,Zj.jz025819017,Zj.jz037921119,Zj.jz020765007,Zj.jz003639012,Zj.jz020765006,Zj.jz015743030,Zj.jz020765001,Zj.jz028857022
GO:0065009	regulation of molecular function	biological_process	0.30705	1	Zj.jz016587061,Zj.jz020529049,Zj.jz037877022
GO:0018995	host	cellular_component	0.30731	1	Zj.jz041065028,Zj.jz044811045,Zj.jz020529055,Zj.jz036009071,Zj.jz008869008
GO:0043245	extraorganismal space	cellular_component	0.30731	1	Zj.jz044811045,Zj.jz008869008,Zj.jz036009071,Zj.jz020529055,Zj.jz041065028
GO:0043657	host cell	cellular_component	0.30731	1	Zj.jz041065028,Zj.jz036009071,Zj.jz020529055,Zj.jz008869008,Zj.jz044811045
GO:0044215	other organism	cellular_component	0.30731	1	Zj.jz041065028,Zj.jz036009071,Zj.jz020529055,Zj.jz008869008,Zj.jz044811045
GO:0044216	other organism cell	cellular_component	0.30731	1	Zj.jz041065028,Zj.jz044811045,Zj.jz008869008,Zj.jz036009071,Zj.jz020529055
GO:0044217	other organism part	cellular_component	0.30731	1	Zj.jz041065028,Zj.jz036009071,Zj.jz020529055,Zj.jz008869008,Zj.jz044811045
GO:0009274	peptidoglycan-based cell wall	cellular_component	0.30771	1	Zj.jz020387003
GO:0009276	Gram-negative-bacterium-type cell wall	cellular_component	0.30771	1	Zj.jz020387003
GO:0000175	3'-5'-exoribonuclease activity	molecular_function	0.30826	1	Zj.jz036789035
GO:0009072	aromatic amino acid family metabolic process	biological_process	0.31072	1	Zj.jz003639006,Zj.jz003639005
GO:0006664	glycolipid metabolic process	biological_process	0.31085	1	Zj.jz003639011,Zj.jz029849002,Zj.jz016003029,Zj.jz001393029,Zj.jz012181021,Zj.jz036789058
GO:0051028	mRNA transport	biological_process	0.3114	1	Zj.jz016003047
GO:0007631	feeding behavior	biological_process	0.31146	1	Zj.jz037877022
GO:0048870	cell motility	biological_process	0.31293	1	Zj.jz005437039,Zj.jz003639011,Zj.jz008511042,Zj.jz039613025
GO:0051674	localization of cell	biological_process	0.31293	1	Zj.jz005437039,Zj.jz003639011,Zj.jz008511042,Zj.jz039613025
GO:0003674	molecular_function	molecular_function	0.31298	1	Zj.jz020765011,Zj.jz029849048,Zj.jz004039003,Zj.jz005437038,Zj.jz037877032,Zj.jz042849020,Zj.jz037877022,Zj.jz015743016,Zj.jz041065020,Zj.jz037877025,Zj.jz007153010,Zj.jz043797011,Zj.jz008905009,Zj.jz043797010,Zj.jz036789073,Zj.jz016003057,Zj.jz038651007,Zj.jz028857018,Zj.jz017713014,Zj.jz043709027,Zj.jz006119235,Zj.jz043709010,Zj.jz039613010,Zj.jz016003053,Zj.jz044369007,Zj.jz003639012,Zj.jz0088…
GO:0005798	Golgi-associated vesicle	cellular_component	0.31347	1	Zj.jz019149022,Zj.jz016587069
GO:0030660	Golgi-associated vesicle membrane	cellular_component	0.31347	1	Zj.jz016587069,Zj.jz019149022
GO:0030154	cell differentiation	biological_process	0.31376	1	Zj.jz016003031,Zj.jz016003033,Zj.jz027983070
GO:0042325	regulation of phosphorylation	biological_process	0.31427	1	Zj.jz037877022
GO:0015631	tubulin binding	molecular_function	0.31535	1	Zj.jz043797019,Zj.jz003639026,Zj.jz018655013,Zj.jz015743084,Zj.jz008511039
GO:0009372	quorum sensing	biological_process	0.31674	1	Zj.jz036009071
GO:0048872	homeostasis of number of cells	biological_process	0.31674	1	Zj.jz036009071
GO:0048874	homeostasis of number of cells in a free-living population	biological_process	0.31674	1	Zj.jz036009071
GO:0046834	lipid phosphorylation	biological_process	0.31741	1	Zj.jz017713019
GO:0046854	phosphatidylinositol phosphorylation	biological_process	0.31741	1	Zj.jz017713019
GO:0006913	nucleocytoplasmic transport	biological_process	0.31748	1	Zj.jz008511042,Zj.jz016003047,Zj.jz006119084
GO:0051169	nuclear transport	biological_process	0.31748	1	Zj.jz006119084,Zj.jz008511042,Zj.jz016003047
GO:0007618	mating	biological_process	0.31874	1	Zj.jz043797010
GO:0009163	nucleoside biosynthetic process	biological_process	0.31885	1	Zj.jz012181019,Zj.jz015743010,Zj.jz033925067,Zj.jz031417018,Zj.jz033925069,Zj.jz044369006
GO:0042455	ribonucleoside biosynthetic process	biological_process	0.31885	1	Zj.jz044369006,Zj.jz033925069,Zj.jz031417018,Zj.jz033925067,Zj.jz015743010,Zj.jz012181019
GO:0006928	cellular component movement	biological_process	0.31885	1	Zj.jz008511042,Zj.jz039613025,Zj.jz043797019,Zj.jz003639026,Zj.jz008511039,Zj.jz003639011,Zj.jz005437039
GO:0005747	mitochondrial respiratory chain complex I	cellular_component	0.32077	1	Zj.jz018655060
GO:0030964	NADH dehydrogenase complex	cellular_component	0.32077	1	Zj.jz018655060
GO:0045271	respiratory chain complex I	cellular_component	0.32077	1	Zj.jz018655060
GO:0003911	DNA ligase (NAD+) activity	molecular_function	0.32214	1	Zj.jz016003051
GO:0008047	enzyme activator activity	molecular_function	0.32237	1	Zj.jz032501022,Zj.jz017713023,Zj.jz033925048
GO:0071826	ribonucleoprotein complex subunit organization	biological_process	0.32261	1	Zj.jz029849033
GO:0000166	nucleotide binding	molecular_function	0.32274	1	Zj.jz043797019,Zj.jz006119233,Zj.jz037921126,Zj.jz017713006,Zj.jz000041001,Zj.jz026591004,Zj.jz041937018,Zj.jz012139055,Zj.jz015743011,Zj.jz012139053,Zj.jz034129034,Zj.jz041065028,Zj.jz015743004,Zj.jz008511042,Zj.jz031417018,Zj.jz036789070,Zj.jz044447003,Zj.jz025819017,Zj.jz008869155,Zj.jz012139059,Zj.jz044849109,Zj.jz044849039,Zj.jz037921125,Zj.jz037921120,Zj.jz008511065,Zj.jz039629015,Zj.jz0088…
GO:1901265	nucleoside phosphate binding	molecular_function	0.32274	1	Zj.jz012139058,Zj.jz036789071,Zj.jz014013003,Zj.jz008511055,Zj.jz034129083,Zj.jz016587068,Zj.jz015743005,Zj.jz029849034,Zj.jz031417024,Zj.jz036789072,Zj.jz015743001,Zj.jz016003037,Zj.jz006119088,Zj.jz015743081,Zj.jz036789076,Zj.jz012181020,Zj.jz044849053,Zj.jz041937016,Zj.jz020529051,Zj.jz018655002,Zj.jz037877024,Zj.jz044849065,Zj.jz012181019,Zj.jz008511056,Zj.jz000799002,Zj.jz036789074,Zj.jz0157…
GO:0045444	fat cell differentiation	biological_process	0.32322	1	Zj.jz027983070
GO:0009152	purine ribonucleotide biosynthetic process	biological_process	0.32342	1	Zj.jz031417018,Zj.jz033925069,Zj.jz044369006,Zj.jz012181019,Zj.jz033925067,Zj.jz015743010
GO:0006633	fatty acid biosynthetic process	biological_process	0.3237	1	Zj.jz044849051,Zj.jz044811039,Zj.jz044849050,Zj.jz044849049
GO:0016837	carbon-oxygen lyase activity, acting on polysaccharides	molecular_function	0.32435	1	Zj.jz025819034
GO:0045263	proton-transporting ATP synthase complex, coupling factor F(o)	cellular_component	0.325	1	Zj.jz033925067,Zj.jz033925069,Zj.jz044369006
GO:0042025	host cell nucleus	cellular_component	0.32517	1	Zj.jz044811045,Zj.jz008869008,Zj.jz036009071
GO:0051246	regulation of protein metabolic process	biological_process	0.3252	1	Zj.jz016003057,Zj.jz037877022
GO:0010564	regulation of cell cycle process	biological_process	0.32646	1	Zj.jz003639008,Zj.jz041065031
GO:0010277	chlorophyllide a oxygenase [overall] activity	molecular_function	0.32679	1	Zj.jz028857018
GO:1901659	glycosyl compound biosynthetic process	biological_process	0.32807	1	Zj.jz044369006,Zj.jz033925069,Zj.jz031417018,Zj.jz015743010,Zj.jz033925067,Zj.jz012181019
GO:0051606	detection of stimulus	biological_process	0.32902	1	Zj.jz025517008
GO:0009507	chloroplast	cellular_component	0.33105	1	Zj.jz044849107
GO:0009536	plastid	cellular_component	0.33105	1	Zj.jz044849107
GO:0019184	nonribosomal peptide biosynthetic process	biological_process	0.33207	1	Zj.jz032501022
GO:0010506	regulation of autophagy	biological_process	0.33212	1	Zj.jz003639011,Zj.jz008511042,Zj.jz006429017,Zj.jz044485016
GO:0005126	cytokine receptor binding	molecular_function	0.33297	1	Zj.jz006429011,Zj.jz016587022
GO:0044455	mitochondrial membrane part	cellular_component	0.33306	1	Zj.jz015743033,Zj.jz033925067,Zj.jz018655060,Zj.jz031417018,Zj.jz033925069
GO:0005048	signal sequence binding	molecular_function	0.33338	1	Zj.jz034129035
GO:0042597	periplasmic space	cellular_component	0.3348	1	Zj.jz025819034,Zj.jz028857013
GO:0004532	exoribonuclease activity	molecular_function	0.33642	1	Zj.jz036789035
GO:0016896	exoribonuclease activity, producing 5'-phosphomonoesters	molecular_function	0.33642	1	Zj.jz036789035
GO:0006073	cellular glucan metabolic process	biological_process	0.3365	1	Zj.jz018655004,Zj.jz025819024,Zj.jz041065009,Zj.jz025819023,Zj.jz044849038
GO:0044042	glucan metabolic process	biological_process	0.3365	1	Zj.jz044849038,Zj.jz025819023,Zj.jz041065009,Zj.jz025819024,Zj.jz018655004
GO:0005088	Ras guanyl-nucleotide exchange factor activity	molecular_function	0.33668	1	Zj.jz025819060
GO:0005089	Rho guanyl-nucleotide exchange factor activity	molecular_function	0.33668	1	Zj.jz025819060
GO:0005759	mitochondrial matrix	cellular_component	0.33669	1	Zj.jz044849104,Zj.jz012181022
GO:0016426	tRNA (adenine) methyltransferase activity	molecular_function	0.33684	1	Zj.jz030633026
GO:0016429	tRNA (adenine-N1-)-methyltransferase activity	molecular_function	0.33684	1	Zj.jz030633026
GO:0044265	cellular macromolecule catabolic process	biological_process	0.33708	1	Zj.jz017713020,Zj.jz008905006,Zj.jz017713021,Zj.jz019149020,Zj.jz036789035,Zj.jz043797011
GO:0009260	ribonucleotide biosynthetic process	biological_process	0.33787	1	Zj.jz031417018,Zj.jz033925069,Zj.jz044369006,Zj.jz012181019,Zj.jz015743010,Zj.jz033925067
GO:0046390	ribose phosphate biosynthetic process	biological_process	0.33787	1	Zj.jz012181019,Zj.jz033925067,Zj.jz015743010,Zj.jz033925069,Zj.jz031417018,Zj.jz044369006
GO:0008233	peptidase activity	molecular_function	0.34039	1	Zj.jz044811040,Zj.jz043797011,Zj.jz034129081,Zj.jz029983003,Zj.jz033925048,Zj.jz036789029,Zj.jz016003044,Zj.jz043797020,Zj.jz003639058,Zj.jz016003043,Zj.jz008869009,Zj.jz029983012,Zj.jz017713005,Zj.jz025819027,Zj.jz017713004,Zj.jz003639059,Zj.jz025819021,Zj.jz031941011,Zj.jz015743030,Zj.jz016003045,Zj.jz006119091,Zj.jz003639063,Zj.jz032501021,Zj.jz003639062,Zj.jz019149020,Zj.jz028857013,Zj.jz0279…
GO:0004359	glutaminase activity	molecular_function	0.3404	1	Zj.jz043709009
GO:0006886	intracellular protein transport	biological_process	0.34072	1	Zj.jz043797017,Zj.jz041065021,Zj.jz034129078,Zj.jz039613006,Zj.jz034129035,Zj.jz001393029,Zj.jz003639015,Zj.jz019149022,Zj.jz017713035,Zj.jz008511042,Zj.jz043797013,Zj.jz043709009,Zj.jz015743083,Zj.jz034129080,Zj.jz044849110,Zj.jz037921131,Zj.jz015743019,Zj.jz020765015,Zj.jz016587069,Zj.jz006119084,Zj.jz036789008,Zj.jz029983010,Zj.jz019149021,Zj.jz033925046,Zj.jz007153022
GO:0007265	Ras protein signal transduction	biological_process	0.34156	1	Zj.jz025819060
GO:0046578	regulation of Ras protein signal transduction	biological_process	0.34156	1	Zj.jz025819060
GO:0051056	regulation of small GTPase mediated signal transduction	biological_process	0.34156	1	Zj.jz025819060
GO:0051087	chaperone binding	molecular_function	0.34169	1	Zj.jz008511042,Zj.jz005437042
GO:0009416	response to light stimulus	biological_process	0.34187	1	Zj.jz016587074
GO:0009311	oligosaccharide metabolic process	biological_process	0.34227	1	Zj.jz015743063,Zj.jz029849002,Zj.jz012181021,Zj.jz036789037
GO:0005576	extracellular region	cellular_component	0.34251	1	Zj.jz029983001,Zj.jz015743004,Zj.jz041065028,Zj.jz033925058,Zj.jz025819024,Zj.jz037877022,Zj.jz037921129,Zj.jz020529055,Zj.jz036789052,Zj.jz006429011,Zj.jz000041001,Zj.jz012139046,Zj.jz016587022,Zj.jz017713034,Zj.jz041065017,Zj.jz036789054,Zj.jz044811045,Zj.jz037921128,Zj.jz008869008,Zj.jz036009071,Zj.jz000799128,Zj.jz039613011,Zj.jz016587074,Zj.jz008869025,Zj.jz043797010,Zj.jz016587057,Zj.jz0443…
GO:0017038	protein import	biological_process	0.34339	1	Zj.jz012139052,Zj.jz008511042,Zj.jz006119084,Zj.jz012139053
GO:0006405	RNA export from nucleus	biological_process	0.34416	1	Zj.jz016003047
GO:0051168	nuclear export	biological_process	0.34416	1	Zj.jz016003047
GO:0043021	ribonucleoprotein complex binding	molecular_function	0.34579	1	Zj.jz029849033
GO:0050664	oxidoreductase activity, acting on NAD(P)H, oxygen as acceptor	molecular_function	0.34816	1	Zj.jz001393008
GO:0008312	7S RNA binding	molecular_function	0.34822	1	Zj.jz034129035
GO:0048500	signal recognition particle	cellular_component	0.34822	1	Zj.jz034129035
GO:0012507	ER to Golgi transport vesicle membrane	cellular_component	0.34851	1	Zj.jz044849110,Zj.jz020765015
GO:0030127	COPII vesicle coat	cellular_component	0.34851	1	Zj.jz044849110,Zj.jz020765015
GO:0030134	ER to Golgi transport vesicle	cellular_component	0.34851	1	Zj.jz044849110,Zj.jz020765015
GO:0005544	calcium-dependent phospholipid binding	molecular_function	0.34894	1	Zj.jz018655010
GO:0045202	synapse	cellular_component	0.34928	1	Zj.jz006429017
GO:0007033	vacuole organization	biological_process	0.35028	1	Zj.jz030683002
GO:0016651	oxidoreductase activity, acting on NAD(P)H	molecular_function	0.3542	1	Zj.jz016587021,Zj.jz043797010,Zj.jz029849056,Zj.jz008869155,Zj.jz001393008,Zj.jz016587025
GO:0043234	protein complex	cellular_component	0.35423	1	Zj.jz043709009,Zj.jz008869028,Zj.jz008511037,Zj.jz003639065,Zj.jz043797009,Zj.jz036789025,Zj.jz034129044,Zj.jz029983007,Zj.jz008511038,Zj.jz019149020,Zj.jz019149021,Zj.jz033925069,Zj.jz018655060,Zj.jz040945037,Zj.jz028857016,Zj.jz031941009,Zj.jz036789026,Zj.jz036789077,Zj.jz019333007,Zj.jz029849001,Zj.jz044369006,Zj.jz020765015,Zj.jz016587059,Zj.jz043709028,Zj.jz015743038,Zj.jz015743033,Zj.jz0448…
GO:0030151	molybdenum ion binding	molecular_function	0.35482	1	Zj.jz015743028
GO:0008064	regulation of actin polymerization or depolymerization	biological_process	0.3562	1	Zj.jz036009065
GO:0008154	actin polymerization or depolymerization	biological_process	0.3562	1	Zj.jz036009065
GO:0030041	actin filament polymerization	biological_process	0.3562	1	Zj.jz036009065
GO:0030832	regulation of actin filament length	biological_process	0.3562	1	Zj.jz036009065
GO:0030833	regulation of actin filament polymerization	biological_process	0.3562	1	Zj.jz036009065
GO:0032271	regulation of protein polymerization	biological_process	0.3562	1	Zj.jz036009065
GO:0032535	regulation of cellular component size	biological_process	0.3562	1	Zj.jz036009065
GO:0032956	regulation of actin cytoskeleton organization	biological_process	0.3562	1	Zj.jz036009065
GO:0032970	regulation of actin filament-based process	biological_process	0.3562	1	Zj.jz036009065
GO:0043254	regulation of protein complex assembly	biological_process	0.3562	1	Zj.jz036009065
GO:0005740	mitochondrial envelope	cellular_component	0.35665	1	Zj.jz031417018,Zj.jz044369006,Zj.jz016003057,Zj.jz015743033,Zj.jz033925067,Zj.jz018655060,Zj.jz033925069,Zj.jz043797013
GO:0019082	viral protein processing	biological_process	0.35669	1	Zj.jz012139047
GO:0030269	tetrahydromethanopterin S-methyltransferase activity	molecular_function	0.35694	1	Zj.jz028857020
GO:0042086	5-methyl-5,6,7,8-tetrahydromethanopterin-dependent methyltransferase activity	molecular_function	0.35694	1	Zj.jz028857020
GO:0000275	mitochondrial proton-transporting ATP synthase complex, catalytic core F(1)	cellular_component	0.35722	1	Zj.jz031417018
GO:0015985	energy coupled proton transport, down electrochemical gradient	biological_process	0.3574	1	Zj.jz015743010,Zj.jz033925067,Zj.jz044369006,Zj.jz033925069
GO:0015986	ATP synthesis coupled proton transport	biological_process	0.3574	1	Zj.jz033925069,Zj.jz044369006,Zj.jz015743010,Zj.jz033925067
GO:0045017	glycerolipid biosynthetic process	biological_process	0.35771	1	Zj.jz016003029,Zj.jz003639011,Zj.jz036789058
GO:0033644	host cell membrane	cellular_component	0.35871	1	Zj.jz020529055,Zj.jz041065028
GO:0044218	other organism cell membrane	cellular_component	0.35871	1	Zj.jz020529055,Zj.jz041065028
GO:0044279	other organism membrane	cellular_component	0.35871	1	Zj.jz041065028,Zj.jz020529055
GO:0050909	sensory perception of taste	biological_process	0.35945	1	Zj.jz025517008
GO:0044248	cellular catabolic process	biological_process	0.36013	1	Zj.jz019149020,Zj.jz003639006,Zj.jz017713020,Zj.jz036789035,Zj.jz017713021,Zj.jz041065028,Zj.jz008511042,Zj.jz015743054,Zj.jz020529055,Zj.jz006429017,Zj.jz029983012,Zj.jz015743056,Zj.jz030683002,Zj.jz008905006,Zj.jz043797011,Zj.jz008869032,Zj.jz044485016,Zj.jz003639011
GO:0008121	ubiquinol-cytochrome-c reductase activity	molecular_function	0.36116	1	Zj.jz037921119
GO:0016681	oxidoreductase activity, acting on diphenols and related substances as donors, cytochrome as acceptor	molecular_function	0.36116	1	Zj.jz037921119
GO:0004553	hydrolase activity, hydrolyzing O-glycosyl compounds	molecular_function	0.3615	1	Zj.jz000799136,Zj.jz008511030,Zj.jz016003051,Zj.jz034129044,Zj.jz025819024,Zj.jz043797009,Zj.jz008511063,Zj.jz039613030,Zj.jz006429008,Zj.jz044811038,Zj.jz029849046,Zj.jz006429009,Zj.jz041065009,Zj.jz006429007,Zj.jz007373110,Zj.jz018655004,Zj.jz006429006,Zj.jz016587087,Zj.jz029849031,Zj.jz006429010,Zj.jz044485013
GO:0051705	multi-organism behavior	biological_process	0.36287	1	Zj.jz043797010
GO:0016829	lyase activity	molecular_function	0.36315	1	Zj.jz018655010,Zj.jz044849104,Zj.jz028857019,Zj.jz003639023,Zj.jz008511018,Zj.jz008511064,Zj.jz037921131,Zj.jz008869032,Zj.jz008869037,Zj.jz017713003,Zj.jz008511026,Zj.jz008511020,Zj.jz025819034,Zj.jz008869013
GO:0009144	purine nucleoside triphosphate metabolic process	biological_process	0.36385	1	Zj.jz044369006,Zj.jz031417018,Zj.jz033925069,Zj.jz015743010,Zj.jz033925067
GO:0009199	ribonucleoside triphosphate metabolic process	biological_process	0.36385	1	Zj.jz031417018,Zj.jz033925069,Zj.jz044369006,Zj.jz033925067,Zj.jz015743010
GO:0009205	purine ribonucleoside triphosphate metabolic process	biological_process	0.36385	1	Zj.jz033925067,Zj.jz015743010,Zj.jz044369006,Zj.jz031417018,Zj.jz033925069
GO:0009893	positive regulation of metabolic process	biological_process	0.36392	1	Zj.jz006429017,Zj.jz008511042,Zj.jz044485016,Zj.jz003639011,Zj.jz037877022
GO:0031325	positive regulation of cellular metabolic process	biological_process	0.36392	1	Zj.jz044485016,Zj.jz006429017,Zj.jz008511042,Zj.jz037877022,Zj.jz003639011
GO:0005852	eukaryotic translation initiation factor 3 complex	cellular_component	0.36526	1	Zj.jz029983007
GO:0016798	hydrolase activity, acting on glycosyl bonds	molecular_function	0.36704	1	Zj.jz016003051,Zj.jz034129044,Zj.jz003639006,Zj.jz000799136,Zj.jz008511030,Zj.jz006429008,Zj.jz044811038,Zj.jz025819024,Zj.jz043797009,Zj.jz039613030,Zj.jz008511063,Zj.jz018655004,Zj.jz007373110,Zj.jz029849046,Zj.jz006429007,Zj.jz041065009,Zj.jz006429009,Zj.jz044485013,Zj.jz006429006,Zj.jz006429010,Zj.jz029849031,Zj.jz016587087
GO:0004557	alpha-galactosidase activity	molecular_function	0.3674	1	Zj.jz016587087
GO:0032270	positive regulation of cellular protein metabolic process	biological_process	0.37123	1	Zj.jz037877022
GO:0051247	positive regulation of protein metabolic process	biological_process	0.37123	1	Zj.jz037877022
GO:0010605	negative regulation of macromolecule metabolic process	biological_process	0.37152	1	Zj.jz034129079,Zj.jz000799114,Zj.jz039613012
GO:0005840	ribosome	cellular_component	0.37204	1	Zj.jz044849043,Zj.jz039613007,Zj.jz019149017,Zj.jz017567034,Zj.jz015743013,Zj.jz019333004,Zj.jz015743010,Zj.jz037921127,Zj.jz043709024,Zj.jz013123008,Zj.jz020765010,Zj.jz041065016,Zj.jz017745023,Zj.jz028857022
GO:0008083	growth factor activity	molecular_function	0.37206	1	Zj.jz016587022,Zj.jz006429011
GO:0016108	tetraterpenoid metabolic process	biological_process	0.37234	1	Zj.jz019149018,Zj.jz031417024,Zj.jz044849109
GO:0016109	tetraterpenoid biosynthetic process	biological_process	0.37234	1	Zj.jz031417024,Zj.jz044849109,Zj.jz019149018
GO:0016116	carotenoid metabolic process	biological_process	0.37234	1	Zj.jz031417024,Zj.jz044849109,Zj.jz019149018
GO:0016117	carotenoid biosynthetic process	biological_process	0.37234	1	Zj.jz031417024,Zj.jz044849109,Zj.jz019149018
GO:0031967	organelle envelope	cellular_component	0.37272	1	Zj.jz015743033,Zj.jz033925067,Zj.jz031417018,Zj.jz016003057,Zj.jz044369006,Zj.jz033925069,Zj.jz016003047,Zj.jz018655060,Zj.jz043797013
GO:0072330	monocarboxylic acid biosynthetic process	biological_process	0.37357	1	Zj.jz044849051,Zj.jz044811039,Zj.jz044849050,Zj.jz044849049
GO:0031399	regulation of protein modification process	biological_process	0.37426	1	Zj.jz037877022
GO:0046789	host cell surface receptor binding	molecular_function	0.37435	1	Zj.jz043709010
GO:0016746	transferase activity, transferring acyl groups	molecular_function	0.37537	1	Zj.jz044849050,Zj.jz025819020,Zj.jz041065017,Zj.jz034129082,Zj.jz018655009,Zj.jz025819059,Zj.jz012181022,Zj.jz025819061,Zj.jz041065013,Zj.jz044849051,Zj.jz044811039,Zj.jz041065012,Zj.jz025819063,Zj.jz025819060,Zj.jz041065014,Zj.jz044849063,Zj.jz015743033,Zj.jz044849049
GO:0006164	purine nucleotide biosynthetic process	biological_process	0.37598	1	Zj.jz033925067,Zj.jz015743010,Zj.jz012181019,Zj.jz044369006,Zj.jz031417018,Zj.jz033925069
GO:0055085	transmembrane transport	biological_process	0.37677	1	Zj.jz041655002,Zj.jz031941007,Zj.jz036789051,Zj.jz036789021,Zj.jz013123003,Zj.jz032501021,Zj.jz036789052,Zj.jz034129035,Zj.jz004541040,Zj.jz033925053,Zj.jz033925069,Zj.jz033925059,Zj.jz036789008,Zj.jz040945037,Zj.jz028857016,Zj.jz031941009,Zj.jz012139050,Zj.jz044369006,Zj.jz013123006,Zj.jz033925052,Zj.jz008511042,Zj.jz041655003,Zj.jz008869037,Zj.jz016003048,Zj.jz012139051,Zj.jz008869036,Zj.jz0443…
GO:0016044	cellular membrane organization	biological_process	0.37689	1	Zj.jz044369006,Zj.jz031417018,Zj.jz008869030
GO:0009314	response to radiation	biological_process	0.3773	1	Zj.jz016587074
GO:0044267	cellular protein metabolic process	biological_process	0.37813	1	Zj.jz012139055,Zj.jz015743011,Zj.jz017567034,Zj.jz000041001,Zj.jz007373111,Zj.jz006119233,Zj.jz017745023,Zj.jz013123008,Zj.jz008511042,Zj.jz034129034,Zj.jz041065028,Zj.jz015743004,Zj.jz012139059,Zj.jz037921127,Zj.jz036789070,Zj.jz008511065,Zj.jz037921120,Zj.jz020765010,Zj.jz043709024,Zj.jz000799001,Zj.jz008869035,Zj.jz008511064,Zj.jz030633026,Zj.jz012385059,Zj.jz000799003,Zj.jz015743007,Zj.jz0157…
GO:0003951	NAD+ kinase activity	molecular_function	0.37908	1	Zj.jz012139047
GO:0006741	NADP biosynthetic process	biological_process	0.37908	1	Zj.jz012139047
GO:0071702	organic substance transport	biological_process	0.38002	1	Zj.jz017713017,Zj.jz017713035,Zj.jz012139051,Zj.jz003639015,Zj.jz019149022,Zj.jz033925052,Zj.jz016003047,Zj.jz008511042,Zj.jz043797013,Zj.jz039613006,Zj.jz012139053,Zj.jz043797017,Zj.jz034129078,Zj.jz001393029,Zj.jz007153008,Zj.jz006119084,Zj.jz039613011,Zj.jz029983010,Zj.jz037921131,Zj.jz044849110,Zj.jz016587069,Zj.jz015743019,Zj.jz043709009,Zj.jz015743083,Zj.jz041065021,Zj.jz034129035,Zj.jz0339…
GO:0030119	AP-type membrane coat adaptor complex	cellular_component	0.38002	1	Zj.jz019149022
GO:0033647	host intracellular organelle	cellular_component	0.38012	1	Zj.jz044811045,Zj.jz008869008,Zj.jz036009071
GO:0033648	host intracellular membrane-bounded organelle	cellular_component	0.38012	1	Zj.jz044811045,Zj.jz008869008,Zj.jz036009071
GO:0006914	autophagy	biological_process	0.38012	1	Zj.jz015743056,Zj.jz003639011,Zj.jz044485016,Zj.jz015743054,Zj.jz006429017,Zj.jz008511042,Zj.jz030683002
GO:0003735	structural constituent of ribosome	molecular_function	0.38103	1	Zj.jz019333004,Zj.jz015743010,Zj.jz037921127,Zj.jz019149017,Zj.jz044849043,Zj.jz039613007,Zj.jz015743013,Zj.jz017567034,Zj.jz017745023,Zj.jz028857022,Zj.jz041065016,Zj.jz043709024,Zj.jz020765010,Zj.jz013123008
GO:0009892	negative regulation of metabolic process	biological_process	0.38143	1	Zj.jz039613012,Zj.jz034129079,Zj.jz000799114
GO:0070925	organelle assembly	biological_process	0.38166	1	Zj.jz030683002,Zj.jz029849033,Zj.jz040945037
GO:0036094	small molecule binding	molecular_function	0.38168	1	Zj.jz015743006,Zj.jz025819075,Zj.jz015743007,Zj.jz036789080,Zj.jz003639065,Zj.jz044811044,Zj.jz008511039,Zj.jz037653029,Zj.jz044849046,Zj.jz039629012,Zj.jz000799003,Zj.jz016587017,Zj.jz000799001,Zj.jz008511064,Zj.jz008869044,Zj.jz004541043,Zj.jz006119234,Zj.jz008869041,Zj.jz003639011,Zj.jz040945036,Zj.jz036789008,Zj.jz036789027,Zj.jz032501034,Zj.jz003639026,Zj.jz008869031,Zj.jz041065031,Zj.jz0157…
GO:0005515	protein binding	molecular_function	0.38304	1	Zj.jz020387013,Zj.jz017713015,Zj.jz034129028,Zj.jz020765002,Zj.jz029849003,Zj.jz003639060,Zj.jz044849106,Zj.jz029983011,Zj.jz040945035,Zj.jz043797013,Zj.jz044849034,Zj.jz007153021,Zj.jz003639008,Zj.jz016003052,Zj.jz043797019,Zj.jz037921126,Zj.jz012139046,Zj.jz017713006,Zj.jz006429012,Zj.jz016587022,Zj.jz012139055,Zj.jz043797017,Zj.jz033925051,Zj.jz029849032,Zj.jz008905006,Zj.jz017713037,Zj.jz0157…
GO:0004140	dephospho-CoA kinase activity	molecular_function	0.3834	1	Zj.jz012181019
GO:0016776	phosphotransferase activity, phosphate group as acceptor	molecular_function	0.38408	1	Zj.jz038651007
GO:0009060	aerobic respiration	biological_process	0.38494	1	Zj.jz037921131
GO:0030153	bacteriocin immunity	biological_process	0.38578	1	Zj.jz044447010
GO:0006672	ceramide metabolic process	biological_process	0.38594	1	Zj.jz008869038
GO:0071822	protein complex subunit organization	biological_process	0.38889	1	Zj.jz044369006,Zj.jz018655008,Zj.jz029849055,Zj.jz036009065,Zj.jz043709028,Zj.jz033925051,Zj.jz008869028,Zj.jz040945037,Zj.jz025819023,Zj.jz008869030
GO:0009056	catabolic process	biological_process	0.38889	1	Zj.jz006429017,Zj.jz003639005,Zj.jz029983012,Zj.jz015743056,Zj.jz008905006,Zj.jz025819034,Zj.jz030683002,Zj.jz008869032,Zj.jz044485016,Zj.jz043797011,Zj.jz003639011,Zj.jz006429010,Zj.jz003639016,Zj.jz019149020,Zj.jz006429020,Zj.jz003639006,Zj.jz017713020,Zj.jz041065028,Zj.jz017713021,Zj.jz036789035,Zj.jz015743054,Zj.jz008511042,Zj.jz020529055,Zj.jz036789080
GO:0009055	electron carrier activity	molecular_function	0.38945	1	Zj.jz032501032,Zj.jz043709028,Zj.jz006119088,Zj.jz016587058,Zj.jz007153019,Zj.jz003639013,Zj.jz008869028,Zj.jz034129029
GO:0005905	coated pit	cellular_component	0.38983	1	Zj.jz016587069
GO:0012510	trans-Golgi network transport vesicle membrane	cellular_component	0.38983	1	Zj.jz016587069
GO:0030125	clathrin vesicle coat	cellular_component	0.38983	1	Zj.jz016587069
GO:0030130	clathrin coat of trans-Golgi network vesicle	cellular_component	0.38983	1	Zj.jz016587069
GO:0030132	clathrin coat of coated pit	cellular_component	0.38983	1	Zj.jz016587069
GO:0030136	clathrin-coated vesicle	cellular_component	0.38983	1	Zj.jz016587069
GO:0030140	trans-Golgi network transport vesicle	cellular_component	0.38983	1	Zj.jz016587069
GO:0030665	clathrin-coated vesicle membrane	cellular_component	0.38983	1	Zj.jz016587069
GO:0042277	peptide binding	molecular_function	0.38984	1	Zj.jz034129035
GO:0010941	regulation of cell death	biological_process	0.39023	1	Zj.jz020529049,Zj.jz003639014
GO:0042981	regulation of apoptotic process	biological_process	0.39023	1	Zj.jz020529049,Zj.jz003639014
GO:0043067	regulation of programmed cell death	biological_process	0.39023	1	Zj.jz003639014,Zj.jz020529049
GO:0005976	polysaccharide metabolic process	biological_process	0.39041	1	Zj.jz025819034,Zj.jz018655004,Zj.jz025819024,Zj.jz025819023,Zj.jz044849038,Zj.jz041065009
GO:0006553	lysine metabolic process	biological_process	0.39117	1	Zj.jz003639005,Zj.jz020529055
GO:0030682	evasion or tolerance of host defense response	biological_process	0.39341	1	Zj.jz017745018
GO:0051807	evasion or tolerance of defense response of other organism involved in symbiotic interaction	biological_process	0.39341	1	Zj.jz017745018
GO:0046812	host cell surface binding	molecular_function	0.39385	1	Zj.jz043709010
GO:0006955	immune response	biological_process	0.39435	1	Zj.jz012139055,Zj.jz006429011,Zj.jz016587022
GO:0009141	nucleoside triphosphate metabolic process	biological_process	0.39513	1	Zj.jz044369006,Zj.jz033925069,Zj.jz031417018,Zj.jz015743010,Zj.jz033925067
GO:0006265	DNA topological change	biological_process	0.39712	1	Zj.jz044811045,Zj.jz044849038
GO:0031329	regulation of cellular catabolic process	biological_process	0.39741	1	Zj.jz003639011,Zj.jz044485016,Zj.jz008511042,Zj.jz006429017
GO:0044264	cellular polysaccharide metabolic process	biological_process	0.39746	1	Zj.jz018655004,Zj.jz025819024,Zj.jz041065009,Zj.jz025819023,Zj.jz044849038
GO:0042470	melanosome	cellular_component	0.39891	1	Zj.jz039613027
GO:0048770	pigment granule	cellular_component	0.39891	1	Zj.jz039613027
GO:0015643	toxic substance binding	molecular_function	0.40601	1	Zj.jz044447010
GO:0000221	vacuolar proton-transporting V-type ATPase, V1 domain	cellular_component	0.40611	1	Zj.jz043797017
GO:0005774	vacuolar membrane	cellular_component	0.40611	1	Zj.jz043797017
GO:0016471	vacuolar proton-transporting V-type ATPase complex	cellular_component	0.40611	1	Zj.jz043797017
GO:0044437	vacuolar part	cellular_component	0.40611	1	Zj.jz043797017
GO:0030203	glycosaminoglycan metabolic process	biological_process	0.40771	1	Zj.jz044811043
GO:0004488	methylenetetrahydrofolate dehydrogenase (NADP+) activity	molecular_function	0.40905	1	Zj.jz033925045
GO:0000276	mitochondrial proton-transporting ATP synthase complex, coupling factor F(o)	cellular_component	0.41114	1	Zj.jz033925067,Zj.jz033925069
GO:0006772	thiamine metabolic process	biological_process	0.41413	1	Zj.jz044849104
GO:0009228	thiamine biosynthetic process	biological_process	0.41413	1	Zj.jz044849104
GO:0042723	thiamine-containing compound metabolic process	biological_process	0.41413	1	Zj.jz044849104
GO:0042724	thiamine-containing compound biosynthetic process	biological_process	0.41413	1	Zj.jz044849104
GO:0009894	regulation of catabolic process	biological_process	0.41466	1	Zj.jz003639011,Zj.jz006429017,Zj.jz008511042,Zj.jz044485016
GO:0009123	nucleoside monophosphate metabolic process	biological_process	0.41485	1	Zj.jz003639006
GO:0016168	chlorophyll binding	molecular_function	0.41553	1	Zj.jz019333001
GO:0009084	glutamine family amino acid biosynthetic process	biological_process	0.41619	1	Zj.jz036789080
GO:0051707	response to other organism	biological_process	0.41797	1	Zj.jz018655008,Zj.jz025819077,Zj.jz003639015,Zj.jz017745018
GO:0006644	phospholipid metabolic process	biological_process	0.42122	1	Zj.jz003639011,Zj.jz016003029,Zj.jz029849002,Zj.jz012181021,Zj.jz001393029,Zj.jz036789058,Zj.jz017713019
GO:0051537	2 iron, 2 sulfur cluster binding	molecular_function	0.42138	1	Zj.jz028857018,Zj.jz025819076
GO:0016053	organic acid biosynthetic process	biological_process	0.42204	1	Zj.jz044485015,Zj.jz044849050,Zj.jz033925045,Zj.jz020529055,Zj.jz036789080,Zj.jz044811039,Zj.jz044849051,Zj.jz044849049,Zj.jz003639005,Zj.jz003639006,Zj.jz032501022
GO:0046394	carboxylic acid biosynthetic process	biological_process	0.42204	1	Zj.jz044849050,Zj.jz033925045,Zj.jz036789080,Zj.jz020529055,Zj.jz044485015,Zj.jz003639006,Zj.jz003639005,Zj.jz044849049,Zj.jz032501022,Zj.jz044811039,Zj.jz044849051
GO:0042278	purine nucleoside metabolic process	biological_process	0.42279	1	Zj.jz012181019,Zj.jz015743010,Zj.jz033925067,Zj.jz033925069,Zj.jz031417018,Zj.jz044369006
GO:0046128	purine ribonucleoside metabolic process	biological_process	0.42279	1	Zj.jz031417018,Zj.jz033925069,Zj.jz044369006,Zj.jz012181019,Zj.jz033925067,Zj.jz015743010
GO:0006888	ER to Golgi vesicle-mediated transport	biological_process	0.42533	1	Zj.jz044849110,Zj.jz020765015
GO:0004812	aminoacyl-tRNA ligase activity	molecular_function	0.42612	1	Zj.jz031417025,Zj.jz034129077,Zj.jz000041001,Zj.jz006119092
GO:0051205	protein insertion into membrane	biological_process	0.42735	1	Zj.jz031417018
GO:0051668	localization within membrane	biological_process	0.42735	1	Zj.jz031417018
GO:1901575	organic substance catabolic process	biological_process	0.42778	1	Zj.jz041065028,Zj.jz017713021,Zj.jz036789035,Zj.jz020529055,Zj.jz036789080,Zj.jz003639016,Zj.jz019149020,Zj.jz006429020,Zj.jz003639006,Zj.jz017713020,Zj.jz008905006,Zj.jz025819034,Zj.jz008869032,Zj.jz043797011,Zj.jz006429010,Zj.jz003639005,Zj.jz029983012
GO:0000502	proteasome complex	cellular_component	0.42782	1	Zj.jz043797011,Zj.jz019149020
GO:0006383	transcription from RNA polymerase III promoter	biological_process	0.4285	1	Zj.jz003639031
GO:0018342	protein prenylation	biological_process	0.42865	1	Zj.jz007373109
GO:0097354	prenylation	biological_process	0.42865	1	Zj.jz007373109
GO:0033218	amide binding	molecular_function	0.42953	1	Zj.jz034129035
GO:0016759	cellulose synthase activity	molecular_function	0.43	1	Zj.jz025819023,Zj.jz044849038
GO:0016760	cellulose synthase (UDP-forming) activity	molecular_function	0.43	1	Zj.jz025819023,Zj.jz044849038
GO:0044087	regulation of cellular component biogenesis	biological_process	0.43076	1	Zj.jz036009065
GO:0005773	vacuole	cellular_component	0.43223	1	Zj.jz043797017
GO:0051382	kinetochore assembly	biological_process	0.43249	1	Zj.jz040945037
GO:0051383	kinetochore organization	biological_process	0.43249	1	Zj.jz040945037
GO:0051701	interaction with host	biological_process	0.43724	1	Zj.jz036789052,Zj.jz015743041,Zj.jz043709010,Zj.jz008869008,Zj.jz017745018,Zj.jz016587067
GO:0072522	purine-containing compound biosynthetic process	biological_process	0.43788	1	Zj.jz044369006,Zj.jz033925069,Zj.jz031417018,Zj.jz015743010,Zj.jz033925067,Zj.jz012181019
GO:0008948	oxaloacetate decarboxylase activity	molecular_function	0.43794	1	Zj.jz008869037
GO:0035725	sodium ion transmembrane transport	biological_process	0.43794	1	Zj.jz008869037
GO:0071436	sodium ion export	biological_process	0.43794	1	Zj.jz008869037
GO:0048284	organelle fusion	biological_process	0.43828	1	Zj.jz044369006
GO:0009767	photosynthetic electron transport chain	biological_process	0.43843	1	Zj.jz019333001
GO:0004620	phospholipase activity	molecular_function	0.43993	1	Zj.jz041937018
GO:0019049	evasion or tolerance of host defenses by virus	biological_process	0.44013	1	Zj.jz017745018
GO:0042995	cell projection	cellular_component	0.44111	1	Zj.jz008511042,Zj.jz005437039,Zj.jz003639011
GO:0006869	lipid transport	biological_process	0.44249	1	Zj.jz017713034,Zj.jz039613011
GO:0003777	microtubule motor activity	molecular_function	0.44265	1	Zj.jz008511039,Zj.jz003639026,Zj.jz043797019
GO:0016799	hydrolase activity, hydrolyzing N-glycosyl compounds	molecular_function	0.44348	1	Zj.jz003639006
GO:0003723	RNA binding	molecular_function	0.44413	1	Zj.jz013123008,Zj.jz000799140,Zj.jz036789035,Zj.jz043797018,Zj.jz037877022,Zj.jz034129042,Zj.jz029983007,Zj.jz026591004,Zj.jz034129035,Zj.jz016003049,Zj.jz007153015,Zj.jz043709030,Zj.jz016587017,Zj.jz012181019,Zj.jz016003056,Zj.jz020765008,Zj.jz029983003,Zj.jz016003039,Zj.jz008905006,Zj.jz015743013,Zj.jz016003057,Zj.jz041065012,Zj.jz015743043,Zj.jz039613007,Zj.jz016003040,Zj.jz015743010,Zj.jz0088…
GO:0016679	oxidoreductase activity, acting on diphenols and related substances as donors	molecular_function	0.44417	1	Zj.jz037921119,Zj.jz037921246
GO:0005516	calmodulin binding	molecular_function	0.44479	1	Zj.jz017713034,Zj.jz017713037
GO:0015298	solute:cation antiporter activity	molecular_function	0.44522	1	Zj.jz036789021,Zj.jz008869023
GO:0015299	solute:hydrogen antiporter activity	molecular_function	0.44522	1	Zj.jz008869023,Zj.jz036789021
GO:0031225	anchored to membrane	cellular_component	0.44712	1	Zj.jz041065013
GO:0006275	regulation of DNA replication	biological_process	0.44726	1	Zj.jz000799114
GO:0004930	G-protein coupled receptor activity	molecular_function	0.44825	1	Zj.jz016003048,Zj.jz025517008
GO:0033180	proton-transporting V-type ATPase, V1 domain	cellular_component	0.44861	1	Zj.jz043797017
GO:0009271	phage shock	biological_process	0.44865	1	Zj.jz025819077
GO:1901136	carbohydrate derivative catabolic process	biological_process	0.4492	1	Zj.jz003639005,Zj.jz003639006,Zj.jz036789080
GO:0033043	regulation of organelle organization	biological_process	0.45033	1	Zj.jz003639008,Zj.jz036009065
GO:0044262	cellular carbohydrate metabolic process	biological_process	0.45051	1	Zj.jz025819024,Zj.jz044849038,Zj.jz025819023,Zj.jz041065009,Zj.jz015743063,Zj.jz018655004,Zj.jz036789037
GO:0004519	endonuclease activity	molecular_function	0.45076	1	Zj.jz033925042,Zj.jz017713020,Zj.jz020765015,Zj.jz017713021,Zj.jz000041001
GO:0007088	regulation of mitosis	biological_process	0.45089	1	Zj.jz003639008
GO:0007091	metaphase/anaphase transition of mitotic cell cycle	biological_process	0.45089	1	Zj.jz003639008
GO:0030071	regulation of mitotic metaphase/anaphase transition	biological_process	0.45089	1	Zj.jz003639008
GO:0044784	metaphase/anaphase transition of cell cycle	biological_process	0.45089	1	Zj.jz003639008
GO:0051783	regulation of nuclear division	biological_process	0.45089	1	Zj.jz003639008
GO:1902099	regulation of metaphase/anaphase transition of cell cycle	biological_process	0.45089	1	Zj.jz003639008
GO:0046907	intracellular transport	biological_process	0.45128	1	Zj.jz019149022,Zj.jz003639015,Zj.jz017713035,Zj.jz043709009,Zj.jz015743083,Zj.jz016003047,Zj.jz043797013,Zj.jz008511042,Zj.jz039613006,Zj.jz041065021,Zj.jz034129078,Zj.jz043797017,Zj.jz001393029,Zj.jz034129035,Zj.jz029983010,Zj.jz036789008,Zj.jz006119084,Zj.jz007153022,Zj.jz033925046,Zj.jz019149021,Zj.jz037921131,Zj.jz034129080,Zj.jz044849110,Zj.jz015743038,Zj.jz016587069,Zj.jz020765015,Zj.jz0157…
GO:0046148	pigment biosynthetic process	biological_process	0.45163	1	Zj.jz044849109,Zj.jz031417024,Zj.jz008869013,Zj.jz036789080,Zj.jz019149018
GO:0015031	protein transport	biological_process	0.45244	1	Zj.jz008511042,Zj.jz043797013,Zj.jz015743083,Zj.jz043709009,Zj.jz019149022,Zj.jz003639015,Zj.jz017713035,Zj.jz017713017,Zj.jz034129035,Zj.jz012139052,Zj.jz001393029,Zj.jz043797017,Zj.jz034129078,Zj.jz041065021,Zj.jz039613006,Zj.jz012139053,Zj.jz019149021,Zj.jz033925046,Zj.jz007153022,Zj.jz036789008,Zj.jz006119084,Zj.jz029983010,Zj.jz015743019,Zj.jz016587069,Zj.jz020765015,Zj.jz044849110,Zj.jz0341…
GO:0033178	proton-transporting two-sector ATPase complex, catalytic domain	cellular_component	0.45337	1	Zj.jz031417018,Zj.jz043797017
GO:0033646	host intracellular part	cellular_component	0.45415	1	Zj.jz044811045,Zj.jz036009071,Zj.jz008869008
GO:0043656	intracellular region of host	cellular_component	0.45415	1	Zj.jz008869008,Zj.jz036009071,Zj.jz044811045
GO:0015937	coenzyme A biosynthetic process	biological_process	0.45497	1	Zj.jz012181019
GO:0033866	nucleoside bisphosphate biosynthetic process	biological_process	0.45497	1	Zj.jz012181019
GO:0034030	ribonucleoside bisphosphate biosynthetic process	biological_process	0.45497	1	Zj.jz012181019
GO:0034033	purine nucleoside bisphosphate biosynthetic process	biological_process	0.45497	1	Zj.jz012181019
GO:0045184	establishment of protein localization	biological_process	0.45527	1	Zj.jz017713017,Zj.jz003639015,Zj.jz019149022,Zj.jz017713035,Zj.jz015743083,Zj.jz043709009,Zj.jz043797013,Zj.jz008511042,Zj.jz012139053,Zj.jz039613006,Zj.jz034129078,Zj.jz041065021,Zj.jz043797017,Zj.jz001393029,Zj.jz012139052,Zj.jz034129035,Zj.jz029983010,Zj.jz006119084,Zj.jz036789008,Zj.jz007153022,Zj.jz033925046,Zj.jz019149021,Zj.jz037921131,Zj.jz034129080,Zj.jz044849110,Zj.jz016587069,Zj.jz0207…
GO:0009119	ribonucleoside metabolic process	biological_process	0.45603	1	Zj.jz033925067,Zj.jz015743010,Zj.jz012181019,Zj.jz044369006,Zj.jz031417018,Zj.jz033925069
GO:0034613	cellular protein localization	biological_process	0.45857	1	Zj.jz029983010,Zj.jz006119084,Zj.jz036789008,Zj.jz007153022,Zj.jz033925046,Zj.jz019149021,Zj.jz037921131,Zj.jz044849110,Zj.jz034129080,Zj.jz016587069,Zj.jz020765015,Zj.jz031417018,Zj.jz015743019,Zj.jz003639015,Zj.jz019149022,Zj.jz017713035,Zj.jz043709009,Zj.jz015743083,Zj.jz043797013,Zj.jz008511042,Zj.jz039613006,Zj.jz034129078,Zj.jz041065021,Zj.jz043797017,Zj.jz001393029,Zj.jz034129035
GO:0070727	cellular macromolecule localization	biological_process	0.45857	1	Zj.jz044849110,Zj.jz034129080,Zj.jz037921131,Zj.jz015743019,Zj.jz016587069,Zj.jz020765015,Zj.jz031417018,Zj.jz029983010,Zj.jz006119084,Zj.jz036789008,Zj.jz019149021,Zj.jz033925046,Zj.jz007153022,Zj.jz041065021,Zj.jz034129078,Zj.jz043797017,Zj.jz039613006,Zj.jz034129035,Zj.jz001393029,Zj.jz019149022,Zj.jz003639015,Zj.jz017713035,Zj.jz043797013,Zj.jz008511042,Zj.jz015743083,Zj.jz043709009
GO:0048609	multicellular organismal reproductive process	biological_process	0.46339	1	Zj.jz043797018,Zj.jz043797010
GO:0030983	mismatched DNA binding	molecular_function	0.46357	1	Zj.jz016587047,Zj.jz016587046
GO:0016160	amylase activity	molecular_function	0.46493	1	Zj.jz034129044
GO:0007283	spermatogenesis	biological_process	0.46516	1	Zj.jz043797018
GO:0048232	male gamete generation	biological_process	0.46516	1	Zj.jz043797018
GO:0016868	intramolecular transferase activity, phosphotransferases	molecular_function	0.4653	1	Zj.jz029849049
GO:0009966	regulation of signal transduction	biological_process	0.46609	1	Zj.jz037877022,Zj.jz025819060
GO:0006606	protein import into nucleus	biological_process	0.46758	1	Zj.jz008511042,Zj.jz006119084
GO:0034504	protein localization to nucleus	biological_process	0.46758	1	Zj.jz006119084,Zj.jz008511042
GO:0044744	protein targeting to nucleus	biological_process	0.46758	1	Zj.jz008511042,Zj.jz006119084
GO:0051170	nuclear import	biological_process	0.46758	1	Zj.jz008511042,Zj.jz006119084
GO:0004526	ribonuclease P activity	molecular_function	0.46767	1	Zj.jz020765015
GO:0048519	negative regulation of biological process	biological_process	0.46842	1	Zj.jz041065031,Zj.jz000799114,Zj.jz034129079,Zj.jz039613012,Zj.jz037877022
GO:0007346	regulation of mitotic cell cycle	biological_process	0.4687	1	Zj.jz003639008
GO:0044772	mitotic cell cycle phase transition	biological_process	0.4687	1	Zj.jz003639008
GO:1901990	regulation of mitotic cell cycle phase transition	biological_process	0.4687	1	Zj.jz003639008
GO:0016032	viral process	biological_process	0.46943	1	Zj.jz044849035,Zj.jz043709010,Zj.jz029849052,Zj.jz040945037,Zj.jz016587067,Zj.jz012139047,Zj.jz016587017,Zj.jz017745018,Zj.jz008869008,Zj.jz015743041,Zj.jz036789052,Zj.jz028857013,Zj.jz020529055,Zj.jz034129077,Zj.jz041065028,Zj.jz044849041
GO:0051336	regulation of hydrolase activity	biological_process	0.46984	1	Zj.jz020529049
GO:0055082	cellular chemical homeostasis	biological_process	0.47019	1	Zj.jz037877022
GO:0009036	Type II site-specific deoxyribonuclease activity	molecular_function	0.4705	1	Zj.jz000041001
GO:0015666	restriction endodeoxyribonuclease activity	molecular_function	0.4705	1	Zj.jz000041001
GO:0000075	cell cycle checkpoint	biological_process	0.47069	1	Zj.jz041065031
GO:1901988	negative regulation of cell cycle phase transition	biological_process	0.47069	1	Zj.jz041065031
GO:0043566	structure-specific DNA binding	molecular_function	0.47086	1	Zj.jz016587065,Zj.jz016587047,Zj.jz036009071,Zj.jz044849038,Zj.jz016587046
GO:0016875	ligase activity, forming carbon-oxygen bonds	molecular_function	0.47184	1	Zj.jz031417025,Zj.jz034129077,Zj.jz000041001,Zj.jz006119092
GO:0016876	ligase activity, forming aminoacyl-tRNA and related compounds	molecular_function	0.47184	1	Zj.jz000041001,Zj.jz006119092,Zj.jz034129077,Zj.jz031417025
GO:0010638	positive regulation of organelle organization	biological_process	0.47196	1	Zj.jz036009065
GO:0051495	positive regulation of cytoskeleton organization	biological_process	0.47196	1	Zj.jz036009065
GO:0006417	regulation of translation	biological_process	0.47256	1	Zj.jz016003057
GO:0009150	purine ribonucleotide metabolic process	biological_process	0.47394	1	Zj.jz044369006,Zj.jz031417018,Zj.jz033925069,Zj.jz033925067,Zj.jz015743010,Zj.jz012181019
GO:0009396	folic acid-containing compound biosynthetic process	biological_process	0.47427	1	Zj.jz033925045
GO:0042398	cellular modified amino acid biosynthetic process	biological_process	0.47427	1	Zj.jz032501022,Zj.jz033925045
GO:0007018	microtubule-based movement	biological_process	0.47438	1	Zj.jz003639026,Zj.jz043797019,Zj.jz008511039
GO:0090066	regulation of anatomical structure size	biological_process	0.47706	1	Zj.jz036009065
GO:0016226	iron-sulfur cluster assembly	biological_process	0.47898	1	Zj.jz041065034
GO:0031163	metallo-sulfur cluster assembly	biological_process	0.47898	1	Zj.jz041065034
GO:0015718	monocarboxylic acid transport	biological_process	0.47905	1	Zj.jz041065023
GO:0019773	proteasome core complex, alpha-subunit complex	cellular_component	0.47975	1	Zj.jz019149020
GO:0010646	regulation of cell communication	biological_process	0.47995	1	Zj.jz037877022,Zj.jz025819060
GO:0044711	single-organism biosynthetic process	biological_process	0.48051	1	Zj.jz033925045,Zj.jz020529055,Zj.jz036789080,Zj.jz044849050,Zj.jz044485015,Zj.jz032501022,Zj.jz008511030,Zj.jz044849049,Zj.jz003639005,Zj.jz029983006,Zj.jz003639006,Zj.jz044849051,Zj.jz044811039,Zj.jz044849104
GO:0002682	regulation of immune system process	biological_process	0.48094	1	Zj.jz018655008
GO:0009165	nucleotide biosynthetic process	biological_process	0.48199	1	Zj.jz044369006,Zj.jz031417018,Zj.jz012139047,Zj.jz033925069,Zj.jz015743010,Zj.jz033925067,Zj.jz012181019
GO:1901293	nucleoside phosphate biosynthetic process	biological_process	0.48199	1	Zj.jz031417018,Zj.jz012139047,Zj.jz033925069,Zj.jz044369006,Zj.jz012181019,Zj.jz015743010,Zj.jz033925067
GO:0045261	proton-transporting ATP synthase complex, catalytic core F(1)	cellular_component	0.48214	1	Zj.jz031417018
GO:0043228	non-membrane-bounded organelle	cellular_component	0.48272	1	Zj.jz040945037,Zj.jz041065016,Zj.jz043709024,Zj.jz016587021,Zj.jz025819034,Zj.jz020765010,Zj.jz044849105,Zj.jz018655063,Zj.jz015743010,Zj.jz037921127,Zj.jz039613007,Zj.jz019149017,Zj.jz029849050,Zj.jz036789026,Zj.jz015743013,Zj.jz044849104,Zj.jz036789025,Zj.jz028857022,Zj.jz017745023,Zj.jz043797018,Zj.jz013123008,Zj.jz019333004,Zj.jz003639028,Zj.jz044811045,Zj.jz036009065,Zj.jz029849035,Zj.jz0448…
GO:0043232	intracellular non-membrane-bounded organelle	cellular_component	0.48272	1	Zj.jz020765010,Zj.jz043709024,Zj.jz025819034,Zj.jz016587021,Zj.jz041065016,Zj.jz040945037,Zj.jz029849050,Zj.jz036789026,Zj.jz015743013,Zj.jz044849104,Zj.jz039613007,Zj.jz019149017,Zj.jz018655063,Zj.jz037921127,Zj.jz015743010,Zj.jz044849105,Zj.jz013123008,Zj.jz043797018,Zj.jz028857022,Zj.jz017745023,Zj.jz036789025,Zj.jz017567034,Zj.jz044849043,Zj.jz036009065,Zj.jz029849035,Zj.jz019333004,Zj.jz0036…
GO:0030126	COPI vesicle coat	cellular_component	0.48389	1	Zj.jz019149022
GO:0030137	COPI-coated vesicle	cellular_component	0.48389	1	Zj.jz019149022
GO:0030663	COPI-coated vesicle membrane	cellular_component	0.48389	1	Zj.jz019149022
GO:0007606	sensory perception of chemical stimulus	biological_process	0.48409	1	Zj.jz025517008
GO:0006749	glutathione metabolic process	biological_process	0.4847	1	Zj.jz032501022
GO:0007015	actin filament organization	biological_process	0.48692	1	Zj.jz036009065
GO:0030430	host cell cytoplasm	cellular_component	0.48736	1	Zj.jz008869008
GO:0009259	ribonucleotide metabolic process	biological_process	0.48814	1	Zj.jz033925069,Zj.jz031417018,Zj.jz044369006,Zj.jz012181019,Zj.jz033925067,Zj.jz015743010
GO:0019693	ribose phosphate metabolic process	biological_process	0.48814	1	Zj.jz033925067,Zj.jz015743010,Zj.jz012181019,Zj.jz044369006,Zj.jz033925069,Zj.jz031417018
GO:0009307	DNA restriction-modification system	biological_process	0.48853	1	Zj.jz000041001
GO:0044355	clearance of foreign intracellular DNA	biological_process	0.48853	1	Zj.jz000041001
GO:0044702	single organism reproductive process	biological_process	0.49059	1	Zj.jz015743009,Zj.jz043797018
GO:0030246	carbohydrate binding	molecular_function	0.4921	1	Zj.jz041065031,Zj.jz041065026,Zj.jz036789073,Zj.jz043797009,Zj.jz036789071,Zj.jz015743036,Zj.jz018655008,Zj.jz036789077,Zj.jz036789066
GO:0003896	DNA primase activity	molecular_function	0.49235	1	Zj.jz025819017
GO:0051536	iron-sulfur cluster binding	molecular_function	0.49253	1	Zj.jz025819076,Zj.jz036789056,Zj.jz032501032,Zj.jz006119088,Zj.jz028857018
GO:0051540	metal cluster binding	molecular_function	0.49253	1	Zj.jz006119088,Zj.jz028857018,Zj.jz025819076,Zj.jz036789056,Zj.jz032501032
GO:0043229	intracellular organelle	cellular_component	0.49445	1	Zj.jz016003029,Zj.jz015743062,Zj.jz029983010,Zj.jz015743044,Zj.jz029983003,Zj.jz025819026,Zj.jz033925067,Zj.jz015743010,Zj.jz000799135,Zj.jz039613027,Zj.jz016003053,Zj.jz007153007,Zj.jz003639031,Zj.jz015743013,Zj.jz016003057,Zj.jz039613007,Zj.jz019149022,Zj.jz044553005,Zj.jz025819019,Zj.jz016003047,Zj.jz043797018,Zj.jz036009065,Zj.jz044811045,Zj.jz003639028,Zj.jz006119094,Zj.jz036789058,Zj.jz0258…
GO:0005984	disaccharide metabolic process	biological_process	0.49467	1	Zj.jz015743063,Zj.jz036789037
GO:0008318	protein prenyltransferase activity	molecular_function	0.49611	1	Zj.jz007373109
GO:0043226	organelle	cellular_component	0.498	1	Zj.jz038651006,Zj.jz003639065,Zj.jz036789025,Zj.jz007153015,Zj.jz044849107,Zj.jz033925069,Zj.jz007153006,Zj.jz034129079,Zj.jz018655060,Zj.jz041065016,Zj.jz040945037,Zj.jz003639011,Zj.jz040945036,Zj.jz036789026,Zj.jz044369006,Zj.jz029849001,Zj.jz006429017,Zj.jz033925064,Zj.jz019149017,Zj.jz015743038,Zj.jz015743056,Zj.jz037877015,Zj.jz020765009,Zj.jz044849105,Zj.jz044849062,Zj.jz043797013,Zj.jz0131…
GO:0033036	macromolecule localization	biological_process	0.50122	1	Zj.jz008511042,Zj.jz043797013,Zj.jz016003047,Zj.jz003639015,Zj.jz017713035,Zj.jz019149022,Zj.jz017713017,Zj.jz001393029,Zj.jz043797017,Zj.jz034129078,Zj.jz039613006,Zj.jz012139053,Zj.jz039613011,Zj.jz006119084,Zj.jz029983010,Zj.jz015743019,Zj.jz031417018,Zj.jz016587069,Zj.jz044849110,Zj.jz037921131,Zj.jz043709009,Zj.jz015743083,Zj.jz034129035,Zj.jz017713034,Zj.jz012139052,Zj.jz041065021,Zj.jz0191…
GO:0015886	heme transport	biological_process	0.50125	1	Zj.jz018655008
GO:1901678	iron coordination entity transport	biological_process	0.50125	1	Zj.jz018655008
GO:0019058	viral infectious cycle	biological_process	0.50225	1	Zj.jz029849052,Zj.jz008869008,Zj.jz016587017,Zj.jz044849035,Zj.jz041065028,Zj.jz012139047,Zj.jz034129077,Zj.jz020529055
GO:0023051	regulation of signaling	biological_process	0.50254	1	Zj.jz037877022,Zj.jz025819060
GO:1901135	carbohydrate derivative metabolic process	biological_process	0.50283	1	Zj.jz036789080,Zj.jz044811043,Zj.jz012385059,Zj.jz003639006,Zj.jz012181019,Zj.jz008869035,Zj.jz001393029,Zj.jz003639011,Zj.jz016003029,Zj.jz012181021,Zj.jz033925069,Zj.jz036789058,Zj.jz003639005,Zj.jz015743010,Zj.jz033925067,Zj.jz029849002,Zj.jz031417018,Zj.jz044369006
GO:0016846	carbon-sulfur lyase activity	molecular_function	0.50332	1	Zj.jz028857019
GO:0044430	cytoskeletal part	cellular_component	0.50413	1	Zj.jz036789026,Zj.jz003639028,Zj.jz036789025,Zj.jz044849105,Zj.jz018655063,Zj.jz029849035,Zj.jz036009065
GO:0007600	sensory perception	biological_process	0.50543	1	Zj.jz025517008
GO:0016854	racemase and epimerase activity	molecular_function	0.50665	1	Zj.jz020529055
GO:0016740	transferase activity	molecular_function	0.50684	1	Zj.jz008869035,Zj.jz000799003,Zj.jz030633026,Zj.jz044811044,Zj.jz015743007,Zj.jz003639027,Zj.jz005437037,Zj.jz044811039,Zj.jz008511006,Zj.jz029849051,Zj.jz004541038,Zj.jz016003050,Zj.jz000799004,Zj.jz015743012,Zj.jz015743034,Zj.jz041065031,Zj.jz025819061,Zj.jz008869031,Zj.jz003639011,Zj.jz006119233,Zj.jz044849038,Zj.jz027983070,Zj.jz034129082,Zj.jz015743055,Zj.jz015743004,Zj.jz034129034,Zj.jz0288…
GO:0042254	ribosome biogenesis	biological_process	0.50692	1	Zj.jz016587047,Zj.jz034129079,Zj.jz039629015,Zj.jz029849033,Zj.jz030633026
GO:0008652	cellular amino acid biosynthetic process	biological_process	0.50717	1	Zj.jz020529055,Zj.jz033925045,Zj.jz036789080,Zj.jz032501022,Zj.jz003639005,Zj.jz003639006,Zj.jz044485015
GO:0008408	3'-5' exonuclease activity	molecular_function	0.50744	1	Zj.jz000799140,Zj.jz036789035
GO:1901292	nucleoside phosphate catabolic process	biological_process	0.50778	1	Zj.jz003639006
GO:0010948	negative regulation of cell cycle process	biological_process	0.50782	1	Zj.jz041065031
GO:0005402	cation:sugar symporter activity	molecular_function	0.50818	1	Zj.jz041065023
GO:0016682	oxidoreductase activity, acting on diphenols and related substances as donors, oxygen as acceptor	molecular_function	0.50891	1	Zj.jz037921246
GO:0000154	rRNA modification	biological_process	0.51191	1	Zj.jz030633026
GO:0031167	rRNA methylation	biological_process	0.51191	1	Zj.jz030633026
GO:0051287	NAD binding	molecular_function	0.51273	1	Zj.jz019149018,Zj.jz008869044,Zj.jz006119090,Zj.jz036789080,Zj.jz031417024,Zj.jz003639005,Zj.jz003639006
GO:0009539	photosystem II reaction center	cellular_component	0.51302	1	Zj.jz034129044
GO:0006298	mismatch repair	biological_process	0.51419	1	Zj.jz016587047,Zj.jz016587046
GO:0004298	threonine-type endopeptidase activity	molecular_function	0.51635	1	Zj.jz043797011
GO:0070003	threonine-type peptidase activity	molecular_function	0.51635	1	Zj.jz043797011
GO:0006096	glycolysis	biological_process	0.51712	1	Zj.jz006429010,Zj.jz003639016
GO:0051181	cofactor transport	biological_process	0.51767	1	Zj.jz018655008
GO:0044413	avoidance of host defenses	biological_process	0.51784	1	Zj.jz017745018
GO:0044415	evasion or tolerance of host defenses	biological_process	0.51784	1	Zj.jz017745018
GO:0051832	avoidance of defenses of other organism involved in symbiotic interaction	biological_process	0.51784	1	Zj.jz017745018
GO:0051834	evasion or tolerance of defenses of other organism involved in symbiotic interaction	biological_process	0.51784	1	Zj.jz017745018
GO:0052173	response to defenses of other organism involved in symbiotic interaction	biological_process	0.51784	1	Zj.jz017745018
GO:0052200	response to host defenses	biological_process	0.51784	1	Zj.jz017745018
GO:0075136	response to host	biological_process	0.51784	1	Zj.jz017745018
GO:0009067	aspartate family amino acid biosynthetic process	biological_process	0.51824	1	Zj.jz003639005,Zj.jz020529055
GO:0030244	cellulose biosynthetic process	biological_process	0.51855	1	Zj.jz044849038,Zj.jz025819023
GO:0032504	multicellular organism reproduction	biological_process	0.51901	1	Zj.jz043797010,Zj.jz043797018
GO:0016050	vesicle organization	biological_process	0.52099	1	Zj.jz008869030
GO:0019359	nicotinamide nucleotide biosynthetic process	biological_process	0.52295	1	Zj.jz012139047
GO:0006665	sphingolipid metabolic process	biological_process	0.5245	1	Zj.jz008869038
GO:0044403	symbiosis, encompassing mutualism through parasitism	biological_process	0.52549	1	Zj.jz012139047,Zj.jz016587067,Zj.jz040945037,Zj.jz018655062,Zj.jz029849052,Zj.jz044849035,Zj.jz043709010,Zj.jz041065028,Zj.jz044849041,Zj.jz020529055,Zj.jz034129077,Zj.jz036789052,Zj.jz028857013,Zj.jz016587017,Zj.jz017745018,Zj.jz008869008,Zj.jz015743041
GO:0019048	modulation by virus of host morphology or physiology	biological_process	0.52691	1	Zj.jz036789052,Zj.jz017745018,Zj.jz015743041
GO:0009628	response to abiotic stimulus	biological_process	0.52734	1	Zj.jz016587074
GO:0051119	sugar transmembrane transporter activity	molecular_function	0.52742	1	Zj.jz041065023
GO:0009100	glycoprotein metabolic process	biological_process	0.52833	1	Zj.jz044811043,Zj.jz008869035,Zj.jz012385059
GO:0009101	glycoprotein biosynthetic process	biological_process	0.52833	1	Zj.jz012385059,Zj.jz008869035,Zj.jz044811043
GO:0006944	cellular membrane fusion	biological_process	0.52887	1	Zj.jz044369006
GO:0016628	oxidoreductase activity, acting on the CH-CH group of donors, NAD or NADP as acceptor	molecular_function	0.52904	1	Zj.jz003639005,Zj.jz003639006,Zj.jz036789080
GO:0016866	intramolecular transferase activity	molecular_function	0.52946	1	Zj.jz034129042,Zj.jz029849049
GO:0006338	chromatin remodeling	biological_process	0.52955	1	Zj.jz016587021
GO:0033554	cellular response to stress	biological_process	0.53115	1	Zj.jz044849039,Zj.jz016587047,Zj.jz030683002,Zj.jz041065031,Zj.jz025819027,Zj.jz008511066,Zj.jz020765018,Zj.jz016587046,Zj.jz037877022,Zj.jz020529049,Zj.jz043797018,Zj.jz015743083,Zj.jz016587017,Zj.jz016587065,Zj.jz000799114,Zj.jz016003051
GO:0008104	protein localization	biological_process	0.53168	1	Zj.jz017713035,Zj.jz019149022,Zj.jz003639015,Zj.jz017713017,Zj.jz008511042,Zj.jz043797013,Zj.jz043709009,Zj.jz015743083,Zj.jz043797017,Zj.jz034129078,Zj.jz041065021,Zj.jz012139053,Zj.jz039613006,Zj.jz034129035,Zj.jz012139052,Zj.jz001393029,Zj.jz006119084,Zj.jz036789008,Zj.jz029983010,Zj.jz033925046,Zj.jz019149021,Zj.jz007153022,Zj.jz044849110,Zj.jz034129080,Zj.jz037921131,Zj.jz015743019,Zj.jz0314…
GO:0015936	coenzyme A metabolic process	biological_process	0.53353	1	Zj.jz012181019
GO:0006811	ion transport	biological_process	0.53372	1	Zj.jz036789021,Zj.jz036789051,Zj.jz013123003,Zj.jz032501021,Zj.jz036789052,Zj.jz004541043,Zj.jz004541040,Zj.jz033925053,Zj.jz033925069,Zj.jz033925059,Zj.jz031941009,Zj.jz040945037,Zj.jz028857016,Zj.jz012139050,Zj.jz041065023,Zj.jz044369006,Zj.jz033925052,Zj.jz008511042,Zj.jz008869037,Zj.jz012139051,Zj.jz008869036,Zj.jz028857013,Zj.jz026591004,Zj.jz008869023,Zj.jz007153008,Zj.jz043797017,Zj.jz0186…
GO:0048522	positive regulation of cellular process	biological_process	0.53375	1	Zj.jz036009065,Zj.jz003639011,Zj.jz037877022,Zj.jz006429017,Zj.jz008511042,Zj.jz044485016
GO:0008175	tRNA methyltransferase activity	molecular_function	0.53434	1	Zj.jz041065012,Zj.jz030633026
GO:0042440	pigment metabolic process	biological_process	0.53672	1	Zj.jz044849109,Zj.jz031417024,Zj.jz036789080,Zj.jz008869013,Zj.jz029983012,Zj.jz019149018
GO:0003743	translation initiation factor activity	molecular_function	0.53804	1	Zj.jz016003057,Zj.jz029983007
GO:0006302	double-strand break repair	biological_process	0.53916	1	Zj.jz020765018
GO:0044419	interspecies interaction between organisms	biological_process	0.54056	1	Zj.jz012139047,Zj.jz018655062,Zj.jz040945037,Zj.jz016587067,Zj.jz029849052,Zj.jz043709010,Zj.jz044849035,Zj.jz044849041,Zj.jz041065028,Zj.jz020529055,Zj.jz034129077,Zj.jz028857013,Zj.jz036789052,Zj.jz015743041,Zj.jz008869008,Zj.jz017745018,Zj.jz016587017
GO:0006163	purine nucleotide metabolic process	biological_process	0.5411	1	Zj.jz015743010,Zj.jz033925067,Zj.jz012181019,Zj.jz044369006,Zj.jz031417018,Zj.jz033925069
GO:0000774	adenyl-nucleotide exchange factor activity	molecular_function	0.54138	1	Zj.jz008511042
GO:1901606	alpha-amino acid catabolic process	biological_process	0.54295	1	Zj.jz008869032
GO:0006721	terpenoid metabolic process	biological_process	0.54311	1	Zj.jz019149018,Zj.jz031417024,Zj.jz044849109
GO:0016114	terpenoid biosynthetic process	biological_process	0.54311	1	Zj.jz031417024,Zj.jz044849109,Zj.jz019149018
GO:0000990	core RNA polymerase binding transcription factor activity	molecular_function	0.54475	1	Zj.jz036789030,Zj.jz044849053
GO:0000996	core DNA-dependent RNA polymerase binding promoter specificity activity	molecular_function	0.54475	1	Zj.jz036789030,Zj.jz044849053
GO:0016987	sigma factor activity	molecular_function	0.54475	1	Zj.jz036789030,Zj.jz044849053
GO:0000160	phosphorelay signal transduction system	biological_process	0.54499	1	Zj.jz015743031,Zj.jz043797010,Zj.jz006119093,Zj.jz003639011
GO:0008839	4-hydroxy-tetrahydrodipicolinate reductase	molecular_function	0.54523	1	Zj.jz003639005
GO:0005643	nuclear pore	cellular_component	0.54726	1	Zj.jz016003047
GO:0046930	pore complex	cellular_component	0.54726	1	Zj.jz016003047
GO:0004549	tRNA-specific ribonuclease activity	molecular_function	0.54812	1	Zj.jz020765015
GO:0006820	anion transport	biological_process	0.54925	1	Zj.jz007153008,Zj.jz033925053,Zj.jz033925052,Zj.jz041065023,Zj.jz012139050,Zj.jz012139051,Zj.jz032501021
GO:0030243	cellulose metabolic process	biological_process	0.55159	1	Zj.jz044849038,Zj.jz025819023
GO:0006412	translation	biological_process	0.55187	1	Zj.jz041065016,Zj.jz020765010,Zj.jz043709024,Zj.jz037921127,Zj.jz015743010,Zj.jz016003057,Zj.jz015743013,Zj.jz039613007,Zj.jz019149017,Zj.jz034129077,Zj.jz028857022,Zj.jz017745023,Zj.jz013123008,Zj.jz019333004,Zj.jz017567034,Zj.jz006119092,Zj.jz000041001,Zj.jz044849043
GO:0008375	acetylglucosaminyltransferase activity	molecular_function	0.55202	1	Zj.jz044849098,Zj.jz008869006
GO:0015925	galactosidase activity	molecular_function	0.55288	1	Zj.jz043797009,Zj.jz016587087
GO:0006403	RNA localization	biological_process	0.55437	1	Zj.jz016003047
GO:0050657	nucleic acid transport	biological_process	0.55437	1	Zj.jz016003047
GO:0050658	RNA transport	biological_process	0.55437	1	Zj.jz016003047
GO:0051236	establishment of RNA localization	biological_process	0.55437	1	Zj.jz016003047
GO:0004673	protein histidine kinase activity	molecular_function	0.55444	1	Zj.jz015743031,Zj.jz043797010,Zj.jz003639011
GO:0016775	phosphotransferase activity, nitrogenous group as acceptor	molecular_function	0.55444	1	Zj.jz015743031,Zj.jz043797010,Zj.jz003639011
GO:0006505	GPI anchor metabolic process	biological_process	0.55674	1	Zj.jz003639011,Zj.jz016003029,Zj.jz001393029,Zj.jz036789058
GO:0016703	oxidoreductase activity, acting on single donors with incorporation of molecular oxygen, incorporation of one atom of oxygen (internal monooxygenases or internal mixed function oxidases)	molecular_function	0.5583	1	Zj.jz028857018
GO:0046488	phosphatidylinositol metabolic process	biological_process	0.5589	1	Zj.jz001393029,Zj.jz017713019,Zj.jz036789058,Zj.jz003639011,Zj.jz016003029
GO:0006520	cellular amino acid metabolic process	biological_process	0.56114	1	Zj.jz006119092,Zj.jz000041001,Zj.jz003639006,Zj.jz003639005,Zj.jz032501022,Zj.jz031417024,Zj.jz043709009,Zj.jz044485015,Zj.jz008869032,Zj.jz008511026,Zj.jz018655005,Zj.jz020529055,Zj.jz033925045,Zj.jz036789080,Zj.jz034129077
GO:0009069	serine family amino acid metabolic process	biological_process	0.56122	1	Zj.jz008869032
GO:0008272	sulfate transport	biological_process	0.5617	1	Zj.jz032501021
GO:0015116	sulfate transmembrane transporter activity	molecular_function	0.5617	1	Zj.jz032501021
GO:0008172	S-methyltransferase activity	molecular_function	0.56224	1	Zj.jz028857020
GO:1901607	alpha-amino acid biosynthetic process	biological_process	0.56227	1	Zj.jz003639006,Zj.jz003639005,Zj.jz033925045,Zj.jz036789080,Zj.jz020529055
GO:0016638	oxidoreductase activity, acting on the CH-NH2 group of donors	molecular_function	0.56247	1	Zj.jz008869032,Zj.jz036789080
GO:0010876	lipid localization	biological_process	0.56284	1	Zj.jz017713034,Zj.jz039613011
GO:0046872	metal ion binding	molecular_function	0.56286	1	Zj.jz016587071,Zj.jz034129081,Zj.jz008905006,Zj.jz008869025,Zj.jz017713031,Zj.jz029849001,Zj.jz044849062,Zj.jz037877027,Zj.jz038651006,Zj.jz008511037,Zj.jz016003036,Zj.jz003639065,Zj.jz015743035,Zj.jz043709008,Zj.jz006429013,Zj.jz039613025,Zj.jz016003051,Zj.jz008511018,Zj.jz037877034,Zj.jz007153015,Zj.jz015743028,Zj.jz000799003,Zj.jz016003056,Zj.jz029849014,Zj.jz037877033,Zj.jz008511020,Zj.jz0448…
GO:0006760	folic acid-containing compound metabolic process	biological_process	0.56319	1	Zj.jz033925045
GO:0022613	ribonucleoprotein complex biogenesis	biological_process	0.56452	1	Zj.jz030633026,Zj.jz039629015,Zj.jz029849033,Zj.jz016587047,Zj.jz034129079
GO:0006650	glycerophospholipid metabolic process	biological_process	0.56565	1	Zj.jz036789058,Zj.jz017713019,Zj.jz001393029,Zj.jz016003029,Zj.jz003639011
GO:0042559	pteridine-containing compound biosynthetic process	biological_process	0.56584	1	Zj.jz033925045
GO:0044003	modification by symbiont of host morphology or physiology	biological_process	0.56601	1	Zj.jz036789052,Zj.jz017745018,Zj.jz015743041
GO:0051817	modification of morphology or physiology of other organism involved in symbiotic interaction	biological_process	0.56601	1	Zj.jz017745018,Zj.jz015743041,Zj.jz036789052
GO:0005856	cytoskeleton	cellular_component	0.56634	1	Zj.jz036789026,Zj.jz036789025,Zj.jz044849105,Zj.jz003639028,Zj.jz036009065,Zj.jz029849035,Zj.jz018655063
GO:0000272	polysaccharide catabolic process	biological_process	0.56683	1	Zj.jz025819034
GO:0051130	positive regulation of cellular component organization	biological_process	0.56858	1	Zj.jz036009065
GO:0019953	sexual reproduction	biological_process	0.57094	1	Zj.jz015743009,Zj.jz043797018
GO:0006790	sulfur compound metabolic process	biological_process	0.57192	1	Zj.jz044849104,Zj.jz044811043,Zj.jz032501022,Zj.jz008511029
GO:0090407	organophosphate biosynthetic process	biological_process	0.57257	1	Zj.jz036789058,Zj.jz033925069,Zj.jz012181021,Zj.jz012139047,Zj.jz016003029,Zj.jz036789008,Zj.jz003639011,Zj.jz044369006,Zj.jz031417018,Zj.jz015743010,Zj.jz033925067,Zj.jz029849002,Zj.jz007153007,Zj.jz037877024,Zj.jz043797018,Zj.jz012181019
GO:0019363	pyridine nucleotide biosynthetic process	biological_process	0.57413	1	Zj.jz012139047
GO:0009982	pseudouridine synthase activity	molecular_function	0.57586	1	Zj.jz034129042
GO:0048518	positive regulation of biological process	biological_process	0.57658	1	Zj.jz008511042,Zj.jz006429017,Zj.jz044485016,Zj.jz003639011,Zj.jz037877022,Zj.jz036009065
GO:1901682	sulfur compound transmembrane transporter activity	molecular_function	0.57663	1	Zj.jz032501021
GO:0015672	monovalent inorganic cation transport	biological_process	0.57692	1	Zj.jz044369006,Zj.jz028857013,Zj.jz015743010,Zj.jz033925067,Zj.jz043797017,Zj.jz029849055,Zj.jz044485016,Zj.jz008869037,Zj.jz008511042,Zj.jz033925069,Zj.jz031941009,Zj.jz040945037,Zj.jz028857016,Zj.jz033925044
GO:0051493	regulation of cytoskeleton organization	biological_process	0.57823	1	Zj.jz036009065
GO:0016620	oxidoreductase activity, acting on the aldehyde or oxo group of donors, NAD or NADP as acceptor	molecular_function	0.57966	1	Zj.jz044485015,Zj.jz031417024
GO:0019220	regulation of phosphate metabolic process	biological_process	0.58171	1	Zj.jz037877022
GO:0051174	regulation of phosphorus metabolic process	biological_process	0.58171	1	Zj.jz037877022
GO:0010629	negative regulation of gene expression	biological_process	0.58305	1	Zj.jz039613012,Zj.jz034129079
GO:0030029	actin filament-based process	biological_process	0.58393	1	Zj.jz036009065
GO:0030036	actin cytoskeleton organization	biological_process	0.58393	1	Zj.jz036009065
GO:0035821	modification of morphology or physiology of other organism	biological_process	0.58507	1	Zj.jz036789052,Zj.jz015743041,Zj.jz017745018
GO:0015931	nucleobase-containing compound transport	biological_process	0.58655	1	Zj.jz016003047
GO:0044446	intracellular organelle part	cellular_component	0.58663	1	Zj.jz020765015,Zj.jz036789026,Zj.jz036789077,Zj.jz029849001,Zj.jz044849104,Zj.jz012181020,Zj.jz044369006,Zj.jz015743033,Zj.jz044849062,Zj.jz044849105,Zj.jz016587059,Zj.jz015743038,Zj.jz033925069,Zj.jz018655060,Zj.jz036789058,Zj.jz040945037,Zj.jz003639011,Zj.jz019149015,Zj.jz036789025,Zj.jz003639065,Zj.jz016587069,Zj.jz031417018,Zj.jz029849050,Zj.jz016003057,Zj.jz003639031,Zj.jz016003053,Zj.jz0186…
GO:0006915	apoptotic process	biological_process	0.58739	1	Zj.jz003639014,Zj.jz020529049
GO:0012501	programmed cell death	biological_process	0.58739	1	Zj.jz003639014,Zj.jz020529049
GO:0019205	nucleobase-containing compound kinase activity	molecular_function	0.58842	1	Zj.jz038651007
GO:0072348	sulfur compound transport	biological_process	0.59058	1	Zj.jz032501021
GO:0050877	neurological system process	biological_process	0.59102	1	Zj.jz025517008
GO:0009063	cellular amino acid catabolic process	biological_process	0.59256	1	Zj.jz008869032
GO:0072521	purine-containing compound metabolic process	biological_process	0.59703	1	Zj.jz012181019,Zj.jz033925067,Zj.jz015743010,Zj.jz033925069,Zj.jz031417018,Zj.jz044369006
GO:0043169	cation binding	molecular_function	0.59869	1	Zj.jz008869025,Zj.jz008905006,Zj.jz034129081,Zj.jz016587071,Zj.jz037877027,Zj.jz044849062,Zj.jz017713031,Zj.jz029849001,Zj.jz015743035,Zj.jz043709008,Zj.jz003639065,Zj.jz016003036,Zj.jz008511037,Zj.jz038651006,Zj.jz015743028,Zj.jz000799003,Zj.jz016003056,Zj.jz037877034,Zj.jz008511018,Zj.jz007153015,Zj.jz006429013,Zj.jz039613025,Zj.jz016003051,Zj.jz016003044,Zj.jz008511020,Zj.jz044849039,Zj.jz0121…
GO:0016646	oxidoreductase activity, acting on the CH-NH group of donors, NAD or NADP as acceptor	molecular_function	0.59931	1	Zj.jz033925045
GO:0034637	cellular carbohydrate biosynthetic process	biological_process	0.6013	1	Zj.jz015743063,Zj.jz044849038,Zj.jz025819023,Zj.jz036789037
GO:0016043	cellular component organization	biological_process	0.60221	1	Zj.jz018655008,Zj.jz008869028,Zj.jz020529049,Zj.jz019149015,Zj.jz043709028,Zj.jz044849104,Zj.jz044369006,Zj.jz040945037,Zj.jz005437042,Zj.jz008905012,Zj.jz018655013,Zj.jz008869030,Zj.jz015743084,Zj.jz029849033,Zj.jz033925051,Zj.jz030683002,Zj.jz044811045,Zj.jz036009065,Zj.jz041065034,Zj.jz034129077,Zj.jz003639008,Zj.jz029849048,Zj.jz008511042,Zj.jz044447010,Zj.jz029849055,Zj.jz043709010,Zj.jz0314…
GO:0042600	chorion	cellular_component	0.60341	1	Zj.jz044849063
GO:0043248	proteasome assembly	biological_process	0.60506	1	Zj.jz029849055
GO:0044421	extracellular region part	cellular_component	0.60584	1	Zj.jz036009071,Zj.jz008869026,Zj.jz008869008,Zj.jz044811045,Zj.jz044369006,Zj.jz020529055,Zj.jz037877022,Zj.jz008869025,Zj.jz033925058,Zj.jz041065028
GO:0008677	2-dehydropantoate 2-reductase activity	molecular_function	0.60711	1	Zj.jz003639005
GO:0048878	chemical homeostasis	biological_process	0.60859	1	Zj.jz037877022
GO:0033865	nucleoside bisphosphate metabolic process	biological_process	0.60975	1	Zj.jz012181019
GO:0033875	ribonucleoside bisphosphate metabolic process	biological_process	0.60975	1	Zj.jz012181019
GO:0034032	purine nucleoside bisphosphate metabolic process	biological_process	0.60975	1	Zj.jz012181019
GO:0044422	organelle part	cellular_component	0.61095	1	Zj.jz036789077,Zj.jz036789026,Zj.jz044849104,Zj.jz029849001,Zj.jz012181020,Zj.jz044369006,Zj.jz020765015,Zj.jz016587059,Zj.jz015743038,Zj.jz015743033,Zj.jz044849105,Zj.jz044849062,Zj.jz036789058,Zj.jz033925069,Zj.jz018655060,Zj.jz040945037,Zj.jz003639011,Zj.jz019149015,Zj.jz003639065,Zj.jz036789025,Zj.jz016003057,Zj.jz029849050,Zj.jz003639031,Zj.jz016587069,Zj.jz031417018,Zj.jz018655063,Zj.jz0448…
GO:0005085	guanyl-nucleotide exchange factor activity	molecular_function	0.61131	1	Zj.jz025819060
GO:0004803	transposase activity	molecular_function	0.61275	1	Zj.jz037877022
GO:0042546	cell wall biogenesis	biological_process	0.61304	1	Zj.jz015743084
GO:0008194	UDP-glycosyltransferase activity	molecular_function	0.61378	1	Zj.jz044849098,Zj.jz012181021,Zj.jz044849038,Zj.jz025819023,Zj.jz008869006
GO:0016482	cytoplasmic transport	biological_process	0.61583	1	Zj.jz020765015,Zj.jz016003047,Zj.jz034129035,Zj.jz008511042,Zj.jz006119084,Zj.jz036789008,Zj.jz044849110
GO:0001539	ciliary or bacterial-type flagellar motility	biological_process	0.6165	1	Zj.jz039613025
GO:0071973	bacterial-type flagellar cell motility	biological_process	0.6165	1	Zj.jz039613025
GO:0005179	hormone activity	molecular_function	0.61716	1	Zj.jz016587074,Zj.jz043797010,Zj.jz012139046
GO:0017119	Golgi transport complex	cellular_component	0.61769	1	Zj.jz015743038
GO:0009116	nucleoside metabolic process	biological_process	0.61795	1	Zj.jz033925069,Zj.jz031417018,Zj.jz044369006,Zj.jz012181019,Zj.jz015743010,Zj.jz033925067
GO:0043043	peptide biosynthetic process	biological_process	0.61828	1	Zj.jz032501022
GO:0034470	ncRNA processing	biological_process	0.61834	1	Zj.jz044849109,Zj.jz031417024,Zj.jz030633026,Zj.jz037921126,Zj.jz019149018,Zj.jz041065012,Zj.jz020765015,Zj.jz039629015,Zj.jz036789080,Zj.jz016587047
GO:0044283	small molecule biosynthetic process	biological_process	0.61869	1	Zj.jz033925045,Zj.jz020529055,Zj.jz036789080,Zj.jz044849050,Zj.jz044485015,Zj.jz032501022,Zj.jz003639005,Zj.jz044849049,Zj.jz003639006,Zj.jz044849051,Zj.jz044811039,Zj.jz044849104
GO:0008378	galactosyltransferase activity	molecular_function	0.61892	1	Zj.jz008869035
GO:0007017	microtubule-based process	biological_process	0.61951	1	Zj.jz018655013,Zj.jz029849035,Zj.jz008511039,Zj.jz043797019,Zj.jz003639026
GO:0016567	protein ubiquitination	biological_process	0.62048	1	Zj.jz016003035,Zj.jz015743035,Zj.jz004541038
GO:0019069	viral capsid assembly	biological_process	0.6219	1	Zj.jz034129077
GO:0005739	mitochondrion	cellular_component	0.62332	1	Zj.jz018655060,Zj.jz033925069,Zj.jz012181022,Zj.jz043797013,Zj.jz031417018,Zj.jz044369006,Zj.jz044849104,Zj.jz016003057,Zj.jz015743033,Zj.jz033925067
GO:0007275	multicellular organismal development	biological_process	0.62433	1	Zj.jz044849063,Zj.jz018655062,Zj.jz016003031,Zj.jz016003033
GO:0016836	hydro-lyase activity	molecular_function	0.6257	1	Zj.jz044849104,Zj.jz037921131
GO:1901657	glycosyl compound metabolic process	biological_process	0.62583	1	Zj.jz031417018,Zj.jz033925069,Zj.jz044369006,Zj.jz012181019,Zj.jz033925067,Zj.jz015743010
GO:0016051	carbohydrate biosynthetic process	biological_process	0.62617	1	Zj.jz015743063,Zj.jz025819023,Zj.jz044849038,Zj.jz029849002,Zj.jz012181021,Zj.jz036789037
GO:0051726	regulation of cell cycle	biological_process	0.6267	1	Zj.jz003639008,Zj.jz041065031
GO:0006753	nucleoside phosphate metabolic process	biological_process	0.62789	1	Zj.jz044369006,Zj.jz031417018,Zj.jz015743010,Zj.jz033925067,Zj.jz003639006,Zj.jz012181019,Zj.jz012139047,Zj.jz033925069
GO:0003909	DNA ligase activity	molecular_function	0.62889	1	Zj.jz016003051
GO:0005615	extracellular space	cellular_component	0.62928	1	Zj.jz033925058,Zj.jz044369006,Zj.jz037877022
GO:0046486	glycerolipid metabolic process	biological_process	0.63028	1	Zj.jz001393029,Zj.jz036789058,Zj.jz017713019,Zj.jz003639011,Zj.jz016003029
GO:0003690	double-stranded DNA binding	molecular_function	0.63243	1	Zj.jz044849038,Zj.jz016587046,Zj.jz016587047
GO:0008374	O-acyltransferase activity	molecular_function	0.63419	1	Zj.jz025819020,Zj.jz018655009
GO:0001522	pseudouridine synthesis	biological_process	0.63484	1	Zj.jz034129042
GO:0032446	protein modification by small protein conjugation	biological_process	0.63597	1	Zj.jz004541038,Zj.jz015743035,Zj.jz016003035
GO:0019012	virion	cellular_component	0.63713	1	Zj.jz041065031,Zj.jz029983003,Zj.jz003639066,Zj.jz043709010,Zj.jz028857020,Zj.jz029849052,Zj.jz028857021,Zj.jz017713030,Zj.jz044369006,Zj.jz034129077,Zj.jz008869039,Zj.jz044811043,Zj.jz017745018,Zj.jz044849040,Zj.jz008869008,Zj.jz028857013
GO:0051258	protein polymerization	biological_process	0.63959	1	Zj.jz036009065,Zj.jz044369006
GO:0009452	7-methylguanosine RNA capping	biological_process	0.64327	1	Zj.jz030633026
GO:0036260	RNA capping	biological_process	0.64327	1	Zj.jz030633026
GO:0019033	viral tegument	cellular_component	0.64382	1	Zj.jz008869039
GO:0015291	secondary active transmembrane transporter activity	molecular_function	0.64388	1	Zj.jz041065023,Zj.jz019149020,Zj.jz036789021,Zj.jz008869023,Zj.jz013123006
GO:0016151	nickel cation binding	molecular_function	0.64399	1	Zj.jz028857022
GO:0008033	tRNA processing	biological_process	0.64465	1	Zj.jz020765015,Zj.jz041065012,Zj.jz019149018,Zj.jz037921126,Zj.jz031417024,Zj.jz036789080,Zj.jz044849109
GO:0016298	lipase activity	molecular_function	0.64548	1	Zj.jz041937018
GO:0048869	cellular developmental process	biological_process	0.64718	1	Zj.jz027983070,Zj.jz016003033,Zj.jz016003031
GO:0009066	aspartate family amino acid metabolic process	biological_process	0.64847	1	Zj.jz003639005,Zj.jz020529055
GO:0071840	cellular component organization or biogenesis	biological_process	0.64919	1	Zj.jz044369006,Zj.jz044849104,Zj.jz043709028,Zj.jz034129079,Zj.jz033925051,Zj.jz030683002,Zj.jz008905012,Zj.jz018655013,Zj.jz008869030,Zj.jz015743084,Zj.jz029849033,Zj.jz040945037,Zj.jz005437042,Zj.jz018655008,Zj.jz030633026,Zj.jz020529049,Zj.jz019149015,Zj.jz008869028,Zj.jz029849050,Zj.jz016003057,Zj.jz031417018,Zj.jz043709010,Zj.jz029849055,Zj.jz044447010,Zj.jz025819026,Zj.jz016587047,Zj.jz0165…
GO:0006891	intra-Golgi vesicle-mediated transport	biological_process	0.64941	1	Zj.jz015743038
GO:0051649	establishment of localization in cell	biological_process	0.65008	1	Zj.jz017713035,Zj.jz019149022,Zj.jz003639015,Zj.jz043709009,Zj.jz016003047,Zj.jz015743083,Zj.jz043797013,Zj.jz008511042,Zj.jz039613006,Zj.jz034129078,Zj.jz041065021,Zj.jz043797017,Zj.jz001393029,Zj.jz034129035,Zj.jz029983010,Zj.jz006119084,Zj.jz036789008,Zj.jz007153022,Zj.jz019149021,Zj.jz033925046,Zj.jz037921131,Zj.jz034129080,Zj.jz044849110,Zj.jz015743038,Zj.jz020765015,Zj.jz016587069,Zj.jz0177…
GO:0015035	protein disulfide oxidoreductase activity	molecular_function	0.65021	1	Zj.jz003639013,Zj.jz016587058
GO:0015036	disulfide oxidoreductase activity	molecular_function	0.65021	1	Zj.jz016587058,Zj.jz003639013
GO:0000152	nuclear ubiquitin ligase complex	cellular_component	0.65285	1	Zj.jz044849062,Zj.jz016587059,Zj.jz029849001,Zj.jz036789077,Zj.jz044553005,Zj.jz003639008,Zj.jz003639065,Zj.jz043797013
GO:0005680	anaphase-promoting complex	cellular_component	0.65285	1	Zj.jz003639065,Zj.jz003639008,Zj.jz044553005,Zj.jz043797013,Zj.jz016587059,Zj.jz044849062,Zj.jz036789077,Zj.jz029849001
GO:0031461	cullin-RING ubiquitin ligase complex	cellular_component	0.65285	1	Zj.jz043797013,Zj.jz044553005,Zj.jz003639008,Zj.jz003639065,Zj.jz029849001,Zj.jz036789077,Zj.jz044849062,Zj.jz016587059
GO:0042558	pteridine-containing compound metabolic process	biological_process	0.65289	1	Zj.jz033925045
GO:0004616	phosphogluconate dehydrogenase (decarboxylating) activity	molecular_function	0.65311	1	Zj.jz003639006,Zj.jz003639005
GO:0019031	viral envelope	cellular_component	0.65325	1	Zj.jz043709010,Zj.jz041065031,Zj.jz029849052,Zj.jz028857021,Zj.jz003639066,Zj.jz044369006
GO:0036338	viral membrane	cellular_component	0.65325	1	Zj.jz043709010,Zj.jz029849052,Zj.jz041065031,Zj.jz003639066,Zj.jz028857021,Zj.jz044369006
GO:0043170	macromolecule metabolic process	biological_process	0.65339	1	Zj.jz005437037,Zj.jz006429017,Zj.jz025819077,Zj.jz008511006,Zj.jz029849051,Zj.jz004541038,Zj.jz015743056,Zj.jz020765009,Zj.jz000799004,Zj.jz034129081,Zj.jz008869031,Zj.jz041065031,Zj.jz015743012,Zj.jz015743034,Zj.jz003639011,Zj.jz040945036,Zj.jz016003051,Zj.jz007153015,Zj.jz037877034,Zj.jz008869035,Zj.jz017745018,Zj.jz030633026,Zj.jz000799003,Zj.jz016587017,Zj.jz038651006,Zj.jz031941011,Zj.jz0367…
GO:0006778	porphyrin-containing compound metabolic process	biological_process	0.65593	1	Zj.jz012181022,Zj.jz029983012,Zj.jz008869013,Zj.jz036789080
GO:0009061	anaerobic respiration	biological_process	0.65606	1	Zj.jz028857020
GO:0015947	methane metabolic process	biological_process	0.65606	1	Zj.jz028857020
GO:0015948	methanogenesis	biological_process	0.65606	1	Zj.jz028857020
GO:0015975	energy derivation by oxidation of reduced inorganic compounds	biological_process	0.65606	1	Zj.jz028857020
GO:0043446	cellular alkane metabolic process	biological_process	0.65606	1	Zj.jz028857020
GO:0043447	alkane biosynthetic process	biological_process	0.65606	1	Zj.jz028857020
GO:0010608	posttranscriptional regulation of gene expression	biological_process	0.65647	1	Zj.jz016003057
GO:0071555	cell wall organization	biological_process	0.65694	1	Zj.jz029849048,Zj.jz008905012,Zj.jz043797010
GO:0006783	heme biosynthetic process	biological_process	0.65708	1	Zj.jz008869013,Zj.jz036789080
GO:0044431	Golgi apparatus part	cellular_component	0.65722	1	Zj.jz019149022,Zj.jz015743038,Zj.jz016587069
GO:0003697	single-stranded DNA binding	molecular_function	0.65809	1	Zj.jz036009071
GO:0005635	nuclear envelope	cellular_component	0.65817	1	Zj.jz016003047
GO:0016052	carbohydrate catabolic process	biological_process	0.6593	1	Zj.jz025819034,Zj.jz003639016,Zj.jz006429010
GO:0006974	response to DNA damage stimulus	biological_process	0.66011	1	Zj.jz016587046,Zj.jz020765018,Zj.jz020529049,Zj.jz041065031,Zj.jz015743083,Zj.jz044849039,Zj.jz016587047,Zj.jz043797018,Zj.jz025819027,Zj.jz016587017,Zj.jz016587065,Zj.jz008511066,Zj.jz000799114,Zj.jz016003051
GO:0004003	ATP-dependent DNA helicase activity	molecular_function	0.66063	1	Zj.jz003639065
GO:0016888	endodeoxyribonuclease activity, producing 5'-phosphomonoesters	molecular_function	0.66134	1	Zj.jz000041001
GO:0006739	NADP metabolic process	biological_process	0.66347	1	Zj.jz012139047
GO:0009607	response to biotic stimulus	biological_process	0.66548	1	Zj.jz017745018,Zj.jz003639015,Zj.jz025819077,Zj.jz017713030,Zj.jz018655008
GO:0034660	ncRNA metabolic process	biological_process	0.66908	1	Zj.jz016587047,Zj.jz034129077,Zj.jz036789080,Zj.jz039629015,Zj.jz020765015,Zj.jz041065012,Zj.jz037921126,Zj.jz019149018,Zj.jz000041001,Zj.jz006119092,Zj.jz030633026,Zj.jz031417024,Zj.jz044849109
GO:0000151	ubiquitin ligase complex	cellular_component	0.66927	1	Zj.jz003639065,Zj.jz003639008,Zj.jz044553005,Zj.jz043797013,Zj.jz016587059,Zj.jz044849062,Zj.jz029849001,Zj.jz036789077
GO:0030599	pectinesterase activity	molecular_function	0.66948	1	Zj.jz008905012,Zj.jz029849048
GO:0042545	cell wall modification	biological_process	0.66948	1	Zj.jz029849048,Zj.jz008905012
GO:0006007	glucose catabolic process	biological_process	0.67048	1	Zj.jz003639016,Zj.jz006429010
GO:0019320	hexose catabolic process	biological_process	0.67048	1	Zj.jz006429010,Zj.jz003639016
GO:0000139	Golgi membrane	cellular_component	0.67184	1	Zj.jz019149022,Zj.jz016587069
GO:0016796	exonuclease activity, active with either ribo- or deoxyribonucleic acids and producing 5'-phosphomonoesters	molecular_function	0.6721	1	Zj.jz036789035
GO:0044423	virion part	cellular_component	0.6727	1	Zj.jz017713030,Zj.jz028857021,Zj.jz044369006,Zj.jz028857020,Zj.jz029849052,Zj.jz008869008,Zj.jz043709010,Zj.jz044849040,Zj.jz003639066,Zj.jz029983003,Zj.jz044811043,Zj.jz041065031,Zj.jz008869039,Zj.jz034129077
GO:0006352	DNA-dependent transcription, initiation	biological_process	0.67352	1	Zj.jz033925043,Zj.jz033925047,Zj.jz044849053,Zj.jz036789030
GO:0045229	external encapsulating structure organization	biological_process	0.67382	1	Zj.jz043797010,Zj.jz008905012,Zj.jz029849048
GO:0016861	intramolecular oxidoreductase activity, interconverting aldoses and ketoses	molecular_function	0.674	1	Zj.jz004541038
GO:0019725	cellular homeostasis	biological_process	0.67402	1	Zj.jz003639013,Zj.jz037877022,Zj.jz008511041,Zj.jz016587058
GO:0006575	cellular modified amino acid metabolic process	biological_process	0.67713	1	Zj.jz032501022,Zj.jz033925045
GO:0006418	tRNA aminoacylation for protein translation	biological_process	0.67939	1	Zj.jz000041001,Zj.jz006119092,Zj.jz034129077
GO:0015093	ferrous iron transmembrane transporter activity	molecular_function	0.68146	1	Zj.jz026591004,Zj.jz004541043
GO:0015684	ferrous iron transport	biological_process	0.68146	1	Zj.jz004541043,Zj.jz026591004
GO:0009378	four-way junction helicase activity	molecular_function	0.68254	1	Zj.jz016587017,Zj.jz025819027,Zj.jz008511066,Zj.jz044849039,Zj.jz043797018
GO:0042168	heme metabolic process	biological_process	0.68302	1	Zj.jz036789080,Zj.jz008869013
GO:0000155	phosphorelay sensor kinase activity	molecular_function	0.68476	1	Zj.jz015743031,Zj.jz043797010
GO:0051128	regulation of cellular component organization	biological_process	0.6864	1	Zj.jz003639008,Zj.jz036009065
GO:0060590	ATPase regulator activity	molecular_function	0.6866	1	Zj.jz008511042
GO:0016627	oxidoreductase activity, acting on the CH-CH group of donors	molecular_function	0.68668	1	Zj.jz020765016,Zj.jz036789080,Zj.jz003639006,Zj.jz003639005
GO:0042592	homeostatic process	biological_process	0.68799	1	Zj.jz016587058,Zj.jz008511041,Zj.jz037877022,Zj.jz003639013,Zj.jz036009071
GO:0006364	rRNA processing	biological_process	0.68988	1	Zj.jz030633026,Zj.jz039629015,Zj.jz016587047
GO:0016072	rRNA metabolic process	biological_process	0.68988	1	Zj.jz030633026,Zj.jz039629015,Zj.jz016587047
GO:0046365	monosaccharide catabolic process	biological_process	0.69052	1	Zj.jz003639016,Zj.jz006429010
GO:0051082	unfolded protein binding	molecular_function	0.69135	1	Zj.jz044849053,Zj.jz043709028,Zj.jz008511042
GO:0019080	viral genome expression	biological_process	0.69135	1	Zj.jz012139047
GO:0016874	ligase activity	molecular_function	0.69168	1	Zj.jz034129077,Zj.jz003639065,Zj.jz044553005,Zj.jz015743035,Zj.jz043797013,Zj.jz016003035,Zj.jz037921126,Zj.jz000041001,Zj.jz006119092,Zj.jz016003051,Zj.jz031417025,Zj.jz036789027,Zj.jz016587059,Zj.jz004541038,Zj.jz032501022,Zj.jz044849062,Zj.jz036789077,Zj.jz029849001
GO:0005741	mitochondrial outer membrane	cellular_component	0.69236	1	Zj.jz043797013,Zj.jz044369006
GO:0031968	organelle outer membrane	cellular_component	0.69236	1	Zj.jz043797013,Zj.jz044369006
GO:0006399	tRNA metabolic process	biological_process	0.69335	1	Zj.jz037921126,Zj.jz019149018,Zj.jz000041001,Zj.jz006119092,Zj.jz020765015,Zj.jz041065012,Zj.jz031417024,Zj.jz044849109,Zj.jz036789080,Zj.jz034129077
GO:0009341	beta-galactosidase complex	cellular_component	0.69569	1	Zj.jz043797009
GO:0044763	single-organism cellular process	biological_process	0.69627	1	Zj.jz041065021,Zj.jz016587017,Zj.jz000799003,Zj.jz004541040,Zj.jz018655007,Zj.jz016003051,Zj.jz039613025,Zj.jz015743038,Zj.jz044369006,Zj.jz013123006,Zj.jz008511041,Zj.jz008511006,Zj.jz028857016,Zj.jz033925059,Zj.jz003639011,Zj.jz000799004,Zj.jz003639026,Zj.jz030683002,Zj.jz041065031,Zj.jz034129078,Zj.jz027983070,Zj.jz036789059,Zj.jz041937018,Zj.jz039613006,Zj.jz008869023,Zj.jz028857015,Zj.jz0160…
GO:0008610	lipid biosynthetic process	biological_process	0.69639	1	Zj.jz031417024,Zj.jz044849063,Zj.jz044849109,Zj.jz029849002,Zj.jz044849049,Zj.jz019149018,Zj.jz044849051,Zj.jz044811039,Zj.jz016003029,Zj.jz044849050,Zj.jz003639011,Zj.jz036789058,Zj.jz012181021
GO:0009877	nodulation	biological_process	0.6969	1	Zj.jz018655062
GO:0005198	structural molecule activity	molecular_function	0.69897	1	Zj.jz039613025,Zj.jz044849043,Zj.jz017567034,Zj.jz044849040,Zj.jz039613006,Zj.jz019333004,Zj.jz003639028,Zj.jz013123008,Zj.jz017745023,Zj.jz028857022,Zj.jz019149022,Zj.jz017713035,Zj.jz019149017,Zj.jz039613007,Zj.jz016587069,Zj.jz044369006,Zj.jz015743013,Zj.jz037921127,Zj.jz015743010,Zj.jz043709024,Zj.jz020765010,Zj.jz041065016
GO:0004520	endodeoxyribonuclease activity	molecular_function	0.69933	1	Zj.jz000041001
GO:0008219	cell death	biological_process	0.69945	1	Zj.jz020529049,Zj.jz003639014
GO:0016265	death	biological_process	0.69945	1	Zj.jz003639014,Zj.jz020529049
GO:0071554	cell wall organization or biogenesis	biological_process	0.70225	1	Zj.jz029849048,Zj.jz008905012,Zj.jz015743084,Zj.jz043797010
GO:0016757	transferase activity, transferring glycosyl groups	molecular_function	0.70374	1	Zj.jz003639006,Zj.jz012385059,Zj.jz044849038,Zj.jz008869035,Zj.jz016003055,Zj.jz019149020,Zj.jz000799115,Zj.jz008869006,Zj.jz025819024,Zj.jz025819019,Zj.jz015743055,Zj.jz041065009,Zj.jz044849098,Zj.jz018655004,Zj.jz025819074,Zj.jz042849022,Zj.jz015743084,Zj.jz025819023,Zj.jz042849023,Zj.jz002269050,Zj.jz042849021,Zj.jz012181021,Zj.jz016587077
GO:0009987	cellular process	biological_process	0.70515	1	Zj.jz039613025,Zj.jz018655007,Zj.jz017745018,Zj.jz030633026,Zj.jz008869035,Zj.jz008511029,Zj.jz044811044,Zj.jz015743007,Zj.jz036789030,Zj.jz029849052,Zj.jz025819077,Zj.jz008511006,Zj.jz029849051,Zj.jz008511041,Zj.jz013123006,Zj.jz006429017,Zj.jz005437037,Zj.jz019333007,Zj.jz044811039,Zj.jz015743038,Zj.jz004541038,Zj.jz041065031,Zj.jz003639026,Zj.jz008869031,Zj.jz000799004,Zj.jz033925059,Zj.jz0036…
GO:0006720	isoprenoid metabolic process	biological_process	0.70581	1	Zj.jz031417024,Zj.jz044849109,Zj.jz019149018
GO:0008299	isoprenoid biosynthetic process	biological_process	0.70581	1	Zj.jz019149018,Zj.jz031417024,Zj.jz044849109
GO:0016779	nucleotidyltransferase activity	molecular_function	0.70608	1	Zj.jz003639031,Zj.jz008869042,Zj.jz027983070,Zj.jz037921119,Zj.jz016003050,Zj.jz025819017,Zj.jz015743030,Zj.jz020765006,Zj.jz003639012,Zj.jz020765007,Zj.jz028857022,Zj.jz020765001
GO:0019637	organophosphate metabolic process	biological_process	0.70714	1	Zj.jz036789058,Zj.jz012181021,Zj.jz033925069,Zj.jz012139047,Zj.jz016003029,Zj.jz036789008,Zj.jz003639011,Zj.jz017713019,Zj.jz044369006,Zj.jz031417018,Zj.jz033925067,Zj.jz015743010,Zj.jz029849002,Zj.jz003639005,Zj.jz007153007,Zj.jz037877024,Zj.jz043797018,Zj.jz036789080,Zj.jz001393029,Zj.jz012181019,Zj.jz003639006
GO:0005507	copper ion binding	molecular_function	0.70775	1	Zj.jz041065020,Zj.jz007153015,Zj.jz034129029
GO:0043227	membrane-bounded organelle	cellular_component	0.70814	1	Zj.jz020765015,Zj.jz036789077,Zj.jz044849104,Zj.jz012181020,Zj.jz015743033,Zj.jz016587059,Zj.jz032501031,Zj.jz036789058,Zj.jz000799114,Zj.jz033925055,Zj.jz003639012,Zj.jz015743059,Zj.jz015743054,Zj.jz019149015,Zj.jz025819076,Zj.jz016003057,Zj.jz003639031,Zj.jz007153007,Zj.jz016003053,Zj.jz039613027,Zj.jz033925067,Zj.jz000799135,Zj.jz025819026,Zj.jz029983003,Zj.jz015743044,Zj.jz029983010,Zj.jz0160…
GO:0043231	intracellular membrane-bounded organelle	cellular_component	0.70814	1	Zj.jz033925055,Zj.jz000799114,Zj.jz025819076,Zj.jz015743054,Zj.jz015743059,Zj.jz019149015,Zj.jz003639012,Zj.jz016587059,Zj.jz032501031,Zj.jz015743033,Zj.jz036789077,Zj.jz012181020,Zj.jz044849104,Zj.jz020765015,Zj.jz036789058,Zj.jz003639028,Zj.jz006119094,Zj.jz019149022,Zj.jz044553005,Zj.jz016003047,Zj.jz043797018,Zj.jz025819019,Zj.jz039613027,Zj.jz033925067,Zj.jz000799135,Zj.jz007153007,Zj.jz0160…
GO:0005975	carbohydrate metabolic process	biological_process	0.71016	1	Zj.jz006429008,Zj.jz044811038,Zj.jz025819024,Zj.jz015743063,Zj.jz044849038,Zj.jz000799136,Zj.jz044849039,Zj.jz016587087,Zj.jz029849031,Zj.jz006429010,Zj.jz025819023,Zj.jz007373110,Zj.jz041065009,Zj.jz006429007,Zj.jz029849046,Zj.jz029849049,Zj.jz008511063,Zj.jz039613030,Zj.jz043797009,Zj.jz034129044,Zj.jz003639016,Zj.jz016003051,Zj.jz008869035,Zj.jz012385059,Zj.jz012181021,Zj.jz025819034,Zj.jz0064…
GO:0016054	organic acid catabolic process	biological_process	0.71028	1	Zj.jz008869032
GO:0046395	carboxylic acid catabolic process	biological_process	0.71028	1	Zj.jz008869032
GO:0003008	system process	biological_process	0.71156	1	Zj.jz025517008
GO:0016787	hydrolase activity	molecular_function	0.71263	1	Zj.jz036789035,Zj.jz037921130,Zj.jz037921129,Zj.jz043797019,Zj.jz028857015,Zj.jz028857013,Zj.jz001393029,Zj.jz026591004,Zj.jz000041001,Zj.jz041937018,Zj.jz003639067,Zj.jz003639061,Zj.jz012139053,Zj.jz017713020,Zj.jz000799136,Zj.jz043797017,Zj.jz044849039,Zj.jz044811040,Zj.jz037921125,Zj.jz018655005,Zj.jz036789029,Zj.jz016003044,Zj.jz029849031,Zj.jz016587087,Zj.jz031417018,Zj.jz003639058,Zj.jz0258…
GO:0009288	bacterial-type flagellum	cellular_component	0.71383	1	Zj.jz025819034
GO:0005794	Golgi apparatus	cellular_component	0.71384	1	Zj.jz015743038,Zj.jz019149022,Zj.jz016587069
GO:0005261	cation channel activity	molecular_function	0.71389	1	Zj.jz020529055,Zj.jz041065028
GO:0007049	cell cycle	biological_process	0.71428	1	Zj.jz000799114,Zj.jz044811045,Zj.jz044447010,Zj.jz041065031,Zj.jz025819026,Zj.jz008511042,Zj.jz005437042,Zj.jz003639008,Zj.jz018655013
GO:0016886	ligase activity, forming phosphoric ester bonds	molecular_function	0.71463	1	Zj.jz016003051
GO:0006310	DNA recombination	biological_process	0.72167	1	Zj.jz016587065,Zj.jz008511066,Zj.jz025819027,Zj.jz016587017,Zj.jz043797018,Zj.jz044849039,Zj.jz020765018,Zj.jz037877022
GO:0051274	beta-glucan biosynthetic process	biological_process	0.72317	1	Zj.jz025819023,Zj.jz044849038
GO:0043038	amino acid activation	biological_process	0.72371	1	Zj.jz034129077,Zj.jz000041001,Zj.jz006119092
GO:0043039	tRNA aminoacylation	biological_process	0.72371	1	Zj.jz034129077,Zj.jz000041001,Zj.jz006119092
GO:0006022	aminoglycan metabolic process	biological_process	0.72371	1	Zj.jz044811043
GO:0009605	response to external stimulus	biological_process	0.72442	1	Zj.jz030683002,Zj.jz037877022
GO:0004719	protein-L-isoaspartate (D-aspartate) O-methyltransferase activity	molecular_function	0.72458	1	Zj.jz030633026
GO:0015144	carbohydrate transmembrane transporter activity	molecular_function	0.72622	1	Zj.jz041065023
GO:1901476	carbohydrate transporter activity	molecular_function	0.72622	1	Zj.jz041065023
GO:0006814	sodium ion transport	biological_process	0.72829	1	Zj.jz008869037
GO:0016903	oxidoreductase activity, acting on the aldehyde or oxo group of donors	molecular_function	0.72848	1	Zj.jz044485015,Zj.jz031417024
GO:0006614	SRP-dependent cotranslational protein targeting to membrane	biological_process	0.7312	1	Zj.jz034129035,Zj.jz036789008
GO:0045047	protein targeting to ER	biological_process	0.7312	1	Zj.jz036789008,Zj.jz034129035
GO:0072599	establishment of protein localization to endoplasmic reticulum	biological_process	0.7312	1	Zj.jz034129035,Zj.jz036789008
GO:0050660	flavin adenine dinucleotide binding	molecular_function	0.73209	1	Zj.jz034129083,Zj.jz019149018,Zj.jz014013003,Zj.jz044849109,Zj.jz036789080,Zj.jz031417024
GO:0016893	endonuclease activity, active with either ribo- or deoxyribonucleic acids and producing 5'-phosphomonoesters	molecular_function	0.73268	1	Zj.jz000041001,Zj.jz020765015
GO:0048193	Golgi vesicle transport	biological_process	0.73373	1	Zj.jz044849110,Zj.jz015743038,Zj.jz020765015,Zj.jz017713030
GO:0051641	cellular localization	biological_process	0.73616	1	Zj.jz034129035,Zj.jz001393029,Zj.jz034129078,Zj.jz041065021,Zj.jz043797017,Zj.jz039613006,Zj.jz043797013,Zj.jz008511042,Zj.jz016003047,Zj.jz043709009,Zj.jz015743083,Zj.jz019149022,Zj.jz017713035,Zj.jz003639015,Zj.jz017713030,Zj.jz015743019,Zj.jz016587069,Zj.jz020765015,Zj.jz031417018,Zj.jz034129080,Zj.jz044849110,Zj.jz015743038,Zj.jz037921131,Zj.jz033925046,Zj.jz019149021,Zj.jz007153022,Zj.jz0299…
GO:0016423	tRNA (guanine) methyltransferase activity	molecular_function	0.73703	1	Zj.jz041065012
GO:0003916	DNA topoisomerase activity	molecular_function	0.73861	1	Zj.jz044811045
GO:0030163	protein catabolic process	biological_process	0.73948	1	Zj.jz043797011,Zj.jz019149020,Zj.jz006429020
GO:0007276	gamete generation	biological_process	0.74089	1	Zj.jz043797018
GO:0019362	pyridine nucleotide metabolic process	biological_process	0.74151	1	Zj.jz012139047
GO:0046496	nicotinamide nucleotide metabolic process	biological_process	0.74151	1	Zj.jz012139047
GO:0009117	nucleotide metabolic process	biological_process	0.74229	1	Zj.jz044369006,Zj.jz012139047,Zj.jz033925069,Zj.jz031417018,Zj.jz015743010,Zj.jz033925067,Zj.jz012181019
GO:0004842	ubiquitin-protein ligase activity	molecular_function	0.74232	1	Zj.jz036789077,Zj.jz029849001,Zj.jz044849062,Zj.jz004541038,Zj.jz016587059,Zj.jz016003035,Zj.jz043797013,Zj.jz044553005,Zj.jz015743035,Zj.jz003639065
GO:0019787	small conjugating protein ligase activity	molecular_function	0.74232	1	Zj.jz043797013,Zj.jz016003035,Zj.jz003639065,Zj.jz044553005,Zj.jz015743035,Zj.jz036789077,Zj.jz029849001,Zj.jz004541038,Zj.jz016587059,Zj.jz044849062
GO:0044724	single-organism carbohydrate catabolic process	biological_process	0.74254	1	Zj.jz003639016,Zj.jz006429010
GO:0004518	nuclease activity	molecular_function	0.74259	1	Zj.jz033925042,Zj.jz017713020,Zj.jz020765015,Zj.jz017713021,Zj.jz000799140,Zj.jz036789035,Zj.jz000041001
GO:0006486	protein glycosylation	biological_process	0.74336	1	Zj.jz012385059,Zj.jz008869035
GO:0043413	macromolecule glycosylation	biological_process	0.74336	1	Zj.jz008869035,Zj.jz012385059
GO:0051273	beta-glucan metabolic process	biological_process	0.74448	1	Zj.jz025819023,Zj.jz044849038
GO:0006613	cotranslational protein targeting to membrane	biological_process	0.746	1	Zj.jz036789008,Zj.jz034129035
GO:0072528	pyrimidine-containing compound biosynthetic process	biological_process	0.7474	1	Zj.jz044849104
GO:0016881	acid-amino acid ligase activity	molecular_function	0.74781	1	Zj.jz003639065,Zj.jz015743035,Zj.jz044553005,Zj.jz043797013,Zj.jz016003035,Zj.jz032501022,Zj.jz016587059,Zj.jz004541038,Zj.jz044849062,Zj.jz029849001,Zj.jz036789077
GO:0019684	photosynthesis, light reaction	biological_process	0.74814	1	Zj.jz019333001
GO:0015996	chlorophyll catabolic process	biological_process	0.74866	1	Zj.jz029983012
GO:0046149	pigment catabolic process	biological_process	0.74866	1	Zj.jz029983012
GO:0047746	chlorophyllase activity	molecular_function	0.74866	1	Zj.jz029983012
GO:0010604	positive regulation of macromolecule metabolic process	biological_process	0.75127	1	Zj.jz037877022
GO:0004558	alpha-glucosidase activity	molecular_function	0.75135	1	Zj.jz008511030
GO:0004564	beta-fructofuranosidase activity	molecular_function	0.75135	1	Zj.jz008511030
GO:0004575	sucrose alpha-glucosidase activity	molecular_function	0.75135	1	Zj.jz008511030
GO:0006313	transposition, DNA-mediated	biological_process	0.75184	1	Zj.jz037877022
GO:0032196	transposition	biological_process	0.75184	1	Zj.jz037877022
GO:0072525	pyridine-containing compound biosynthetic process	biological_process	0.75275	1	Zj.jz012139047
GO:0019318	hexose metabolic process	biological_process	0.75466	1	Zj.jz006429010,Zj.jz016003051,Zj.jz003639016
GO:0043604	amide biosynthetic process	biological_process	0.75636	1	Zj.jz032501022
GO:0004565	beta-galactosidase activity	molecular_function	0.75768	1	Zj.jz043797009
GO:0005381	iron ion transmembrane transporter activity	molecular_function	0.75847	1	Zj.jz004541043,Zj.jz026591004
GO:0004527	exonuclease activity	molecular_function	0.7586	1	Zj.jz000799140,Zj.jz036789035
GO:0045454	cell redox homeostasis	biological_process	0.75928	1	Zj.jz008511041,Zj.jz016587058,Zj.jz003639013
GO:0006612	protein targeting to membrane	biological_process	0.75933	1	Zj.jz034129035,Zj.jz036789008
GO:0006952	defense response	biological_process	0.76062	1	Zj.jz003639015,Zj.jz017745018,Zj.jz018655008,Zj.jz000041001,Zj.jz008511042,Zj.jz036789050
GO:0015926	glucosidase activity	molecular_function	0.76067	1	Zj.jz008511030
GO:0009250	glucan biosynthetic process	biological_process	0.76087	1	Zj.jz025819023,Zj.jz044849038
GO:0006826	iron ion transport	biological_process	0.76151	1	Zj.jz026591004,Zj.jz004541043
GO:0008641	small protein activating enzyme activity	molecular_function	0.76739	1	Zj.jz014013003
GO:0055086	nucleobase-containing small molecule metabolic process	biological_process	0.77126	1	Zj.jz012139047,Zj.jz033925069,Zj.jz044369006,Zj.jz031417018,Zj.jz015743010,Zj.jz033925067,Zj.jz012181019,Zj.jz003639006
GO:0008092	cytoskeletal protein binding	molecular_function	0.77148	1	Zj.jz008511042,Zj.jz028857020,Zj.jz043797019,Zj.jz003639026,Zj.jz018655013,Zj.jz015743084,Zj.jz008511039
GO:0017111	nucleoside-triphosphatase activity	molecular_function	0.77201	1	Zj.jz043797018,Zj.jz037877024,Zj.jz037877022,Zj.jz036789025,Zj.jz003639065,Zj.jz006119091,Zj.jz008511039,Zj.jz043797019,Zj.jz026591004,Zj.jz003639067,Zj.jz012181019,Zj.jz016587017,Zj.jz003639026,Zj.jz044849039,Zj.jz006119234,Zj.jz036789008,Zj.jz016003037,Zj.jz031417018,Zj.jz006119090,Zj.jz008511066,Zj.jz015743081,Zj.jz036789026,Zj.jz044369006,Zj.jz012181020,Zj.jz007153016,Zj.jz025819017,Zj.jz0088…
GO:0035251	UDP-glucosyltransferase activity	molecular_function	0.77396	1	Zj.jz025819023,Zj.jz044849038
GO:0016860	intramolecular oxidoreductase activity	molecular_function	0.77397	1	Zj.jz004541038
GO:0006787	porphyrin-containing compound catabolic process	biological_process	0.77544	1	Zj.jz029983012
GO:0033015	tetrapyrrole catabolic process	biological_process	0.77544	1	Zj.jz029983012
GO:0043436	oxoacid metabolic process	biological_process	0.77551	1	Zj.jz008869032,Zj.jz018655005,Zj.jz044811039,Zj.jz044849051,Zj.jz003639005,Zj.jz044849049,Zj.jz032501022,Zj.jz031417024,Zj.jz043709009,Zj.jz044485015,Zj.jz008511026,Zj.jz044811043,Zj.jz044849050,Zj.jz036789080,Zj.jz033925045,Zj.jz034129077,Zj.jz020529055,Zj.jz006119092,Zj.jz000041001,Zj.jz003639006
GO:0000280	nuclear division	biological_process	0.77922	1	Zj.jz003639008
GO:0007067	mitosis	biological_process	0.77922	1	Zj.jz003639008
GO:0044282	small molecule catabolic process	biological_process	0.7799	1	Zj.jz008869032
GO:0044712	single-organism catabolic process	biological_process	0.7799	1	Zj.jz008869032
GO:0001071	nucleic acid binding transcription factor activity	molecular_function	0.77997	1	Zj.jz041065010,Zj.jz015743054,Zj.jz008511026,Zj.jz008511042,Zj.jz005437039,Zj.jz039613031,Zj.jz008869033,Zj.jz036789030,Zj.jz044849053,Zj.jz000799113,Zj.jz017745018,Zj.jz044811045,Zj.jz007153015,Zj.jz025819026,Zj.jz036789029,Zj.jz039613028,Zj.jz044447010,Zj.jz016003053,Zj.jz039613035,Zj.jz015743056
GO:0003700	sequence-specific DNA binding transcription factor activity	molecular_function	0.77997	1	Zj.jz039613031,Zj.jz005437039,Zj.jz008869033,Zj.jz036789030,Zj.jz044849053,Zj.jz041065010,Zj.jz015743054,Zj.jz008511026,Zj.jz008511042,Zj.jz017745018,Zj.jz044811045,Zj.jz007153015,Zj.jz000799113,Zj.jz036789029,Zj.jz025819026,Zj.jz044447010,Zj.jz016003053,Zj.jz039613035,Zj.jz015743056,Zj.jz039613028
GO:0016879	ligase activity, forming carbon-nitrogen bonds	molecular_function	0.78033	1	Zj.jz036789077,Zj.jz037921126,Zj.jz029849001,Zj.jz004541038,Zj.jz016587059,Zj.jz032501022,Zj.jz044849062,Zj.jz043797013,Zj.jz016003035,Zj.jz003639065,Zj.jz044553005,Zj.jz015743035
GO:0044255	cellular lipid metabolic process	biological_process	0.78176	1	Zj.jz044849049,Zj.jz029849002,Zj.jz044849109,Zj.jz031417024,Zj.jz001393029,Zj.jz044811039,Zj.jz044849051,Zj.jz019149018,Zj.jz017713019,Zj.jz003639011,Zj.jz044849050,Zj.jz016003029,Zj.jz008869038,Zj.jz012181021,Zj.jz036789058
GO:0009725	response to hormone stimulus	biological_process	0.78202	1	Zj.jz043709011,Zj.jz036789033,Zj.jz007153007
GO:0008135	translation factor activity, nucleic acid binding	molecular_function	0.7836	1	Zj.jz029983007,Zj.jz016003057
GO:0006082	organic acid metabolic process	biological_process	0.78467	1	Zj.jz044811043,Zj.jz008511026,Zj.jz044485015,Zj.jz043709009,Zj.jz036789080,Zj.jz033925045,Zj.jz034129077,Zj.jz020529055,Zj.jz044849050,Zj.jz000041001,Zj.jz006119092,Zj.jz003639006,Zj.jz008869032,Zj.jz018655005,Zj.jz044811039,Zj.jz044849051,Zj.jz032501022,Zj.jz031417024,Zj.jz044849049,Zj.jz003639005
GO:0016891	endoribonuclease activity, producing 5'-phosphomonoesters	molecular_function	0.78493	1	Zj.jz020765015
GO:0004540	ribonuclease activity	molecular_function	0.78504	1	Zj.jz020765015,Zj.jz036789035
GO:0006996	organelle organization	biological_process	0.78625	1	Zj.jz044369006,Zj.jz044849104,Zj.jz029849050,Zj.jz036009065,Zj.jz016587021,Zj.jz030683002,Zj.jz019149015,Zj.jz020529049,Zj.jz040945037,Zj.jz019149014,Zj.jz018655013,Zj.jz029849033,Zj.jz015743084,Zj.jz008869030,Zj.jz003639008
GO:0005694	chromosome	cellular_component	0.78687	1	Zj.jz029849050,Zj.jz044849104,Zj.jz043797018,Zj.jz016587021,Zj.jz040945037,Zj.jz044811045
GO:0070972	protein localization to endoplasmic reticulum	biological_process	0.78895	1	Zj.jz034129035,Zj.jz036789008
GO:0016820	hydrolase activity, acting on acid anhydrides, catalyzing transmembrane movement of substances	molecular_function	0.78902	1	Zj.jz036789008,Zj.jz018655014,Zj.jz043797017,Zj.jz008869155
GO:0005996	monosaccharide metabolic process	biological_process	0.78912	1	Zj.jz016003051,Zj.jz003639016,Zj.jz006429010
GO:0044238	primary metabolic process	biological_process	0.78993	1	Zj.jz000799114,Zj.jz019333004,Zj.jz039613012,Zj.jz018655002,Zj.jz013123003,Zj.jz044849059,Zj.jz006119091,Zj.jz041065012,Zj.jz018655004,Zj.jz031417024,Zj.jz006429009,Zj.jz015743001,Zj.jz025819034,Zj.jz016003046,Zj.jz006119094,Zj.jz003639006,Zj.jz044811045,Zj.jz036789066,Zj.jz006429008,Zj.jz039613031,Zj.jz016587046,Zj.jz039613007,Zj.jz017713019,Zj.jz003639005,Zj.jz015743010,Zj.jz003639059,Zj.jz0325…
GO:0006779	porphyrin-containing compound biosynthetic process	biological_process	0.79368	1	Zj.jz008869013,Zj.jz036789080
GO:0006855	drug transmembrane transport	biological_process	0.79546	1	Zj.jz013123006,Zj.jz028857013
GO:0015238	drug transmembrane transporter activity	molecular_function	0.79546	1	Zj.jz013123006,Zj.jz028857013
GO:0010340	carboxyl-O-methyltransferase activity	molecular_function	0.79592	1	Zj.jz030633026
GO:0051998	protein carboxyl O-methyltransferase activity	molecular_function	0.79592	1	Zj.jz030633026
GO:0015630	microtubule cytoskeleton	cellular_component	0.79751	1	Zj.jz029849035,Zj.jz044849105
GO:0031224	intrinsic to membrane	cellular_component	0.79773	1	Zj.jz006119235,Zj.jz029849055,Zj.jz017713030,Zj.jz043797010,Zj.jz033925048,Zj.jz041065013,Zj.jz016003049,Zj.jz037877041,Zj.jz036009071,Zj.jz029983006,Zj.jz044369008,Zj.jz016587046,Zj.jz020387003,Zj.jz016003048,Zj.jz041655003,Zj.jz025819019,Zj.jz036789032,Zj.jz016003047,Zj.jz016003033,Zj.jz041065023,Zj.jz044849108,Zj.jz012181017,Zj.jz015743027,Zj.jz008511030,Zj.jz015743015,Zj.jz019149020,Zj.jz0360…
GO:0009719	response to endogenous stimulus	biological_process	0.79778	1	Zj.jz007153007,Zj.jz036789033,Zj.jz043709011
GO:0051187	cofactor catabolic process	biological_process	0.79956	1	Zj.jz029983012
GO:0005882	intermediate filament	cellular_component	0.79974	1	Zj.jz003639028
GO:0045111	intermediate filament cytoskeleton	cellular_component	0.79974	1	Zj.jz003639028
GO:0009108	coenzyme biosynthetic process	biological_process	0.79977	1	Zj.jz007153007,Zj.jz012181019,Zj.jz012139047,Zj.jz043797018,Zj.jz037877024,Zj.jz036789008,Zj.jz008511029,Zj.jz033925045
GO:0015893	drug transport	biological_process	0.80072	1	Zj.jz028857013,Zj.jz013123006
GO:0090484	drug transporter activity	molecular_function	0.80072	1	Zj.jz028857013,Zj.jz013123006
GO:0016763	transferase activity, transferring pentosyl groups	molecular_function	0.80181	1	Zj.jz003639006
GO:0019028	viral capsid	cellular_component	0.802	1	Zj.jz044811043,Zj.jz029983003,Zj.jz044369006,Zj.jz017713030,Zj.jz028857020,Zj.jz008869008,Zj.jz044849040
GO:0006006	glucose metabolic process	biological_process	0.80268	1	Zj.jz003639016,Zj.jz006429010
GO:0016817	hydrolase activity, acting on acid anhydrides	molecular_function	0.80323	1	Zj.jz016587017,Zj.jz012181019,Zj.jz036789025,Zj.jz003639065,Zj.jz008511039,Zj.jz006119091,Zj.jz028857022,Zj.jz037877024,Zj.jz007153016,Zj.jz016003037,Zj.jz036789026,Zj.jz015743081,Zj.jz044369006,Zj.jz012181020,Zj.jz006119234,Zj.jz036789008,Zj.jz003639026,Zj.jz003639067,Zj.jz018655014,Zj.jz043797017,Zj.jz043797019,Zj.jz026591004,Zj.jz037877022,Zj.jz043797018,Zj.jz025819017,Zj.jz008869155,Zj.jz0186…
GO:0005102	receptor binding	molecular_function	0.80463	1	Zj.jz006429011,Zj.jz016587022,Zj.jz012139046,Zj.jz044369006,Zj.jz016587074,Zj.jz043709010,Zj.jz043797010
GO:0030234	enzyme regulator activity	molecular_function	0.80538	1	Zj.jz017713023,Zj.jz033925048,Zj.jz008511042,Zj.jz016587061,Zj.jz029849048,Zj.jz032501022,Zj.jz029849047,Zj.jz007373111,Zj.jz036789052,Zj.jz025819060
GO:0016462	pyrophosphatase activity	molecular_function	0.8057	1	Zj.jz003639026,Zj.jz044849039,Zj.jz006119234,Zj.jz036789008,Zj.jz015743081,Zj.jz036789026,Zj.jz044369006,Zj.jz012181020,Zj.jz031417018,Zj.jz016003037,Zj.jz006119090,Zj.jz008511066,Zj.jz008869155,Zj.jz018655063,Zj.jz025819027,Zj.jz025819017,Zj.jz007153016,Zj.jz037877024,Zj.jz043797018,Zj.jz003639065,Zj.jz006119091,Zj.jz008511039,Zj.jz037877022,Zj.jz036789025,Zj.jz026591004,Zj.jz043797019,Zj.jz0036…
GO:0006325	chromatin organization	biological_process	0.80665	1	Zj.jz029849050,Zj.jz016587021
GO:0008134	transcription factor binding	molecular_function	0.80732	1	Zj.jz025819017,Zj.jz037877022,Zj.jz043797018,Zj.jz008511042,Zj.jz012181020
GO:0003678	DNA helicase activity	molecular_function	0.80763	1	Zj.jz025819027,Zj.jz003639065,Zj.jz016587017,Zj.jz008511066,Zj.jz043797018,Zj.jz044849039
GO:0072527	pyrimidine-containing compound metabolic process	biological_process	0.80821	1	Zj.jz044849104
GO:0015297	antiporter activity	molecular_function	0.80879	1	Zj.jz036789021,Zj.jz008869023,Zj.jz013123006
GO:0033692	cellular polysaccharide biosynthetic process	biological_process	0.81047	1	Zj.jz025819023,Zj.jz044849038
GO:0008173	RNA methyltransferase activity	molecular_function	0.8117	1	Zj.jz030633026,Zj.jz041065012
GO:0070647	protein modification by small protein conjugation or removal	biological_process	0.8118	1	Zj.jz004541038,Zj.jz015743035,Zj.jz016003035
GO:0016853	isomerase activity	molecular_function	0.81191	1	Zj.jz029849049,Zj.jz044849107,Zj.jz004541038,Zj.jz020529055,Zj.jz034129042,Zj.jz044811045
GO:0004650	polygalacturonase activity	molecular_function	0.81362	1	Zj.jz007373110
GO:0006733	oxidoreduction coenzyme metabolic process	biological_process	0.81557	1	Zj.jz012139047
GO:0015994	chlorophyll metabolic process	biological_process	0.81602	1	Zj.jz029983012
GO:0003924	GTPase activity	molecular_function	0.81744	1	Zj.jz025819017,Zj.jz007153016,Zj.jz003639067,Zj.jz015743081,Zj.jz026591004,Zj.jz044369006,Zj.jz006119090,Zj.jz037877022,Zj.jz036789008,Zj.jz044849039
GO:0005634	nucleus	cellular_component	0.81821	1	Zj.jz005437034,Zj.jz029849050,Zj.jz003639031,Zj.jz007153007,Zj.jz016003053,Zj.jz000799135,Zj.jz025819026,Zj.jz029983003,Zj.jz003639066,Zj.jz015743044,Zj.jz029983010,Zj.jz015743062,Zj.jz043709011,Zj.jz006119094,Zj.jz003639028,Zj.jz043709030,Zj.jz016003047,Zj.jz043797018,Zj.jz036789035,Zj.jz043797013,Zj.jz008511042,Zj.jz044553005,Zj.jz020765018,Zj.jz003639008,Zj.jz033925064,Zj.jz020765015,Zj.jz0367…
GO:0016645	oxidoreductase activity, acting on the CH-NH group of donors	molecular_function	0.81974	1	Zj.jz033925045
GO:0001510	RNA methylation	biological_process	0.82014	1	Zj.jz030633026
GO:0016485	protein processing	biological_process	0.82079	1	Zj.jz012139047
GO:0051604	protein maturation	biological_process	0.82079	1	Zj.jz012139047
GO:0045934	negative regulation of nucleobase-containing compound metabolic process	biological_process	0.82183	1	Zj.jz000799114
GO:0051172	negative regulation of nitrogen compound metabolic process	biological_process	0.82183	1	Zj.jz000799114
GO:0019752	carboxylic acid metabolic process	biological_process	0.82185	1	Zj.jz044849051,Zj.jz044811039,Zj.jz031417024,Zj.jz032501022,Zj.jz003639005,Zj.jz044849049,Zj.jz008869032,Zj.jz018655005,Zj.jz006119092,Zj.jz000041001,Zj.jz003639006,Zj.jz008511026,Zj.jz044485015,Zj.jz043709009,Zj.jz033925045,Zj.jz036789080,Zj.jz020529055,Zj.jz034129077,Zj.jz044849050
GO:0042493	response to drug	biological_process	0.82186	1	Zj.jz013123006,Zj.jz028857013
GO:0004252	serine-type endopeptidase activity	molecular_function	0.82317	1	Zj.jz028857013,Zj.jz044811040,Zj.jz029983003,Zj.jz027983068
GO:0000271	polysaccharide biosynthetic process	biological_process	0.8232	1	Zj.jz044849038,Zj.jz025819023
GO:0004659	prenyltransferase activity	molecular_function	0.82478	1	Zj.jz007373109
GO:0006950	response to stress	biological_process	0.82535	1	Zj.jz037877022,Zj.jz016587046,Zj.jz003639015,Zj.jz020765018,Zj.jz044849053,Zj.jz016003034,Zj.jz043797018,Zj.jz015743083,Zj.jz008511042,Zj.jz020529049,Zj.jz036789021,Zj.jz016587017,Zj.jz017745018,Zj.jz000799114,Zj.jz016003051,Zj.jz000041001,Zj.jz016587065,Zj.jz018655008,Zj.jz017713034,Zj.jz041065031,Zj.jz030683002,Zj.jz044849039,Zj.jz016587047,Zj.jz025819027,Zj.jz004541038,Zj.jz025819077,Zj.jz0367…
GO:0010033	response to organic substance	biological_process	0.82597	1	Zj.jz043709011,Zj.jz036789033,Zj.jz007153007
GO:0005577	fibrinogen complex	cellular_component	0.82716	1	Zj.jz044369006
GO:0030168	platelet activation	biological_process	0.82716	1	Zj.jz044369006
GO:0046527	glucosyltransferase activity	molecular_function	0.828	1	Zj.jz044849038,Zj.jz025819023
GO:0010558	negative regulation of macromolecule biosynthetic process	biological_process	0.82879	1	Zj.jz000799114
GO:0031324	negative regulation of cellular metabolic process	biological_process	0.82879	1	Zj.jz000799114
GO:0031327	negative regulation of cellular biosynthetic process	biological_process	0.82879	1	Zj.jz000799114
GO:2000113	negative regulation of cellular macromolecule biosynthetic process	biological_process	0.82879	1	Zj.jz000799114
GO:0000278	mitotic cell cycle	biological_process	0.83134	1	Zj.jz003639008
GO:0006260	DNA replication	biological_process	0.83308	1	Zj.jz000799114,Zj.jz041065032,Zj.jz016003051,Zj.jz041065033,Zj.jz012181020,Zj.jz025819017,Zj.jz036009071,Zj.jz039613035,Zj.jz025819026,Zj.jz008511042,Zj.jz005437039
GO:0048285	organelle fission	biological_process	0.8331	1	Zj.jz003639008
GO:0016765	transferase activity, transferring alkyl or aryl (other than methyl) groups	molecular_function	0.83363	1	Zj.jz007373109,Zj.jz003639003
GO:0019068	virion assembly	biological_process	0.83366	1	Zj.jz034129077
GO:0009890	negative regulation of biosynthetic process	biological_process	0.835	1	Zj.jz000799114
GO:0003724	RNA helicase activity	molecular_function	0.83577	1	Zj.jz012181019,Zj.jz016587017,Zj.jz037877022,Zj.jz043797018
GO:0016021	integral to membrane	cellular_component	0.83716	1	Zj.jz019333007,Zj.jz028857019,Zj.jz044369006,Zj.jz020765009,Zj.jz015743014,Zj.jz015743026,Zj.jz008869030,Zj.jz036789008,Zj.jz003639011,Zj.jz028857032,Zj.jz042849018,Zj.jz004541043,Zj.jz044849040,Zj.jz008511043,Zj.jz036789021,Zj.jz044811043,Zj.jz038651006,Zj.jz031941007,Zj.jz016587020,Zj.jz029849003,Zj.jz028857020,Zj.jz031417018,Zj.jz008869155,Zj.jz025819038,Zj.jz036789029,Zj.jz026591004,Zj.jz0088…
GO:0044427	chromosomal part	cellular_component	0.83733	1	Zj.jz043797018,Zj.jz016587021,Zj.jz029849050,Zj.jz040945037
GO:0033365	protein localization to organelle	biological_process	0.83938	1	Zj.jz008511042,Zj.jz034129035,Zj.jz036789008,Zj.jz006119084
GO:0015103	inorganic anion transmembrane transporter activity	molecular_function	0.83942	1	Zj.jz032501021
GO:0046914	transition metal ion binding	molecular_function	0.84128	1	Zj.jz031417024,Zj.jz016587059,Zj.jz044849062,Zj.jz027983071,Zj.jz037877027,Zj.jz036789077,Zj.jz017713031,Zj.jz029849001,Zj.jz016003043,Zj.jz034129081,Zj.jz008905006,Zj.jz007153015,Zj.jz016003056,Zj.jz015743028,Zj.jz005437040,Zj.jz041065033,Zj.jz041065032,Zj.jz044849043,Zj.jz006119085,Zj.jz016003051,Zj.jz006429013,Zj.jz016003036,Zj.jz028857022,Zj.jz003639065,Zj.jz016003045,Zj.jz043709008,Zj.jz0157…
GO:0006304	DNA modification	biological_process	0.84337	1	Zj.jz000041001
GO:0000775	chromosome, centromeric region	cellular_component	0.84394	1	Zj.jz016587021,Zj.jz040945037
GO:0009617	response to bacterium	biological_process	0.84608	1	Zj.jz003639015
GO:0042742	defense response to bacterium	biological_process	0.84608	1	Zj.jz003639015
GO:0008094	DNA-dependent ATPase activity	molecular_function	0.84711	1	Zj.jz003639065
GO:0006518	peptide metabolic process	biological_process	0.84912	1	Zj.jz032501022
GO:0072524	pyridine-containing compound metabolic process	biological_process	0.84999	1	Zj.jz012139047
GO:0044699	single-organism process	biological_process	0.85027	1	Zj.jz008869026,Zj.jz025819017,Zj.jz044447010,Zj.jz003639014,Zj.jz044447003,Zj.jz015743031,Zj.jz031417018,Zj.jz019149014,Zj.jz033925044,Zj.jz044485016,Zj.jz044849039,Zj.jz036789059,Zj.jz027983070,Zj.jz034129078,Zj.jz041937018,Zj.jz012139053,Zj.jz039613006,Zj.jz008869023,Zj.jz028857015,Zj.jz001393029,Zj.jz016003031,Zj.jz020765018,Zj.jz003639013,Zj.jz005437039,Zj.jz006119093,Zj.jz008511042,Zj.jz0157…
GO:0004536	deoxyribonuclease activity	molecular_function	0.85155	1	Zj.jz000041001
GO:0007166	cell surface receptor signaling pathway	biological_process	0.85331	1	Zj.jz016003048,Zj.jz037877022,Zj.jz008869030,Zj.jz016003031,Zj.jz016003033
GO:0006605	protein targeting	biological_process	0.85332	1	Zj.jz006119084,Zj.jz036789008,Zj.jz008511042,Zj.jz034129035
GO:0019354	siroheme biosynthetic process	biological_process	0.85549	1	Zj.jz036789080
GO:0043115	precorrin-2 dehydrogenase activity	molecular_function	0.85549	1	Zj.jz036789080
GO:0046156	siroheme metabolic process	biological_process	0.85549	1	Zj.jz036789080
GO:0004521	endoribonuclease activity	molecular_function	0.856	1	Zj.jz020765015
GO:0004175	endopeptidase activity	molecular_function	0.85627	1	Zj.jz027983068,Zj.jz016003043,Zj.jz028857013,Zj.jz019149020,Zj.jz025819027,Zj.jz016003046,Zj.jz029983003,Zj.jz043797011,Zj.jz044811040,Zj.jz043797020,Zj.jz016003044,Zj.jz032501021,Zj.jz016003045,Zj.jz036789029
GO:0044723	single-organism carbohydrate metabolic process	biological_process	0.85653	1	Zj.jz012385059,Zj.jz044849038,Zj.jz029849002,Zj.jz008869035,Zj.jz015743063,Zj.jz003639016,Zj.jz016003051,Zj.jz036789037,Zj.jz025819023,Zj.jz006429010,Zj.jz012181021
GO:0008200	ion channel inhibitor activity	molecular_function	0.85727	1	Zj.jz016587057
GO:0016248	channel inhibitor activity	molecular_function	0.85727	1	Zj.jz016587057
GO:0001775	cell activation	biological_process	0.85734	1	Zj.jz044369006
GO:0006631	fatty acid metabolic process	biological_process	0.85778	1	Zj.jz044849050,Zj.jz044849049,Zj.jz044811039,Zj.jz044849051
GO:0005667	transcription factor complex	cellular_component	0.85779	1	Zj.jz016003053
GO:0007596	blood coagulation	biological_process	0.85814	1	Zj.jz044369006
GO:0007599	hemostasis	biological_process	0.85814	1	Zj.jz044369006
GO:0050817	coagulation	biological_process	0.85814	1	Zj.jz044369006
GO:0050878	regulation of body fluid levels	biological_process	0.85814	1	Zj.jz044369006
GO:0004386	helicase activity	molecular_function	0.85833	1	Zj.jz043797018,Zj.jz044849039,Zj.jz037877022,Zj.jz003639065,Zj.jz008511066,Zj.jz012181020,Zj.jz012181019,Zj.jz016587017,Zj.jz025819027
GO:0006281	DNA repair	biological_process	0.85841	1	Zj.jz044849039,Zj.jz043797018,Zj.jz015743083,Zj.jz016587047,Zj.jz020765018,Zj.jz016587046,Zj.jz016003051,Zj.jz008511066,Zj.jz016587065,Zj.jz016587017,Zj.jz025819027
GO:0006812	cation transport	biological_process	0.85867	1	Zj.jz027983067,Zj.jz018655014,Zj.jz043797017,Zj.jz016003049,Zj.jz028857013,Zj.jz004541043,Zj.jz008869036,Zj.jz008869023,Zj.jz026591004,Zj.jz013123003,Zj.jz036789021,Zj.jz008869037,Zj.jz008511042,Zj.jz029849055,Zj.jz015743010,Zj.jz033925067,Zj.jz044369006,Zj.jz028857016,Zj.jz040945037,Zj.jz031941009,Zj.jz033925044,Zj.jz033925069,Zj.jz044485016
GO:0030258	lipid modification	biological_process	0.85918	1	Zj.jz017713019
GO:0000776	kinetochore	cellular_component	0.8595	1	Zj.jz040945037
GO:0065008	regulation of biological quality	biological_process	0.86059	1	Zj.jz036009065,Zj.jz015743041,Zj.jz036009071,Zj.jz017745018,Zj.jz044369006,Zj.jz036789052,Zj.jz016587058,Zj.jz008511041,Zj.jz043797010,Zj.jz003639013,Zj.jz037877022
GO:0008643	carbohydrate transport	biological_process	0.86234	1	Zj.jz041065023
GO:0016597	amino acid binding	molecular_function	0.86264	1	Zj.jz034129033
GO:0051188	cofactor biosynthetic process	biological_process	0.86403	1	Zj.jz007153007,Zj.jz012181019,Zj.jz036789080,Zj.jz033925045,Zj.jz008869013,Zj.jz036789008,Zj.jz008511029,Zj.jz037877024,Zj.jz012139047,Zj.jz043797018
GO:0006259	DNA metabolic process	biological_process	0.86491	1	Zj.jz025819017,Zj.jz039613035,Zj.jz025819027,Zj.jz008511066,Zj.jz029849050,Zj.jz012181020,Zj.jz025819026,Zj.jz016587047,Zj.jz044849039,Zj.jz016587021,Zj.jz016587017,Zj.jz044811045,Zj.jz036009071,Zj.jz017713020,Zj.jz044849038,Zj.jz041065032,Zj.jz000799114,Zj.jz016003051,Zj.jz041065033,Zj.jz000041001,Zj.jz016587065,Zj.jz005437039,Zj.jz037877022,Zj.jz020765018,Zj.jz016587046,Zj.jz017713021,Zj.jz0157…
GO:0044237	cellular metabolic process	biological_process	0.86655	1	Zj.jz036789070,Zj.jz029849050,Zj.jz037921127,Zj.jz008869155,Zj.jz012139059,Zj.jz016587021,Zj.jz020765007,Zj.jz043709024,Zj.jz012181022,Zj.jz020765010,Zj.jz036789029,Zj.jz008511065,Zj.jz008869013,Zj.jz028857013,Zj.jz043709011,Zj.jz026591004,Zj.jz037921126,Zj.jz000799113,Zj.jz015743011,Zj.jz012139055,Zj.jz043709030,Zj.jz036789035,Zj.jz041065028,Zj.jz041065010,Zj.jz037921246,Zj.jz013123008,Zj.jz0448…
GO:0016818	hydrolase activity, acting on acid anhydrides, in phosphorus-containing anhydrides	molecular_function	0.86699	1	Zj.jz003639067,Zj.jz012181019,Zj.jz016587017,Zj.jz043797019,Zj.jz026591004,Zj.jz037877022,Zj.jz036789025,Zj.jz003639065,Zj.jz008511039,Zj.jz006119091,Zj.jz043797018,Zj.jz037877024,Zj.jz007153016,Zj.jz025819017,Zj.jz018655063,Zj.jz008869155,Zj.jz025819027,Zj.jz016003037,Zj.jz031417018,Zj.jz008511066,Zj.jz006119090,Zj.jz036789026,Zj.jz015743081,Zj.jz044369006,Zj.jz012181020,Zj.jz006119234,Zj.jz0367…
GO:0006576	cellular biogenic amine metabolic process	biological_process	0.86717	1	Zj.jz036789008,Zj.jz026591004
GO:0044106	cellular amine metabolic process	biological_process	0.86717	1	Zj.jz036789008,Zj.jz026591004
GO:0006457	protein folding	biological_process	0.86829	1	Zj.jz007373111,Zj.jz008511042,Zj.jz044849053
GO:0051186	cofactor metabolic process	biological_process	0.86872	1	Zj.jz012181019,Zj.jz029983012,Zj.jz007153007,Zj.jz037877024,Zj.jz043797018,Zj.jz012181022,Zj.jz012139047,Zj.jz008869013,Zj.jz033925045,Zj.jz036789080,Zj.jz008511029,Zj.jz036789008
GO:0004601	peroxidase activity	molecular_function	0.86916	1	Zj.jz001393008,Zj.jz016003034
GO:0016684	oxidoreductase activity, acting on peroxide as acceptor	molecular_function	0.86916	1	Zj.jz016003034,Zj.jz001393008
GO:0048523	negative regulation of cellular process	biological_process	0.87007	1	Zj.jz000799114,Zj.jz041065031
GO:0006732	coenzyme metabolic process	biological_process	0.87243	1	Zj.jz012181019,Zj.jz007153007,Zj.jz012139047,Zj.jz043797018,Zj.jz037877024,Zj.jz036789008,Zj.jz008511029,Zj.jz033925045
GO:0044257	cellular protein catabolic process	biological_process	0.87253	1	Zj.jz019149020,Zj.jz043797011
GO:0051603	proteolysis involved in cellular protein catabolic process	biological_process	0.87253	1	Zj.jz019149020,Zj.jz043797011
GO:0006351	transcription, DNA-dependent	biological_process	0.87261	1	Zj.jz008511042,Zj.jz008511026,Zj.jz020765006,Zj.jz043797018,Zj.jz041065010,Zj.jz008869033,Zj.jz005437039,Zj.jz037877022,Zj.jz039613031,Zj.jz043709011,Zj.jz000799113,Zj.jz044811045,Zj.jz006119094,Zj.jz003639066,Zj.jz037877033,Zj.jz025819026,Zj.jz020765007,Zj.jz043797014,Zj.jz033925054,Zj.jz036789029,Zj.jz040945034,Zj.jz033925043,Zj.jz003639031,Zj.jz016003057,Zj.jz000799135,Zj.jz037921119,Zj.jz0071…
GO:0034654	nucleobase-containing compound biosynthetic process	biological_process	0.87333	1	Zj.jz043709011,Zj.jz000799113,Zj.jz044811045,Zj.jz006119094,Zj.jz008511042,Zj.jz020765006,Zj.jz008511026,Zj.jz043797018,Zj.jz041065010,Zj.jz008869033,Zj.jz037877022,Zj.jz005437039,Zj.jz039613031,Zj.jz003639031,Zj.jz033925043,Zj.jz016003057,Zj.jz031417018,Zj.jz033925067,Zj.jz015743010,Zj.jz000799135,Zj.jz037921119,Zj.jz007153007,Zj.jz016003053,Zj.jz025819017,Zj.jz044447010,Zj.jz003639066,Zj.jz0378…
GO:1901363	heterocyclic compound binding	molecular_function	0.87533	1	Zj.jz039613012,Zj.jz012181019,Zj.jz036789074,Zj.jz000799002,Zj.jz041937016,Zj.jz028857022,Zj.jz008869019,Zj.jz015743059,Zj.jz037877024,Zj.jz018655002,Zj.jz020529051,Zj.jz031417024,Zj.jz016587059,Zj.jz015743001,Zj.jz015743005,Zj.jz041065012,Zj.jz014013003,Zj.jz020765012,Zj.jz036789066,Zj.jz036009071,Zj.jz037877041,Zj.jz016003049,Zj.jz006429019,Zj.jz003639006,Zj.jz044811045,Zj.jz031417023,Zj.jz0191…
GO:0019001	guanyl nucleotide binding	molecular_function	0.87557	1	Zj.jz025819017,Zj.jz036789070,Zj.jz015743081,Zj.jz044447003,Zj.jz026591004,Zj.jz004541043,Zj.jz006119090,Zj.jz036789067,Zj.jz039629015,Zj.jz037877022,Zj.jz036789008,Zj.jz044485015,Zj.jz037877024,Zj.jz043797018,Zj.jz044849039
GO:0031406	carboxylic acid binding	molecular_function	0.87625	1	Zj.jz034129033
GO:0097159	organic cyclic compound binding	molecular_function	0.87644	1	Zj.jz015743005,Zj.jz016587059,Zj.jz031417024,Zj.jz015743001,Zj.jz041065012,Zj.jz014013003,Zj.jz039613012,Zj.jz012181019,Zj.jz000799002,Zj.jz036789074,Zj.jz041937016,Zj.jz008869019,Zj.jz028857022,Zj.jz020529051,Zj.jz015743059,Zj.jz018655002,Zj.jz037877024,Zj.jz003639005,Zj.jz007153007,Zj.jz037921119,Zj.jz015743010,Zj.jz032501022,Zj.jz000799135,Zj.jz039613007,Zj.jz006119090,Zj.jz036789067,Zj.jz0191…
GO:0005578	proteinaceous extracellular matrix	cellular_component	0.87834	1	Zj.jz008869025,Zj.jz008869026
GO:0016758	transferase activity, transferring hexosyl groups	molecular_function	0.87926	1	Zj.jz041065009,Zj.jz044849038,Zj.jz008869035,Zj.jz044849098,Zj.jz019149020,Zj.jz018655004,Zj.jz008869006,Zj.jz025819074,Zj.jz025819024,Zj.jz015743084,Zj.jz025819023,Zj.jz012181021,Zj.jz002269050,Zj.jz025819019,Zj.jz015743055
GO:0008026	ATP-dependent helicase activity	molecular_function	0.87987	1	Zj.jz003639065
GO:0070035	purine NTP-dependent helicase activity	molecular_function	0.87987	1	Zj.jz003639065
GO:0016247	channel regulator activity	molecular_function	0.8803	1	Zj.jz016587057
GO:0033013	tetrapyrrole metabolic process	biological_process	0.88037	1	Zj.jz029983012,Zj.jz036789080,Zj.jz008869013,Zj.jz012181022
GO:0016887	ATPase activity	molecular_function	0.88259	1	Zj.jz012181019,Zj.jz016587017,Zj.jz043797018,Zj.jz037877024,Zj.jz037877022,Zj.jz003639065,Zj.jz006119091,Zj.jz031417018,Zj.jz016003037,Zj.jz006119090,Zj.jz025819017,Zj.jz025819027,Zj.jz008869155,Zj.jz044849039,Zj.jz036789008,Zj.jz006119234
GO:0000428	DNA-directed RNA polymerase complex	cellular_component	0.88266	1	Zj.jz003639031
GO:0030880	RNA polymerase complex	cellular_component	0.88266	1	Zj.jz003639031
GO:0055029	nuclear DNA-directed RNA polymerase complex	cellular_component	0.88266	1	Zj.jz003639031
GO:0016568	chromatin modification	biological_process	0.88312	1	Zj.jz016587021
GO:0003676	nucleic acid binding	molecular_function	0.88589	1	Zj.jz033925055,Zj.jz012181019,Zj.jz039613012,Zj.jz033925047,Zj.jz003639012,Zj.jz015743054,Zj.jz015743059,Zj.jz028857022,Zj.jz008869019,Zj.jz044849053,Zj.jz041065012,Zj.jz020765015,Zj.jz012181020,Zj.jz034129038,Zj.jz008905007,Zj.jz033925042,Zj.jz016587059,Zj.jz016003039,Zj.jz019149016,Zj.jz031417023,Zj.jz016587065,Zj.jz044811045,Zj.jz016003049,Zj.jz036009071,Zj.jz020765012,Zj.jz000799140,Zj.jz0040…
GO:0019079	viral genome replication	biological_process	0.88602	1	Zj.jz016587017
GO:0018193	peptidyl-amino acid modification	biological_process	0.88618	1	Zj.jz003639011
GO:0032259	methylation	biological_process	0.88636	1	Zj.jz030633026,Zj.jz015743002,Zj.jz016003049
GO:0051276	chromosome organization	biological_process	0.8899	1	Zj.jz040945037,Zj.jz029849050,Zj.jz016587021
GO:1901566	organonitrogen compound biosynthetic process	biological_process	0.8906	1	Zj.jz036789008,Zj.jz008869013,Zj.jz012139047,Zj.jz033925069,Zj.jz003639005,Zj.jz007153007,Zj.jz015743010,Zj.jz033925067,Zj.jz032501022,Zj.jz031417018,Zj.jz044849104,Zj.jz044369006,Zj.jz033925045,Zj.jz036789080,Zj.jz020529055,Zj.jz043797018,Zj.jz044811043,Zj.jz044485015,Zj.jz037877024,Zj.jz012181019,Zj.jz003639006
GO:0019438	aromatic compound biosynthetic process	biological_process	0.8907	1	Zj.jz025819017,Zj.jz044447010,Zj.jz033925043,Zj.jz031417018,Zj.jz043797014,Zj.jz008869013,Zj.jz036789029,Zj.jz040945034,Zj.jz037877033,Zj.jz003639066,Zj.jz020765007,Zj.jz043709011,Zj.jz000799113,Zj.jz033925045,Zj.jz008869033,Zj.jz005437039,Zj.jz008511042,Zj.jz008511026,Zj.jz041065010,Zj.jz015743056,Zj.jz020765009,Zj.jz044369006,Zj.jz039613028,Zj.jz006429017,Zj.jz025819077,Zj.jz040945036,Zj.jz0036…
GO:0044260	cellular macromolecule metabolic process	biological_process	0.89202	1	Zj.jz044849046,Zj.jz044811043,Zj.jz029849045,Zj.jz016003035,Zj.jz037653029,Zj.jz017713021,Zj.jz020765001,Zj.jz015743006,Zj.jz020529055,Zj.jz007373109,Zj.jz036789080,Zj.jz015743035,Zj.jz008869042,Zj.jz008511064,Zj.jz000799001,Zj.jz012385059,Zj.jz041065026,Zj.jz008905006,Zj.jz032501034,Zj.jz041065016,Zj.jz036789008,Zj.jz008869041,Zj.jz006119234,Zj.jz039613028,Zj.jz019149017,Zj.jz013123008,Zj.jz0367…
GO:0035556	intracellular signal transduction	biological_process	0.89364	1	Zj.jz037877022,Zj.jz036789008,Zj.jz033925048,Zj.jz042849020,Zj.jz025819060,Zj.jz028857015,Zj.jz018655007,Zj.jz015743081,Zj.jz026591004,Zj.jz044447003
GO:0071704	organic substance metabolic process	biological_process	0.89437	1	Zj.jz015743035,Zj.jz020765001,Zj.jz007373109,Zj.jz015743006,Zj.jz016003035,Zj.jz029849045,Zj.jz037653029,Zj.jz017713021,Zj.jz044849046,Zj.jz044811043,Zj.jz012385059,Zj.jz008511064,Zj.jz008869042,Zj.jz036789008,Zj.jz041065016,Zj.jz032501034,Zj.jz034129079,Zj.jz041065026,Zj.jz008869032,Zj.jz017713004,Zj.jz015743036,Zj.jz044849050,Zj.jz041065010,Zj.jz041065028,Zj.jz015743011,Zj.jz012139055,Zj.jz0007…
GO:0006777	Mo-molybdopterin cofactor biosynthetic process	biological_process	0.89497	1	Zj.jz043797018,Zj.jz037877024,Zj.jz007153007,Zj.jz036789008
GO:0019720	Mo-molybdopterin cofactor metabolic process	biological_process	0.89497	1	Zj.jz007153007,Zj.jz036789008,Zj.jz043797018,Zj.jz037877024
GO:0032774	RNA biosynthetic process	biological_process	0.89647	1	Zj.jz040945036,Zj.jz003639011,Zj.jz012181020,Zj.jz039613028,Zj.jz006429017,Zj.jz025819077,Zj.jz015743056,Zj.jz000799125,Zj.jz039613035,Zj.jz020765009,Zj.jz038651006,Zj.jz015743054,Zj.jz003639012,Zj.jz028857022,Zj.jz020765001,Zj.jz008869019,Zj.jz036789030,Zj.jz044849053,Zj.jz013123003,Zj.jz008869042,Zj.jz037877034,Zj.jz007153015,Zj.jz033925047,Zj.jz017745018,Zj.jz039613012,Zj.jz003639066,Zj.jz0378…
GO:0006629	lipid metabolic process	biological_process	0.89692	1	Zj.jz016003029,Zj.jz008869043,Zj.jz003639011,Zj.jz036789058,Zj.jz044485016,Zj.jz018655009,Zj.jz012181021,Zj.jz031417024,Zj.jz044849063,Zj.jz044849109,Zj.jz029849002,Zj.jz044849049,Zj.jz019149018,Zj.jz044849051,Zj.jz016003033,Zj.jz044811039,Zj.jz017713019,Zj.jz008869038,Zj.jz044849050,Zj.jz044849059,Zj.jz041937018,Zj.jz016003031,Zj.jz001393029
GO:0070085	glycosylation	biological_process	0.89736	1	Zj.jz008869035,Zj.jz012385059
GO:0042060	wound healing	biological_process	0.89794	1	Zj.jz044369006
GO:0072594	establishment of protein localization to organelle	biological_process	0.90119	1	Zj.jz034129035,Zj.jz036789008
GO:0008170	N-methyltransferase activity	molecular_function	0.90177	1	Zj.jz041065012
GO:0030674	protein binding, bridging	molecular_function	0.90217	1	Zj.jz044369006
GO:0060090	binding, bridging	molecular_function	0.90217	1	Zj.jz044369006
GO:0072509	divalent inorganic cation transmembrane transporter activity	molecular_function	0.90321	1	Zj.jz026591004,Zj.jz004541043
GO:0032324	molybdopterin cofactor biosynthetic process	biological_process	0.90345	1	Zj.jz007153007,Zj.jz036789008,Zj.jz037877024,Zj.jz043797018
GO:0043545	molybdopterin cofactor metabolic process	biological_process	0.90345	1	Zj.jz037877024,Zj.jz043797018,Zj.jz007153007,Zj.jz036789008
GO:0051189	prosthetic group metabolic process	biological_process	0.90345	1	Zj.jz036789008,Zj.jz007153007,Zj.jz043797018,Zj.jz037877024
GO:0006479	protein methylation	biological_process	0.90376	1	Zj.jz015743002
GO:0008213	protein alkylation	biological_process	0.90376	1	Zj.jz015743002
GO:0003677	DNA binding	molecular_function	0.90746	1	Zj.jz039613012,Zj.jz033925055,Zj.jz007153015,Zj.jz033925047,Zj.jz037877034,Zj.jz008869042,Zj.jz044849053,Zj.jz036789030,Zj.jz003639065,Zj.jz008869019,Zj.jz028857022,Zj.jz003639012,Zj.jz015743059,Zj.jz015743054,Zj.jz038651006,Zj.jz015743056,Zj.jz008905007,Zj.jz017713031,Zj.jz034129038,Zj.jz036789008,Zj.jz012139053,Zj.jz044811045,Zj.jz036009071,Zj.jz020765012,Zj.jz044849038,Zj.jz016587075,Zj.jz0314…
GO:0007186	G-protein coupled receptor signaling pathway	biological_process	0.90789	1	Zj.jz037877022,Zj.jz016003048,Zj.jz008869030
GO:0032502	developmental process	biological_process	0.90825	1	Zj.jz016003031,Zj.jz016003033,Zj.jz027983070,Zj.jz044849063,Zj.jz018655062
GO:0046915	transition metal ion transmembrane transporter activity	molecular_function	0.9083	1	Zj.jz004541043,Zj.jz026591004
GO:0007264	small GTPase mediated signal transduction	biological_process	0.9092	1	Zj.jz036789008,Zj.jz033925048,Zj.jz044447003,Zj.jz026591004,Zj.jz015743081,Zj.jz025819060
GO:1901565	organonitrogen compound catabolic process	biological_process	0.90931	1	Zj.jz029983012,Zj.jz008869032
GO:0005525	GTP binding	molecular_function	0.90966	1	Zj.jz037877024,Zj.jz044485015,Zj.jz043797018,Zj.jz044849039,Zj.jz039629015,Zj.jz036789008,Zj.jz026591004,Zj.jz044447003,Zj.jz036789070,Zj.jz015743081,Zj.jz006119090,Zj.jz004541043,Zj.jz036789067,Zj.jz025819017
GO:0045502	dynein binding	molecular_function	0.90998	1	Zj.jz008511042
GO:0070838	divalent metal ion transport	biological_process	0.91049	1	Zj.jz026591004,Zj.jz004541043
GO:0043565	sequence-specific DNA binding	molecular_function	0.91094	1	Zj.jz008869033,Zj.jz036789029,Zj.jz005437039,Zj.jz025819026,Zj.jz008511042,Zj.jz015743054,Zj.jz044447010,Zj.jz015743056
GO:0052689	carboxylic ester hydrolase activity	molecular_function	0.91205	1	Zj.jz029849048,Zj.jz008905012,Zj.jz029983012
GO:0022804	active transmembrane transporter activity	molecular_function	0.91301	1	Zj.jz008869155,Zj.jz036789008,Zj.jz036789021,Zj.jz013123006,Zj.jz008869023,Zj.jz019149020,Zj.jz041065023
GO:0032561	guanyl ribonucleotide binding	molecular_function	0.91523	1	Zj.jz036789008,Zj.jz039629015,Zj.jz043797018,Zj.jz044849039,Zj.jz044485015,Zj.jz037877024,Zj.jz025819017,Zj.jz006119090,Zj.jz004541043,Zj.jz036789067,Zj.jz036789070,Zj.jz015743081,Zj.jz044447003,Zj.jz026591004
GO:0051716	cellular response to stimulus	biological_process	0.91581	1	Zj.jz041065031,Zj.jz030683002,Zj.jz008869025,Zj.jz003639011,Zj.jz036789008,Zj.jz008869030,Zj.jz015743081,Zj.jz016003033,Zj.jz044369006,Zj.jz015743083,Zj.jz020529049,Zj.jz000799114,Zj.jz016003051,Zj.jz018655007,Zj.jz041937015,Zj.jz016587017,Zj.jz044849039,Zj.jz016587047,Zj.jz033925048,Zj.jz043797010,Zj.jz025819060,Zj.jz015743031,Zj.jz015743043,Zj.jz008511066,Zj.jz017713030,Zj.jz044447003,Zj.jz0258…
GO:0000226	microtubule cytoskeleton organization	biological_process	0.91706	1	Zj.jz018655013
GO:0042221	response to chemical stimulus	biological_process	0.91719	1	Zj.jz028857013,Zj.jz025517008,Zj.jz043709011,Zj.jz013123006,Zj.jz007153007,Zj.jz037877022,Zj.jz036789033
GO:0031683	G-protein beta/gamma-subunit complex binding	molecular_function	0.91937	1	Zj.jz037877022
GO:0032787	monocarboxylic acid metabolic process	biological_process	0.92092	1	Zj.jz044849049,Zj.jz044849050,Zj.jz044849051,Zj.jz044811039
GO:0004190	aspartic-type endopeptidase activity	molecular_function	0.92094	1	Zj.jz043797020,Zj.jz036789029
GO:0070001	aspartic-type peptidase activity	molecular_function	0.92094	1	Zj.jz036789029,Zj.jz043797020
GO:0009451	RNA modification	biological_process	0.92127	1	Zj.jz030633026,Zj.jz034129042
GO:0043414	macromolecule methylation	biological_process	0.92404	1	Zj.jz030633026,Zj.jz015743002
GO:0000041	transition metal ion transport	biological_process	0.92419	1	Zj.jz004541043,Zj.jz026591004
GO:0032403	protein complex binding	molecular_function	0.9251	1	Zj.jz037877022
GO:0046983	protein dimerization activity	molecular_function	0.92615	1	Zj.jz003639026,Zj.jz008511042,Zj.jz044485015,Zj.jz003639030,Zj.jz044811046,Zj.jz000799114,Zj.jz036789028,Zj.jz044811045,Zj.jz020765009
GO:0042802	identical protein binding	molecular_function	0.92617	1	Zj.jz008511022,Zj.jz008511042
GO:0019219	regulation of nucleobase-containing compound metabolic process	biological_process	0.92644	1	Zj.jz012181020,Zj.jz039613028,Zj.jz006429017,Zj.jz025819077,Zj.jz015743056,Zj.jz000799125,Zj.jz039613035,Zj.jz020765009,Zj.jz040945036,Zj.jz003639011,Zj.jz000799114,Zj.jz037877034,Zj.jz007153015,Zj.jz017745018,Zj.jz039613012,Zj.jz015743054,Zj.jz015743083,Zj.jz008869019,Zj.jz044849053,Zj.jz036789030,Zj.jz013123003,Zj.jz016003057,Zj.jz000799135,Zj.jz016003053,Zj.jz007153007,Zj.jz025819017,Zj.jz0444…
GO:0051171	regulation of nitrogen compound metabolic process	biological_process	0.92644	1	Zj.jz043709011,Zj.jz000799113,Zj.jz044811045,Zj.jz006119094,Zj.jz043797018,Zj.jz041065010,Zj.jz008511042,Zj.jz008511026,Zj.jz008869033,Zj.jz005437039,Zj.jz039613031,Zj.jz037877022,Zj.jz016003057,Zj.jz016003053,Zj.jz007153007,Zj.jz025819017,Zj.jz044447010,Zj.jz000799135,Zj.jz025819026,Zj.jz037877033,Zj.jz040945034,Zj.jz036789029,Zj.jz033925054,Zj.jz043797014,Zj.jz000799114,Zj.jz039613012,Zj.jz0177…
GO:0003968	RNA-directed RNA polymerase activity	molecular_function	0.92651	1	Zj.jz015743030
GO:0043603	cellular amide metabolic process	biological_process	0.92654	1	Zj.jz032501022
GO:0060255	regulation of macromolecule metabolic process	biological_process	0.92736	1	Zj.jz008511026,Zj.jz008511042,Zj.jz041065010,Zj.jz043797018,Zj.jz016587046,Zj.jz039613031,Zj.jz037877022,Zj.jz005437039,Zj.jz008869033,Zj.jz000799113,Zj.jz043709011,Zj.jz006119094,Zj.jz044811045,Zj.jz037877033,Zj.jz025819026,Zj.jz033925054,Zj.jz043797014,Zj.jz036789029,Zj.jz040945034,Zj.jz016003057,Zj.jz000799135,Zj.jz025819017,Zj.jz044447010,Zj.jz016003053,Zj.jz007153007,Zj.jz015743054,Zj.jz0157…
GO:0016071	mRNA metabolic process	biological_process	0.92989	1	Zj.jz008905006,Zj.jz036789035,Zj.jz043709030
GO:0015698	inorganic anion transport	biological_process	0.93079	1	Zj.jz032501021
GO:0072511	divalent inorganic cation transport	biological_process	0.93269	1	Zj.jz026591004,Zj.jz004541043
GO:0008234	cysteine-type peptidase activity	molecular_function	0.93348	1	Zj.jz015743030,Zj.jz031941011
GO:0044271	cellular nitrogen compound biosynthetic process	biological_process	0.93429	1	Zj.jz016003057,Zj.jz003639031,Zj.jz037921119,Zj.jz032501022,Zj.jz000799135,Zj.jz015743010,Zj.jz033925067,Zj.jz007153007,Zj.jz016003053,Zj.jz025819026,Zj.jz012139047,Zj.jz033925054,Zj.jz006119094,Zj.jz044811045,Zj.jz020765006,Zj.jz043797018,Zj.jz039613031,Zj.jz037877022,Zj.jz044849104,Zj.jz012181020,Zj.jz000799125,Zj.jz039613035,Zj.jz033925047,Zj.jz039613012,Zj.jz012181019,Zj.jz015743054,Zj.jz0036…
GO:0006766	vitamin metabolic process	biological_process	0.93519	1	Zj.jz044849104
GO:0006767	water-soluble vitamin metabolic process	biological_process	0.93519	1	Zj.jz044849104
GO:0009110	vitamin biosynthetic process	biological_process	0.93519	1	Zj.jz044849104
GO:0042364	water-soluble vitamin biosynthetic process	biological_process	0.93519	1	Zj.jz044849104
GO:0044249	cellular biosynthetic process	biological_process	0.93671	1	Zj.jz043797014,Zj.jz008869013,Zj.jz036789029,Zj.jz040945034,Zj.jz020765010,Zj.jz003639066,Zj.jz037877033,Zj.jz043709024,Zj.jz020765007,Zj.jz044849109,Zj.jz037921127,Zj.jz025819017,Zj.jz044447010,Zj.jz033925043,Zj.jz028857020,Zj.jz031417018,Zj.jz017745023,Zj.jz033925045,Zj.jz008869033,Zj.jz005437039,Zj.jz044849050,Zj.jz008511042,Zj.jz008511026,Zj.jz013123008,Zj.jz041065010,Zj.jz044849038,Zj.jz0437…
GO:0008276	protein methyltransferase activity	molecular_function	0.93709	1	Zj.jz030633026
GO:0019222	regulation of metabolic process	biological_process	0.93846	1	Zj.jz015743056,Zj.jz000799125,Zj.jz039613035,Zj.jz020765009,Zj.jz039613028,Zj.jz012181020,Zj.jz006429017,Zj.jz025819077,Zj.jz040945036,Zj.jz003639011,Zj.jz034129079,Zj.jz037877034,Zj.jz007153015,Zj.jz039613012,Zj.jz017745018,Zj.jz000799114,Zj.jz008869019,Zj.jz036789030,Zj.jz044849053,Zj.jz013123003,Zj.jz020529049,Zj.jz015743054,Zj.jz016587061,Zj.jz015743083,Zj.jz000799135,Zj.jz016003053,Zj.jz0071…
GO:0042626	ATPase activity, coupled to transmembrane movement of substances	molecular_function	0.94041	1	Zj.jz036789008,Zj.jz008869155
GO:0043492	ATPase activity, coupled to movement of substances	molecular_function	0.94041	1	Zj.jz008869155,Zj.jz036789008
GO:0044281	small molecule metabolic process	biological_process	0.94098	1	Zj.jz000041001,Zj.jz006119092,Zj.jz012181019,Zj.jz003639006,Zj.jz044485015,Zj.jz044811043,Zj.jz008511026,Zj.jz043709009,Zj.jz033925045,Zj.jz036789080,Zj.jz020529055,Zj.jz034129077,Zj.jz044849050,Zj.jz044811039,Zj.jz044849051,Zj.jz044849104,Zj.jz044369006,Zj.jz031417018,Zj.jz031417024,Zj.jz033925067,Zj.jz032501022,Zj.jz015743010,Zj.jz003639005,Zj.jz044849049,Zj.jz008869032,Zj.jz033925069,Zj.jz0121…
GO:0009653	anatomical structure morphogenesis	biological_process	0.94199	1	Zj.jz018655062
GO:0034645	cellular macromolecule biosynthetic process	biological_process	0.94204	1	Zj.jz043709011,Zj.jz000041001,Zj.jz000799113,Zj.jz017567034,Zj.jz044849038,Zj.jz008511042,Zj.jz008511026,Zj.jz013123008,Zj.jz041065010,Zj.jz017745023,Zj.jz008869033,Zj.jz005437039,Zj.jz033925043,Zj.jz037921127,Zj.jz044447010,Zj.jz025819017,Zj.jz020765010,Zj.jz003639066,Zj.jz037877033,Zj.jz043709024,Zj.jz020765007,Zj.jz043797014,Zj.jz040945034,Zj.jz036789029,Zj.jz008869042,Zj.jz016003051,Zj.jz0378…
GO:0009058	biosynthetic process	biological_process	0.94277	1	Zj.jz005437039,Zj.jz044849050,Zj.jz008869033,Zj.jz033925045,Zj.jz017745023,Zj.jz041065010,Zj.jz013123008,Zj.jz008511026,Zj.jz008511042,Zj.jz027983070,Zj.jz044849038,Zj.jz029983004,Zj.jz000799113,Zj.jz017567034,Zj.jz000041001,Zj.jz043709011,Zj.jz036789029,Zj.jz040945034,Zj.jz008869013,Zj.jz043797014,Zj.jz020765007,Zj.jz043709024,Zj.jz020765010,Zj.jz037877033,Zj.jz003639066,Zj.jz044447010,Zj.jz0258…
GO:2000112	regulation of cellular macromolecule biosynthetic process	biological_process	0.94346	1	Zj.jz003639011,Zj.jz040945036,Zj.jz020765009,Zj.jz039613035,Zj.jz000799125,Zj.jz015743056,Zj.jz025819077,Zj.jz006429017,Zj.jz012181020,Zj.jz039613028,Zj.jz013123003,Zj.jz036789030,Zj.jz044849053,Zj.jz008869019,Zj.jz015743054,Zj.jz039613012,Zj.jz017745018,Zj.jz007153015,Zj.jz037877034,Zj.jz000799114,Zj.jz036789029,Zj.jz040945034,Zj.jz033925054,Zj.jz043797014,Zj.jz025819026,Zj.jz037877033,Zj.jz0444…
GO:0044765	single-organism transport	biological_process	0.94369	1	Zj.jz033925069,Zj.jz012139050,Zj.jz008869030,Zj.jz040945037,Zj.jz028857016,Zj.jz031941009,Zj.jz033925059,Zj.jz036789008,Zj.jz013123006,Zj.jz044369006,Zj.jz020765015,Zj.jz041065023,Zj.jz015743038,Zj.jz036789021,Zj.jz036789051,Zj.jz031941007,Zj.jz041655002,Zj.jz032501021,Zj.jz013123003,Zj.jz018655008,Zj.jz033925053,Zj.jz012139052,Zj.jz017713034,Zj.jz034129035,Zj.jz004541040,Zj.jz004541043,Zj.jz0191…
GO:0010556	regulation of macromolecule biosynthetic process	biological_process	0.94408	1	Zj.jz025819077,Zj.jz012181020,Zj.jz039613028,Zj.jz006429017,Zj.jz020765009,Zj.jz000799125,Zj.jz039613035,Zj.jz015743056,Zj.jz003639011,Zj.jz040945036,Zj.jz000799114,Zj.jz017745018,Zj.jz039613012,Zj.jz007153015,Zj.jz037877034,Zj.jz015743054,Zj.jz013123003,Zj.jz044849053,Zj.jz036789030,Zj.jz008869019,Zj.jz016003057,Zj.jz044447010,Zj.jz025819017,Zj.jz007153007,Zj.jz016003053,Zj.jz000799135,Zj.jz0258…
GO:0031326	regulation of cellular biosynthetic process	biological_process	0.94408	1	Zj.jz015743054,Zj.jz013123003,Zj.jz036789030,Zj.jz044849053,Zj.jz008869019,Zj.jz000799114,Zj.jz039613012,Zj.jz017745018,Zj.jz007153015,Zj.jz037877034,Zj.jz040945036,Zj.jz003639011,Zj.jz025819077,Zj.jz006429017,Zj.jz012181020,Zj.jz039613028,Zj.jz020765009,Zj.jz039613035,Zj.jz000799125,Zj.jz015743056,Zj.jz043797018,Zj.jz041065010,Zj.jz008511026,Zj.jz008511042,Zj.jz005437039,Zj.jz039613031,Zj.jz0378…
GO:0009889	regulation of biosynthetic process	biological_process	0.94464	1	Zj.jz040945036,Zj.jz003639011,Zj.jz012181020,Zj.jz006429017,Zj.jz039613028,Zj.jz025819077,Zj.jz015743056,Zj.jz000799125,Zj.jz039613035,Zj.jz020765009,Zj.jz015743054,Zj.jz008869019,Zj.jz036789030,Zj.jz044849053,Zj.jz013123003,Zj.jz000799114,Zj.jz037877034,Zj.jz007153015,Zj.jz039613012,Zj.jz017745018,Zj.jz037877033,Zj.jz025819026,Zj.jz043797014,Zj.jz033925054,Zj.jz040945034,Zj.jz036789029,Zj.jz0160…
GO:0007165	signal transduction	biological_process	0.94479	1	Zj.jz041937018,Zj.jz041937015,Zj.jz028857015,Zj.jz018655007,Zj.jz016003031,Zj.jz026591004,Zj.jz037877022,Zj.jz016003048,Zj.jz006119093,Zj.jz042849020,Zj.jz020529049,Zj.jz025819017,Zj.jz008869026,Zj.jz015743031,Zj.jz025819060,Zj.jz015743043,Zj.jz016003033,Zj.jz015743081,Zj.jz017713030,Zj.jz044447003,Zj.jz044369006,Zj.jz008869025,Zj.jz033925048,Zj.jz003639011,Zj.jz036789008,Zj.jz008869030,Zj.jz0437…
GO:0010468	regulation of gene expression	biological_process	0.94487	1	Zj.jz015743054,Zj.jz008869019,Zj.jz044849053,Zj.jz036789030,Zj.jz013123003,Zj.jz037877034,Zj.jz007153015,Zj.jz017745018,Zj.jz039613012,Zj.jz034129079,Zj.jz040945036,Zj.jz003639011,Zj.jz012181020,Zj.jz006429017,Zj.jz039613028,Zj.jz025819077,Zj.jz015743056,Zj.jz000799125,Zj.jz039613035,Zj.jz020765009,Zj.jz008511042,Zj.jz008511026,Zj.jz041065010,Zj.jz043797018,Zj.jz016587046,Zj.jz008869033,Zj.jz0054…
GO:0000988	protein binding transcription factor activity	molecular_function	0.94539	1	Zj.jz044849053,Zj.jz036789030,Zj.jz008511042
GO:0006355	regulation of transcription, DNA-dependent	biological_process	0.94574	1	Zj.jz000799113,Zj.jz043709011,Zj.jz006119094,Zj.jz044811045,Zj.jz008511026,Zj.jz008511042,Zj.jz041065010,Zj.jz043797018,Zj.jz039613031,Zj.jz037877022,Zj.jz005437039,Zj.jz008869033,Zj.jz016003057,Zj.jz000799135,Zj.jz044447010,Zj.jz025819017,Zj.jz007153007,Zj.jz016003053,Zj.jz037877033,Zj.jz025819026,Zj.jz033925054,Zj.jz043797014,Zj.jz040945034,Zj.jz036789029,Zj.jz007153015,Zj.jz037877034,Zj.jz0396…
GO:0051252	regulation of RNA metabolic process	biological_process	0.94634	1	Zj.jz017745018,Zj.jz039613012,Zj.jz037877034,Zj.jz007153015,Zj.jz015743054,Zj.jz013123003,Zj.jz008869019,Zj.jz044849053,Zj.jz036789030,Zj.jz025819077,Zj.jz012181020,Zj.jz039613028,Zj.jz006429017,Zj.jz020765009,Zj.jz015743056,Zj.jz039613035,Zj.jz000799125,Zj.jz040945036,Zj.jz003639011,Zj.jz043709011,Zj.jz000799113,Zj.jz044811045,Zj.jz006119094,Zj.jz041065010,Zj.jz043797018,Zj.jz008511042,Zj.jz0085…
GO:2001141	regulation of RNA biosynthetic process	biological_process	0.94634	1	Zj.jz000799113,Zj.jz043709011,Zj.jz006119094,Zj.jz044811045,Zj.jz008511026,Zj.jz008511042,Zj.jz043797018,Zj.jz041065010,Zj.jz037877022,Zj.jz039613031,Zj.jz005437039,Zj.jz008869033,Zj.jz016003057,Zj.jz000799135,Zj.jz044447010,Zj.jz025819017,Zj.jz016003053,Zj.jz007153007,Zj.jz037877033,Zj.jz025819026,Zj.jz033925054,Zj.jz043797014,Zj.jz040945034,Zj.jz036789029,Zj.jz007153015,Zj.jz037877034,Zj.jz0177…
GO:0006810	transport	biological_process	0.94635	1	Zj.jz039613006,Zj.jz012139053,Zj.jz034129078,Zj.jz036789059,Zj.jz043797017,Zj.jz028857013,Zj.jz001393029,Zj.jz007153008,Zj.jz008869023,Zj.jz026591004,Zj.jz017713017,Zj.jz012139051,Zj.jz033925052,Zj.jz043797013,Zj.jz008511042,Zj.jz008869155,Zj.jz044849110,Zj.jz016587069,Zj.jz031417018,Zj.jz033925044,Zj.jz044485016,Zj.jz044849040,Zj.jz041065021,Zj.jz004541043,Zj.jz017713034,Zj.jz018655008,Zj.jz0121…
GO:0051234	establishment of localization	biological_process	0.94676	1	Zj.jz031417018,Zj.jz016587069,Zj.jz008869155,Zj.jz044849110,Zj.jz044485016,Zj.jz033925044,Zj.jz001393029,Zj.jz028857013,Zj.jz008869023,Zj.jz026591004,Zj.jz007153008,Zj.jz012139053,Zj.jz039613006,Zj.jz043797017,Zj.jz036789059,Zj.jz034129078,Zj.jz033925052,Zj.jz008511042,Zj.jz043797013,Zj.jz017713017,Zj.jz012139051,Zj.jz013123006,Zj.jz044369006,Zj.jz025819025,Zj.jz015743038,Zj.jz033925069,Zj.jz0339…
GO:0044700	single organism signaling	biological_process	0.94744	1	Zj.jz008869025,Zj.jz033925048,Zj.jz036789008,Zj.jz003639011,Zj.jz043797010,Zj.jz008869030,Zj.jz025819060,Zj.jz015743031,Zj.jz015743043,Zj.jz016003033,Zj.jz015743081,Zj.jz044369006,Zj.jz044447003,Zj.jz017713030,Zj.jz025819017,Zj.jz008869026,Zj.jz020529049,Zj.jz037877022,Zj.jz016003048,Zj.jz006119093,Zj.jz042849020,Zj.jz028857015,Zj.jz018655007,Zj.jz016003031,Zj.jz026591004,Zj.jz041937018,Zj.jz0419…
GO:0023052	signaling	biological_process	0.94819	1	Zj.jz025819060,Zj.jz015743031,Zj.jz015743043,Zj.jz015743081,Zj.jz016003033,Zj.jz017713030,Zj.jz044447003,Zj.jz044369006,Zj.jz025819017,Zj.jz008869026,Zj.jz008869025,Zj.jz033925048,Zj.jz003639011,Zj.jz036789008,Zj.jz008869030,Zj.jz043797010,Zj.jz028857015,Zj.jz018655007,Zj.jz016003031,Zj.jz026591004,Zj.jz041937018,Zj.jz041937015,Zj.jz020529049,Zj.jz037877022,Zj.jz016003048,Zj.jz006119093,Zj.jz0428…
GO:0042623	ATPase activity, coupled	molecular_function	0.94823	1	Zj.jz036789008,Zj.jz008869155,Zj.jz006119091,Zj.jz003639065
GO:0009308	amine metabolic process	biological_process	0.94941	1	Zj.jz036789008,Zj.jz026591004
GO:0009611	response to wounding	biological_process	0.95001	1	Zj.jz044369006
GO:0080090	regulation of primary metabolic process	biological_process	0.95078	1	Zj.jz040945036,Zj.jz003639011,Zj.jz012181020,Zj.jz039613028,Zj.jz006429017,Zj.jz025819077,Zj.jz015743056,Zj.jz039613035,Zj.jz000799125,Zj.jz020765009,Zj.jz015743054,Zj.jz015743083,Zj.jz008869019,Zj.jz044849053,Zj.jz036789030,Zj.jz013123003,Zj.jz000799114,Zj.jz037877034,Zj.jz007153015,Zj.jz039613012,Zj.jz017745018,Zj.jz037877033,Zj.jz025819026,Zj.jz033925054,Zj.jz043797014,Zj.jz040945034,Zj.jz0367…
GO:0051179	localization	biological_process	0.95114	1	Zj.jz001393029,Zj.jz028857013,Zj.jz026591004,Zj.jz008869023,Zj.jz007153008,Zj.jz012139053,Zj.jz039613006,Zj.jz043797017,Zj.jz036789059,Zj.jz034129078,Zj.jz033925052,Zj.jz008511042,Zj.jz043797013,Zj.jz017713017,Zj.jz005437039,Zj.jz012139051,Zj.jz031417018,Zj.jz016587069,Zj.jz044849110,Zj.jz008869155,Zj.jz044485016,Zj.jz033925044,Zj.jz039613025,Zj.jz004541043,Zj.jz004541040,Zj.jz034129035,Zj.jz0186…
GO:0009059	macromolecule biosynthetic process	biological_process	0.95233	1	Zj.jz044811043,Zj.jz038651006,Zj.jz036789030,Zj.jz020765001,Zj.jz008869042,Zj.jz016003051,Zj.jz017745018,Zj.jz012385059,Zj.jz007153015,Zj.jz008869035,Zj.jz037877034,Zj.jz003639011,Zj.jz040945036,Zj.jz041065016,Zj.jz019149017,Zj.jz025819077,Zj.jz039613028,Zj.jz006429017,Zj.jz020765009,Zj.jz015743056,Zj.jz041065010,Zj.jz013123008,Zj.jz008511026,Zj.jz008511042,Zj.jz005437039,Zj.jz008869033,Zj.jz0177…
GO:0016410	N-acyltransferase activity	molecular_function	0.95358	1	Zj.jz012181022
GO:0016070	RNA metabolic process	biological_process	0.9552	1	Zj.jz043709030,Zj.jz000799113,Zj.jz037921126,Zj.jz000041001,Zj.jz043709011,Zj.jz028857013,Zj.jz005437039,Zj.jz008869033,Zj.jz008511026,Zj.jz008511042,Zj.jz041065010,Zj.jz036789035,Zj.jz044849109,Zj.jz025819017,Zj.jz044447010,Zj.jz033925043,Zj.jz039629015,Zj.jz043797014,Zj.jz036789029,Zj.jz040945034,Zj.jz003639066,Zj.jz037877033,Zj.jz020765007,Zj.jz007153015,Zj.jz037877034,Zj.jz017745018,Zj.jz0306…
GO:0033014	tetrapyrrole biosynthetic process	biological_process	0.95567	1	Zj.jz036789080,Zj.jz008869013
GO:0042803	protein homodimerization activity	molecular_function	0.95583	1	Zj.jz008511042
GO:0001076	RNA polymerase II transcription factor binding transcription factor activity	molecular_function	0.95601	1	Zj.jz008511042
GO:0001104	RNA polymerase II transcription cofactor activity	molecular_function	0.95601	1	Zj.jz008511042
GO:0008757	S-adenosylmethionine-dependent methyltransferase activity	molecular_function	0.95682	1	Zj.jz041065012,Zj.jz030633026
GO:0016592	mediator complex	cellular_component	0.95745	1	Zj.jz008511042
GO:0006511	ubiquitin-dependent protein catabolic process	biological_process	0.95746	1	Zj.jz019149020
GO:0019941	modification-dependent protein catabolic process	biological_process	0.95746	1	Zj.jz019149020
GO:0043632	modification-dependent macromolecule catabolic process	biological_process	0.95746	1	Zj.jz019149020
GO:0016701	oxidoreductase activity, acting on single donors with incorporation of molecular oxygen	molecular_function	0.95887	1	Zj.jz028857018
GO:0016616	oxidoreductase activity, acting on the CH-OH group of donors, NAD or NADP as acceptor	molecular_function	0.9598	1	Zj.jz036789080,Zj.jz003639005,Zj.jz003639006,Zj.jz019149018,Zj.jz006119090,Zj.jz008869044
GO:0031323	regulation of cellular metabolic process	biological_process	0.95981	1	Zj.jz000799113,Zj.jz043709011,Zj.jz006119094,Zj.jz044811045,Zj.jz043797018,Zj.jz041065010,Zj.jz008511026,Zj.jz008511042,Zj.jz005437039,Zj.jz039613031,Zj.jz037877022,Zj.jz008869033,Zj.jz016003057,Zj.jz025819017,Zj.jz044447010,Zj.jz016003053,Zj.jz007153007,Zj.jz000799135,Zj.jz025819026,Zj.jz044485016,Zj.jz037877033,Zj.jz040945034,Zj.jz036789029,Zj.jz043797014,Zj.jz033925054,Zj.jz000799114,Zj.jz0177…
GO:0048037	cofactor binding	molecular_function	0.96031	1	Zj.jz019149018,Zj.jz006119090,Zj.jz044849109,Zj.jz031417024,Zj.jz029983005,Zj.jz003639005,Zj.jz008869032,Zj.jz034129083,Zj.jz012181022,Zj.jz014013003,Zj.jz033925044,Zj.jz008869044,Zj.jz029983004,Zj.jz015743028,Zj.jz003639006,Zj.jz036789080,Zj.jz033925045,Zj.jz000799121
GO:0050896	response to stimulus	biological_process	0.96046	1	Zj.jz016587047,Zj.jz044849039,Zj.jz043797010,Zj.jz016587074,Zj.jz033925048,Zj.jz017713030,Zj.jz044447003,Zj.jz025819060,Zj.jz015743031,Zj.jz015743043,Zj.jz008511066,Zj.jz025819027,Zj.jz008869026,Zj.jz025819017,Zj.jz007153007,Zj.jz008511042,Zj.jz043797018,Zj.jz003639015,Zj.jz020765018,Zj.jz016587046,Zj.jz042849020,Zj.jz037877022,Zj.jz006119093,Zj.jz016003048,Zj.jz043709011,Zj.jz000041001,Zj.jz0165…
GO:0006357	regulation of transcription from RNA polymerase II promoter	biological_process	0.96152	1	Zj.jz008511042
GO:0046873	metal ion transmembrane transporter activity	molecular_function	0.96175	1	Zj.jz019149020,Zj.jz004541043,Zj.jz008869036,Zj.jz026591004,Zj.jz008869037,Zj.jz018655014
GO:0015399	primary active transmembrane transporter activity	molecular_function	0.96187	1	Zj.jz008869155,Zj.jz036789008
GO:0015405	P-P-bond-hydrolysis-driven transmembrane transporter activity	molecular_function	0.96187	1	Zj.jz036789008,Zj.jz008869155
GO:0010467	gene expression	biological_process	0.96212	1	Zj.jz012139047,Zj.jz025819026,Zj.jz016587047,Zj.jz033925054,Zj.jz039613007,Zj.jz016003057,Zj.jz019149018,Zj.jz003639031,Zj.jz015743013,Zj.jz007153007,Zj.jz016003053,Zj.jz037921119,Zj.jz015743010,Zj.jz000799135,Zj.jz043797018,Zj.jz020765006,Zj.jz039613031,Zj.jz037877022,Zj.jz034129077,Zj.jz016587046,Zj.jz006119092,Zj.jz006119094,Zj.jz044811045,Zj.jz020765015,Zj.jz041065012,Zj.jz012181020,Zj.jz0314…
GO:0016831	carboxy-lyase activity	molecular_function	0.96254	1	Zj.jz008869037
GO:0005654	nucleoplasm	cellular_component	0.96543	1	Zj.jz016003053,Zj.jz003639031,Zj.jz008511042
GO:0044451	nucleoplasm part	cellular_component	0.96543	1	Zj.jz003639031,Zj.jz008511042,Zj.jz016003053
GO:0006979	response to oxidative stress	biological_process	0.96577	1	Zj.jz016003034
GO:0007010	cytoskeleton organization	biological_process	0.9678	1	Zj.jz015743084,Zj.jz036009065,Zj.jz018655013
GO:0007155	cell adhesion	biological_process	0.96829	1	Zj.jz041065025,Zj.jz025819034
GO:1901564	organonitrogen compound metabolic process	biological_process	0.96846	1	Zj.jz043797018,Zj.jz044485015,Zj.jz008511026,Zj.jz034129077,Zj.jz033925045,Zj.jz026591004,Zj.jz006119092,Zj.jz000041001,Zj.jz003639006,Zj.jz012139047,Zj.jz012181022,Zj.jz018655005,Zj.jz008869013,Zj.jz031417018,Zj.jz007153007,Zj.jz003639005,Zj.jz015743010,Zj.jz032501022,Zj.jz033925067,Zj.jz043709009,Zj.jz037877024,Zj.jz044811043,Zj.jz020529055,Zj.jz036789080,Zj.jz008869038,Zj.jz012181019,Zj.jz0339…
GO:0018130	heterocycle biosynthetic process	biological_process	0.96979	1	Zj.jz044811045,Zj.jz006119094,Zj.jz039613031,Zj.jz037877022,Zj.jz043797018,Zj.jz020765006,Zj.jz016003053,Zj.jz007153007,Zj.jz033925067,Zj.jz000799135,Zj.jz015743010,Zj.jz037921119,Zj.jz003639031,Zj.jz016003057,Zj.jz033925054,Zj.jz012139047,Zj.jz025819026,Zj.jz012181019,Zj.jz039613012,Zj.jz033925047,Zj.jz013123003,Zj.jz028857022,Zj.jz008869019,Zj.jz044849053,Zj.jz003639012,Zj.jz037877024,Zj.jz0157…
GO:0016209	antioxidant activity	molecular_function	0.97023	1	Zj.jz001393008,Zj.jz016003034
GO:0016667	oxidoreductase activity, acting on a sulfur group of donors	molecular_function	0.9709	1	Zj.jz003639013,Zj.jz016587058
GO:0004857	enzyme inhibitor activity	molecular_function	0.97373	1	Zj.jz036789052,Zj.jz029849048,Zj.jz029849047
GO:0022610	biological adhesion	biological_process	0.97563	1	Zj.jz025819034,Zj.jz041065025
GO:0009405	pathogenesis	biological_process	0.97649	1	Zj.jz016587057,Zj.jz007373111,Zj.jz041065017,Zj.jz036009071
GO:0016614	oxidoreductase activity, acting on CH-OH group of donors	molecular_function	0.97872	1	Zj.jz019149018,Zj.jz008869044,Zj.jz006119090,Zj.jz036789080,Zj.jz003639006,Zj.jz003639005
GO:0050789	regulation of biological process	biological_process	0.97946	1	Zj.jz000799114,Zj.jz036789052,Zj.jz039613012,Zj.jz015743083,Zj.jz016587061,Zj.jz020529049,Zj.jz015743054,Zj.jz013123003,Zj.jz044849053,Zj.jz008869019,Zj.jz015743081,Zj.jz016003033,Zj.jz012181020,Zj.jz000799125,Zj.jz039613035,Zj.jz006119094,Zj.jz044811045,Zj.jz036009065,Zj.jz043797018,Zj.jz039613031,Zj.jz037877022,Zj.jz016003048,Zj.jz042849020,Zj.jz016587046,Zj.jz025819060,Zj.jz016003057,Zj.jz0177…
GO:0006396	RNA processing	biological_process	0.98066	1	Zj.jz036789080,Zj.jz039629015,Zj.jz016587047,Zj.jz031417024,Zj.jz043709030,Zj.jz044849109,Zj.jz030633026,Zj.jz037921126,Zj.jz019149018,Zj.jz020765015,Zj.jz041065012
GO:0050794	regulation of cellular process	biological_process	0.98188	1	Zj.jz015743081,Zj.jz016003033,Zj.jz012181020,Zj.jz039613035,Zj.jz000799125,Zj.jz000799114,Zj.jz036789052,Zj.jz039613012,Zj.jz015743083,Zj.jz015743054,Zj.jz020529049,Zj.jz013123003,Zj.jz044849053,Zj.jz008869019,Zj.jz025819060,Zj.jz016003057,Zj.jz017713030,Zj.jz007153007,Zj.jz016003053,Zj.jz000799135,Zj.jz025819026,Zj.jz033925048,Zj.jz033925054,Zj.jz043797010,Zj.jz006119094,Zj.jz044811045,Zj.jz0360…
GO:0003824	catalytic activity	molecular_function	0.98232	1	Zj.jz008511026,Zj.jz015743004,Zj.jz034129034,Zj.jz003639061,Zj.jz003639067,Zj.jz041937018,Zj.jz029983009,Zj.jz001393029,Zj.jz006119233,Zj.jz016003044,Zj.jz033925044,Zj.jz025819074,Zj.jz037921125,Zj.jz037921120,Zj.jz044849039,Zj.jz044849109,Zj.jz041065009,Zj.jz018655063,Zj.jz006429007,Zj.jz003639058,Zj.jz044811044,Zj.jz015743007,Zj.jz029849049,Zj.jz008869035,Zj.jz015743028,Zj.jz030633026,Zj.jz0288…
GO:1901576	organic substance biosynthetic process	biological_process	0.98404	1	Zj.jz034129077,Zj.jz037877022,Zj.jz039613031,Zj.jz044485015,Zj.jz020765006,Zj.jz043797018,Zj.jz036009071,Zj.jz015743063,Zj.jz003639006,Zj.jz044811045,Zj.jz006119094,Zj.jz006119092,Zj.jz025819023,Zj.jz033925054,Zj.jz016003029,Zj.jz025819026,Zj.jz012139047,Zj.jz033925067,Zj.jz000799135,Zj.jz032501022,Zj.jz015743010,Zj.jz044849063,Zj.jz037921119,Zj.jz007153007,Zj.jz016003053,Zj.jz003639005,Zj.jz0157…
GO:1901362	organic cyclic compound biosynthetic process	biological_process	0.98486	1	Zj.jz036789029,Zj.jz040945034,Zj.jz043797014,Zj.jz008869013,Zj.jz020765007,Zj.jz037877033,Zj.jz003639066,Zj.jz025819017,Zj.jz044447010,Zj.jz031417018,Zj.jz033925043,Zj.jz008869033,Zj.jz005437039,Zj.jz033925045,Zj.jz041065010,Zj.jz008511042,Zj.jz008511026,Zj.jz043709011,Zj.jz000799113,Zj.jz036789008,Zj.jz040945036,Zj.jz003639011,Zj.jz033925069,Zj.jz020765009,Zj.jz015743056,Zj.jz025819077,Zj.jz0443…
GO:0048856	anatomical structure development	biological_process	0.98562	1	Zj.jz018655062
GO:0008171	O-methyltransferase activity	molecular_function	0.98578	1	Zj.jz030633026
GO:0090304	nucleic acid metabolic process	biological_process	0.9865	1	Zj.jz008511066,Zj.jz016003057,Zj.jz019149018,Zj.jz003639031,Zj.jz016003053,Zj.jz007153007,Zj.jz037921119,Zj.jz000799135,Zj.jz025819027,Zj.jz025819026,Zj.jz016587047,Zj.jz033925054,Zj.jz006119092,Zj.jz016587065,Zj.jz006119094,Zj.jz044811045,Zj.jz036009071,Zj.jz043797018,Zj.jz020765006,Zj.jz037877022,Zj.jz039613031,Zj.jz034129077,Zj.jz016587046,Zj.jz020765015,Zj.jz041065012,Zj.jz012181020,Zj.jz0314…
GO:0006139	nucleobase-containing compound metabolic process	biological_process	0.98769	1	Zj.jz012181020,Zj.jz041065012,Zj.jz020765015,Zj.jz000799125,Zj.jz031417024,Zj.jz039613035,Zj.jz015743054,Zj.jz003639012,Zj.jz015743083,Zj.jz008869019,Zj.jz028857022,Zj.jz044849053,Zj.jz013123003,Zj.jz041065033,Zj.jz041065032,Zj.jz000799114,Zj.jz033925047,Zj.jz012181019,Zj.jz039613012,Zj.jz025819026,Zj.jz016587047,Zj.jz012139047,Zj.jz033925054,Zj.jz003639031,Zj.jz019149018,Zj.jz016003057,Zj.jz0085…
GO:0000989	transcription factor binding transcription factor activity	molecular_function	0.98859	1	Zj.jz008511042
GO:0003712	transcription cofactor activity	molecular_function	0.98859	1	Zj.jz008511042
GO:0008152	metabolic process	biological_process	0.98956	1	Zj.jz012385059,Zj.jz008511064,Zj.jz034129084,Zj.jz008511018,Zj.jz008869042,Zj.jz015743035,Zj.jz007373109,Zj.jz015743006,Zj.jz020765001,Zj.jz017713021,Zj.jz029849045,Zj.jz037653029,Zj.jz016003035,Zj.jz044811043,Zj.jz044849046,Zj.jz000799129,Zj.jz017713004,Zj.jz015743036,Zj.jz036789008,Zj.jz041065016,Zj.jz034129079,Zj.jz032501034,Zj.jz018655060,Zj.jz008869032,Zj.jz041065026,Zj.jz012139055,Zj.jz0177…
GO:0043233	organelle lumen	cellular_component	0.98992	1	Zj.jz016003053,Zj.jz044849104,Zj.jz003639031,Zj.jz008511042,Zj.jz012181022
GO:0070013	intracellular organelle lumen	cellular_component	0.98992	1	Zj.jz016003053,Zj.jz008511042,Zj.jz044849104,Zj.jz003639031,Zj.jz012181022
GO:0016830	carbon-carbon lyase activity	molecular_function	0.98994	1	Zj.jz008869037
GO:0031974	membrane-enclosed lumen	cellular_component	0.99069	1	Zj.jz016003053,Zj.jz044849104,Zj.jz003639031,Zj.jz008511042,Zj.jz012181022
GO:0044428	nuclear part	cellular_component	0.99082	1	Zj.jz044553005,Zj.jz003639008,Zj.jz003639065,Zj.jz016003047,Zj.jz008511042,Zj.jz043797013,Zj.jz044849062,Zj.jz016003053,Zj.jz016587059,Zj.jz003639031,Zj.jz029849001,Zj.jz036789077
GO:0065007	biological regulation	biological_process	0.99113	1	Zj.jz015743083,Zj.jz016587061,Zj.jz020529049,Zj.jz015743054,Zj.jz013123003,Zj.jz044849053,Zj.jz008869019,Zj.jz000799114,Zj.jz036789052,Zj.jz039613012,Zj.jz016003033,Zj.jz015743081,Zj.jz012181020,Zj.jz000799125,Zj.jz039613035,Zj.jz043797018,Zj.jz037877022,Zj.jz039613031,Zj.jz016003048,Zj.jz042849020,Zj.jz016587046,Zj.jz006119094,Zj.jz044811045,Zj.jz036009071,Zj.jz036009065,Zj.jz025819026,Zj.jz0339…
GO:0050662	coenzyme binding	molecular_function	0.99128	1	Zj.jz034129083,Zj.jz033925044,Zj.jz014013003,Zj.jz033925045,Zj.jz036789080,Zj.jz006119090,Zj.jz008869044,Zj.jz019149018,Zj.jz003639006,Zj.jz003639005,Zj.jz044849109,Zj.jz031417024
GO:0006725	cellular aromatic compound metabolic process	biological_process	0.99344	1	Zj.jz044849038,Zj.jz017713020,Zj.jz043709030,Zj.jz000041001,Zj.jz043709011,Zj.jz037921126,Zj.jz000799113,Zj.jz028857013,Zj.jz033925045,Zj.jz020765018,Zj.jz008869033,Zj.jz005437039,Zj.jz008511042,Zj.jz008511026,Zj.jz036789035,Zj.jz041065010,Zj.jz044849109,Zj.jz044447010,Zj.jz025819017,Zj.jz033925043,Zj.jz029849050,Zj.jz031417018,Zj.jz043797014,Zj.jz039629015,Zj.jz008869013,Zj.jz040945034,Zj.jz0367…
GO:0016788	hydrolase activity, acting on ester bonds	molecular_function	0.99456	1	Zj.jz000799140,Zj.jz036789035,Zj.jz029849048,Zj.jz017713021,Zj.jz008905012,Zj.jz016003029,Zj.jz001393029,Zj.jz020765015,Zj.jz016587065,Zj.jz000041001,Zj.jz033925042,Zj.jz029983012,Zj.jz041937018,Zj.jz044849001,Zj.jz017713020
GO:0006397	mRNA processing	biological_process	0.99479	1	Zj.jz043709030
GO:0006366	transcription from RNA polymerase II promoter	biological_process	0.99483	1	Zj.jz008511042
GO:0034641	cellular nitrogen compound metabolic process	biological_process	0.99582	1	Zj.jz000799140,Zj.jz043797018,Zj.jz020765006,Zj.jz039613031,Zj.jz037877022,Zj.jz016587046,Zj.jz034129077,Zj.jz006119092,Zj.jz016587065,Zj.jz003639006,Zj.jz044811045,Zj.jz006119094,Zj.jz036009071,Zj.jz012139047,Zj.jz025819026,Zj.jz016587047,Zj.jz033925054,Zj.jz008511066,Zj.jz003639031,Zj.jz019149018,Zj.jz016003057,Zj.jz007153007,Zj.jz016003053,Zj.jz025819027,Zj.jz015743010,Zj.jz033925067,Zj.jz0007…
GO:0046483	heterocycle metabolic process	biological_process	0.99708	1	Zj.jz020765015,Zj.jz041065012,Zj.jz012181020,Zj.jz044849104,Zj.jz031417024,Zj.jz000799125,Zj.jz039613035,Zj.jz041065032,Zj.jz000799114,Zj.jz041065033,Zj.jz039613012,Zj.jz012181019,Zj.jz033925047,Zj.jz015743083,Zj.jz003639012,Zj.jz015743054,Zj.jz037877024,Zj.jz013123003,Zj.jz044849053,Zj.jz028857022,Zj.jz008869019,Zj.jz008511066,Zj.jz019149018,Zj.jz016003057,Zj.jz003639031,Zj.jz007153007,Zj.jz0160…
GO:0031981	nuclear lumen	cellular_component	0.99783	1	Zj.jz008511042,Zj.jz003639031,Zj.jz016003053
GO:0008168	methyltransferase activity	molecular_function	0.9979	1	Zj.jz003639007,Zj.jz015743002,Zj.jz036789062,Zj.jz003639027,Zj.jz041065012,Zj.jz028857020,Zj.jz030633026,Zj.jz041065020
GO:0008150	biological_process	biological_process	0.99806	1	Zj.jz041655002,Zj.jz003639012,Zj.jz015743083,Zj.jz003639063,Zj.jz008869038,Zj.jz044849053,Zj.jz041065033,Zj.jz036789068,Zj.jz012139048,Zj.jz006429011,Zj.jz041065032,Zj.jz025517008,Zj.jz003639016,Zj.jz008511056,Zj.jz037921128,Zj.jz044849065,Zj.jz036789058,Zj.jz000799128,Zj.jz012181021,Zj.jz034129083,Zj.jz029849033,Zj.jz008905012,Zj.jz036789071,Zj.jz012181020,Zj.jz015743081,Zj.jz016003033,Zj.jz0061…
GO:0016705	oxidoreductase activity, acting on paired donors, with incorporation or reduction of molecular oxygen	molecular_function	0.99819	1	Zj.jz019149018,Zj.jz027983069,Zj.jz034129083,Zj.jz036789080,Zj.jz031417024,Zj.jz044849109,Zj.jz014013003
GO:0006807	nitrogen compound metabolic process	biological_process	0.9984	1	Zj.jz041065012,Zj.jz020765015,Zj.jz012181020,Zj.jz044849104,Zj.jz039613035,Zj.jz031417024,Zj.jz000799125,Zj.jz003639012,Zj.jz043709009,Zj.jz015743083,Zj.jz037877024,Zj.jz015743054,Zj.jz013123003,Zj.jz008869019,Zj.jz028857022,Zj.jz008869038,Zj.jz044849053,Zj.jz000799114,Zj.jz041065032,Zj.jz041065033,Zj.jz012181019,Zj.jz039613012,Zj.jz033925047,Zj.jz025819026,Zj.jz012139047,Zj.jz016587047,Zj.jz0339…
GO:0016741	transferase activity, transferring one-carbon groups	molecular_function	0.99849	1	Zj.jz041065012,Zj.jz028857020,Zj.jz041065020,Zj.jz030633026,Zj.jz003639007,Zj.jz003639027,Zj.jz015743002,Zj.jz036789062
GO:1901360	organic cyclic compound metabolic process	biological_process	0.99895	1	Zj.jz012139047,Zj.jz025819026,Zj.jz016587047,Zj.jz033925054,Zj.jz003639031,Zj.jz016003057,Zj.jz019149018,Zj.jz008511066,Zj.jz033925067,Zj.jz025819027,Zj.jz015743010,Zj.jz000799135,Zj.jz037921119,Zj.jz016003053,Zj.jz007153007,Zj.jz003639005,Zj.jz020765006,Zj.jz000799140,Zj.jz043797018,Zj.jz016587046,Zj.jz034129077,Zj.jz037877022,Zj.jz039613031,Zj.jz006119092,Zj.jz016587065,Zj.jz036009071,Zj.jz0448…
GO:0030001	metal ion transport	biological_process	0.99896	1	Zj.jz018655014,Zj.jz027983067,Zj.jz008869036,Zj.jz004541043,Zj.jz026591004,Zj.jz008869037
GO:0044710	single-organism metabolic process	biological_process	0.9999	1	Zj.jz031417024,Zj.jz029849002,Zj.jz044849049,Zj.jz016587025,Zj.jz016003033,Zj.jz044849104,Zj.jz020529053,Zj.jz014013003,Zj.jz036789058,Zj.jz012181021,Zj.jz034129083,Zj.jz029849056,Zj.jz008511030,Zj.jz012181019,Zj.jz012139048,Zj.jz008869038,Zj.jz044849059,Zj.jz043709009,Zj.jz016587061,Zj.jz044849063,Zj.jz032501022,Zj.jz033925067,Zj.jz029849013,Zj.jz015743010,Zj.jz003639005,Zj.jz037921131,Zj.jz0288…
GO:0046906	tetrapyrrole binding	molecular_function	0.99997	1	Zj.jz016003034,Zj.jz027983069,Zj.jz019333001,Zj.jz036789056
GO:0020037	heme binding	molecular_function	0.99999	1	Zj.jz036789056,Zj.jz027983069,Zj.jz016003034
GO:0005506	iron ion binding	molecular_function	1	1	Zj.jz041065034,Zj.jz027983069
GO:0055114	oxidation-reduction process	biological_process	1	1	Zj.jz044849109,Zj.jz029849013,Zj.jz044849110,Zj.jz008869155,Zj.jz036009070,Zj.jz037921131,Zj.jz003639005,Zj.jz028857018,Zj.jz019149018,Zj.jz028857020,Zj.jz006119090,Zj.jz043797010,Zj.jz006429010,Zj.jz036789056,Zj.jz016003038,Zj.jz019333001,Zj.jz016587021,Zj.jz027983069,Zj.jz041065020,Zj.jz017713020,Zj.jz017713022,Zj.jz003639006,Zj.jz033925045,Zj.jz037921246,Zj.jz044485015,Zj.jz031417024,Zj.jz0165…
GO:0016491	oxidoreductase activity	molecular_function	1	1	Zj.jz043797010,Zj.jz036789056,Zj.jz033925044,Zj.jz016003038,Zj.jz016587021,Zj.jz036789044,Zj.jz027983069,Zj.jz029849013,Zj.jz044849109,Zj.jz044849110,Zj.jz037921119,Zj.jz008869155,Zj.jz036009070,Zj.jz003639005,Zj.jz016003057,Zj.jz028857018,Zj.jz019149018,Zj.jz006119090,Zj.jz003639013,Zj.jz033925045,Zj.jz037921246,Zj.jz044485015,Zj.jz041065020,Zj.jz017713020,Zj.jz003639006,Zj.jz020765016,Zj.jz0013…
