# Supplementary material for: Genomic analyses of diverse wild and cultivated accessions provide insights into the evolutionary history of jujube
Source: Plant Biotechnol J. 2020 Sep 30;19(3):517–31. doi: 10.1111/pbi.13480 (PMC7955879; doi:10.1111/pbi.13480)
Supplement: Supplementary file 8 — Table S8 List of genes in the domestication region highly associated with reproduction system and fruit size. [file PBI-19-517-s011.xlsx]

## Sheet: Reproduction system
Table S8 List of genes in the domestication region highly associated with reproduction system and fruit size
Transcript_ID	Chr	Start	End	π ratio	FST	XP-CLR	Arabidopsis orthologs		Description
							Gene ID	Gene name
Zj.jz008511039	Chr01	14419956	14426255	2.2	0.2	254.82	AT4G21270	ATK1	kinesin-1
Zj.jz017713035	Chr01	16373881	16385423	2.16	0.31	-	AT4G21530	APC4	anaphase-promoting complex subunit 4
Zj.jz017713006	Chr01	16924457	16935083	2.62	0.25	-	AT1G61140	EDA16	uncharacterized protein LOC107423781, partial
Zj.jz040731069	Chr03	15539973	15560321	3.26	-	-	AT5G05560	APC1	anaphase-promoting complex subunit 1
Zj.jz029983014	Chr04	17790358	17795693	2.64	0.25	-	AT5G11530	EMF1	EMBRYONIC FLOWER 1-like
Zj.jz006119092	Chr04	23965259	23971192	2.61	0.24	-	AT2G25840	OVA4	tryptophan--tRNA ligase, chloroplastic/mitochondrial
Zj.jz037653027	Chr06	2321492	2324546	-	0.48	594.51	AT2G45280	RAD51C	DNA repair protein RAD51 homolog 3-like isoform X1
Zj.jz007373109	Chr07	18595372	18599994	1.85	0.26	76.32	AT4G28600	NPGR2	tetratricopeptide repeat protein 7A
Zj.jz003639028	Chr08	660445	666506	2.3	0.22	-	AT3G56990	EDA7	embryo sac development arrest 7
Zj.jz015743041	Chr09	6192854	6198596	4.7	0.41	63.72	AT1G67960	POD1	protein POLLEN DEFECTIVE IN GUIDANCE 1-like
Zj.jz015743038	Chr09	6227648	6247730	4.7	0.41	66.36	AT1G24706	TH02	LOW QUALITY PROTEIN: THO complex subunit 2
Zj.jz012181013	Chr10	18880132	18883708	2.39	-	-	AT1G06660	JASON	protein JASON
Zj.jz033925032	Chr11	20288066	20293817	2.39	-	-	AT2G34630	GPS1	geranyl diphosphate synthase 1

## Sheet: Fruit size
Gene ID	Chr	Start	End	π ratio	FST	XP-CLR	Orthologs	Description
Zj.jz037877015	Chr01	15751807	15753300	2.06	0.34	-		putative cyclin-D6-1
Zj.jz007153006	Chr02	1681355	1683578	2.5	0.27	-		G2/mitotic-specific cyclin S13-7-like
Zj.jz009355017	Chr03	353605	360865	3.73	-	-		putative cyclin-B3-1
Zj.jz032501031	Chr04	4988603	4993838	2.17	0.23	104.43		cyclin a2;1
Zj.jz028857010	Chr04	14167786	14171331	4.01	-	-		cyclin-A1-4-like
Zj.jz000799059	Chr04	22404929	22406318	2.06	-	-		cyclin-D5-1-like
Zj.jz006119226	Chr04	23117037	23118543	1.87	-	-		cyclin-D3-1-like
Zj.jz003639069	Chr08	338711	341463	-	0.23	-		G2/mitotic-specific cyclin S13-7-like
Zj.jz029849045	Chr09	5382535	5383874	3.29	0.33	-	FW2.2/CNR1	protein PLANT CADMIUM RESISTANCE 2-like
Zj.jz018655012	Chr09	6746962	6758152	5.79	0.34	76.66		cyclin J18
Zj.jz015743044	Chr09	6170983	6174507	4.7	0.41	63.72		cyclin family protein
Zj.jz042849017	Chr10	5350195	5351216	3.08	-	-		cyclin-U1-1
Zj.jz033925064	Chr11	20550380	20559849	3.53	0.28	-		cyclin-T1-4-like
