# Supplementary material for: Genomic analyses of diverse wild and cultivated accessions provide insights into the evolutionary history of jujube
Source: Plant Biotechnol J. 2020 Sep 30;19(3):517–31. doi: 10.1111/pbi.13480 (PMC7955879; doi:10.1111/pbi.13480)
Supplement: Supplementary file 9 — Table S9 List of candidate genes associated with fruit weight harbored in two GWAS peaks on chromosome 1. [file PBI-19-517-s002.xlsx]

## Sheet: Peak1 genes
Table S9 List of candidate genes associated with fruit weight harbored in two GWAS peaks on chromosome 1
Gene ID	Description	Junzao (FPKM)
		Leaf	Phloem	Flower	Enlargement fruit	Half red fruit	Full red fruit
Zj.jz038707042	NA	0.234251	0.547444	0.0424869	0.084968	0	0
Zj.jz038707043	NA	1.77743	2.70847	2.4697	0.373748	0.693635	1.07307
Zj.jz038707044	NA	0.254583	1.38217	0.222411	0.0501771	0.28182	0.270911
Zj.jz038707045	NA	0	0.42026	0	0	0	0.0934613
Zj.jz038707046	NA	0	0	0	0	0	0
Zj.jz038707047	NA	0.0354521	0.320044	0	0	0	0
Zj.jz038707048	NA	0.205587	0.23374	0.230982	0	0	0
Zj.jz038707049	PREDICTED: calcium-binding protein PBP1-like	8.08267	26.6378	94.6653	0.241503	0.13564	0
Zj.jz038707050	PREDICTED: zinc finger protein CONSTANS-LIKE 9-like	197.961	484.818	170.418	84.6077	118.728	45.4864
Zj.jz038707051	PREDICTED: uncharacterized protein LOC107430938	105.906	263.691	186.739	216.786	211.025	246.402
Zj.jz038707052	NA	0	0	0	0	0	0
Zj.jz038707053	PREDICTED: uncharacterized protein LOC107430873	0.0515975	0.113367	5.46834	1.71997	3.25038	1.61354
Zj.jz038707054	NA	0	0	0.0186727	0	0	0
Zj.jz038707055	PREDICTED: tRNA (guanine(37)-N1)-methyltransferase 1-like	16.0242	15.1637	14.8011	13.9441	15.6221	6.71392
Zj.jz038707056	PREDICTED: dr1-associated corepressor homolog	0.0253165	0	1.35131	0	0	0.0610737
Zj.jz038707057	NA	24.6313	20.5818	40.6599	41.8745	71.2188	100.357
Zj.jz038707058	PREDICTED: cytochrome b6-f complex iron-sulfur subunit 2, chloroplastic-like	1509.71	140.76	174.274	56.7505	217.035	107.355
Zj.jz038707059	PREDICTED: probable serine/threonine-protein kinase abkC	16.1717	11.2751	16.2622	7.37913	6.13412	5.60145
Zj.jz038707060	PREDICTED: protein ODORANT1	0.165976	1.54307	10.8196	0.510042	0.0458345	0.101678
Zj.jz038707061	NA	0	0	0.286863	0	0	0
Zj.jz038707062	NA	6.94264	19.5468	22.6271	1.3171	3.08492	2.70597
Zj.jz038707063	PREDICTED: uncharacterized protein LOC107430462	1.21763	12.0752	16.2682	0.768228	4.98595	4.36045
Zj.jz038707064	NA	3.53369	26.062	59.3755	37.5482	150.997	187.86
Zj.jz038707065	NA	13.4845	22.7897	36.7503	9.76254	24.3695	10.2923
Zj.jz038707066	PREDICTED: uncharacterized protein LOC107430248	4.03505	13.3232	23.9811	8.59437	3.37424	0.727738
Zj.jz038707067	PREDICTED: uncharacterized protein LOC107430306	25.2426	26.2958	49.1004	15.1862	41.6157	21.1044
Zj.jz038707068	PREDICTED: uncharacterized protein LOC107430339	6.28659	3.93225	4.58423	1.26789	1.32249	0
Zj.jz038707069	NA	0.675521	0.416057	0.615181	0	0.22245	0
Zj.jz038707070	PREDICTED: vesicle-associated protein 4-1-like	50.3781	100.778	52.3749	31.8777	59.1964	75.5634
Zj.jz038707071	PREDICTED: uncharacterized protein LOC107430404	9.22399	43.1077	51.3837	152.277	223.876	363.827
Zj.jz038707072	PREDICTED: dynein light chain LC6, flagellar outer arm	29.7041	13.4	2.94584	2.00708	7.28975	4.00115
Zj.jz038707073	PREDICTED: cyclic nucleotide-gated ion channel 4	55.7366	36.9778	125.715	33.5106	7.50892	3.0027
Zj.jz038707074	NA	14.599	23.4258	10.3592	14.056	7.64068	6.49027
Zj.jz038707076	PREDICTED: double-strand break repair protein MRE11	7.49174	9.73175	9.55586	4.41503	5.41651	7.59225
Zj.jz038707077	PREDICTED: uncharacterized protein LOC107430470	13.225	2.65179	12.0926	4.52101	2.23672	1.68785
Zj.jz038707078	PREDICTED: chlorophyll a-b binding protein 13, chloroplastic	1531.39	519.247	369.197	108.563	96.5454	77.8271
Zj.jz038707079	NA	29.3088	21.8496	26.8121	11.5643	12.0879	8.78712
Zj.jz038707080	NA	25.6991	27.1098	25.4392	10.7126	9.13731	6.44746
Zj.jz038707081	PREDICTED: B3 domain-containing protein Os07g0563300-like	0.42979	0.626936	1.41046	1.28178	0.914178	1.95193
Zj.jz038707082	NA	62.375	57.7409	20.198	16.5187	24.9101	13.2767
Zj.jz038707083	PREDICTED: uncharacterized protein LOC107430433	82.6548	12.068	16.3106	0.246173	0.852623	0.562317
Zj.jz038707084	PREDICTED: probable ADP-ribosylation factor GTPase-activating protein AGD5	56.6932	101.284	77.0397	143.14	151.84	160.784

## Sheet: Peak2 genes
Gene ID	Description	Junzao (FPKM)
		Leaf	Phloem	Flower	Enlargement fruit	Half red fruit	Full red fruit
Zj.jz038707004	NA	0.725887	2.27437	1.46094	4.02704	1.33762	1.21391
Zj.jz038707005	NA	0	0	0.125577	0	0	0
Zj.jz038707006	PREDICTED: organic cation/carnitine transporter 4	31.7465	17.674	29.0242	22.6006	0.519955	0.777324
Zj.jz038707007	NA	39.0414	39.0904	39.676	31.4036	0.817831	1.51187
Zj.jz038707008	PREDICTED: uncharacterized protein LOC107431323	608.459	343.585	97.5657	676.846	210.768	35.5687
Zj.jz038707009	PREDICTED: glycine-rich RNA-binding protein 3, mitochondrial	88.1087	246.529	144.794	245.564	179.662	114.277
Zj.jz038707010	PREDICTED: putative beta-glucosidase 41	1.18368	3.50867	2.66163	0.874543	0.632717	0.313963
Zj.jz038707011	PREDICTED: mRNA cap guanine-N7 methyltransferase 1	24.1449	36.9363	45.3928	37.9295	39.9603	62.8534
Zj.jz038707012	NA	144.469	208.393	140.932	146.845	158.575	189.768
Zj.jz038707013	PREDICTED: uncharacterized protein LOC107431343	10.7103	33.4848	7.39266	1.23108	0.936789	0.593754
Zj.jz038707014	PREDICTED: DAG protein, chloroplastic-like	128.027	112.125	92.1119	38.6686	53.9099	40.2307
Zj.jz038707015	NA	0	0	0	0	0	0
Zj.jz038707016	NA	0.0948327	0.375955	0.1836	0.0447362	0.402018	0.0278695
Zj.jz038707017	NA	0.0543318	0	0.0582613	0	0.164778	0.0685383
Zj.jz039969001	PREDICTED: chitin-inducible gibberellin-responsive protein 1-like	4.69678	3.39602	13.2325	3.98603	3.72176	16.2119
Zj.jz039969002	PREDICTED: calcium/calmodulin-regulated receptor-like kinase 1	8.41035	8.3067	14.6858	12.8927	7.55017	7.47495
Zj.jz039969003	PREDICTED: 50S ribosomal protein L24, chloroplastic	232.948	38.7641	84.4681	14.6227	46.9553	11.8758
Zj.jz039969004	PREDICTED: dihydroflavonol-4-reductase	0.012946	11.8331	18.4314	0.0417203	0.140593	0.0519813
Zj.jz039969007	NA	0	0	0	0	0	0
Zj.jz039969008	PREDICTED: probable histone H2A.3	443.06	510.282	574.057	376.552	395.319	421.745
Zj.jz039969009	NA	0	0	0.0334264	0	0	0
Zj.jz039969010	PREDICTED: formin-like protein 5	6.04582	4.13364	13.9063	16.8199	14.4737	16.0355
Zj.jz039969011	PREDICTED: 21.7 kDa class VI heat shock protein isoform X1	17.6553	4.44333	13.3566	30.57	19.7208	12.3069
Zj.jz039969012	PREDICTED: kinesin-3	8.72532	1.87253	16.4249	2.55672	0.767321	0.231013
Zj.jz039969013	PREDICTED: photosynthetic NDH subunit of lumenal location 3, chloroplastic-like	53.6537	2.43637	1.85657	0.167257	0.37576	0.0833573
Zj.jz039969014	NA	0	0	0	0.0928276	0	0
Zj.jz039969015	PREDICTED: thioredoxin-like protein CXXS1	0.793871	1.06292	9.53517	13.3346	3.10537	9.52281
Zj.jz039969016	PREDICTED: transcription factor ILR3	248.197	343.467	308.959	200.32	187.569	175.059
Zj.jz039969017	PREDICTED: uncharacterized protein LOC107431664	46.5728	37.373	21.8543	9.01921	12.9733	0.963211
Zj.jz039969018	PREDICTED: probable galacturonosyltransferase 12	7.49812	0.409045	3.4808	0.208601	0.374916	0.0693083
Zj.jz039969019	PREDICTED: disease resistance protein At4g27190-like	0.159392	0.0855205	0.775446	0.0534259	0.437241	0.589584
Zj.jz039969020	NA	0	0	0	0	0	0
Zj.jz039969021	NA	0	0	0	0	0	0
Zj.jz039969022	NA	0	0	0	0	0	0
Zj.jz039969023	NA	0	0	0	0	0	0
Zj.jz039969024	NA	0.0104406	0.390612	0.138142	0	0	0
Zj.jz039969025	PREDICTED: disease resistance protein At4g27190-like	1.02627	0.74592	1.31285	0.125743	0.390506	0.74648
