# Supplementary material for: Genomic analyses of diverse wild and cultivated accessions provide insights into the evolutionary history of jujube
Source: Plant Biotechnol J. 2020 Sep 30;19(3):517–31. doi: 10.1111/pbi.13480 (PMC7955879; doi:10.1111/pbi.13480)
Supplement: Supplementary file 10 — Table S10 List of the representative accessions of fresh and dry jujubes used in F ST and XP‐CLR analyses. [file PBI-19-517-s015.xlsx]

## Sheet: Jujube accessions
Table S10 List of the representative accessions of fresh and dry jujubes used in FST and XP-CLR analyses
Fresh jujubes	Dry jujubes
Z1	Z12
Z6	Z13
Z8	Z15
Z11	Z18
Z16	Z20
Z24	Z22
Z27	Z26
Z28	Z29
Z41	Z31
Z47	Z32
Z48	Z33
Z55	Z34
Z70	Z38
Z72	Z39
Z73	Z44
Z77	Z49
Z78	Z57
Z91	Z59
Z118	Z61
Z128	Z67
Z139	Z68
Z145	Z71
Z158	Z75
Z177	Z86
Z184	Z87
Z185	Z96
Z190	Z97
Z192	Z100
Z198	Z112
Z207	Z134
Z218	Z138
Z220	Z157
Z221	Z159
Z228	Z165
Z229	Z169
Z231	Z172
Z236	Z178
Z238	Z188
Z239	Z201
Z240	Z204
Z241	Z205
Z272	Z225
Z290	Z226
	Z244
	Z256
	Z260
	Z269
	Z276
	Z280
	Z281
