# Supplementary material for: Genomic analyses of diverse wild and cultivated accessions provide insights into the evolutionary history of jujube
Source: Plant Biotechnol J. 2020 Sep 30;19(3):517–31. doi: 10.1111/pbi.13480 (PMC7955879; doi:10.1111/pbi.13480)
Supplement: Supplementary file 11 — Table S11 List of candidate selection regions by F ST and XP‐CLR between fresh and dry jujubes. [file PBI-19-517-s012.xlsx]

## Sheet: Fst
Table S11 List of candidate selection regions by FST and XP-CLR between fresh and dry jujubes
Chr	Start	End	FST
Chr01	2080001	2170000	0.09
Chr01	10780001	10830000	0.06
Chr01	14715001	14790000	0.1
Chr01	16485001	16565000	0.07
Chr01	17350001	17480000	0.07
Chr01	17480001	17565000	0.08
Chr01	17660001	18380000	0.19
Chr01	18650001	18985000	0.1
Chr01	19035001	19155000	0.08
Chr01	19240001	19500000	0.08
Chr01	19775001	19865000	0.07
Chr01	19945001	20015000	0.07
Chr01	21780001	21830000	0.06
Chr01	22750001	23095000	0.1
Chr01	23790001	24005000	0.11
Chr01	24045001	24110000	0.07
Chr01	24155001	24230000	0.06
Chr01	24290001	24380000	0.07
Chr01	26120001	26180000	0.06
Chr01	32535001	32595000	0.07
Chr02	185001	310000	0.11
Chr02	1425001	1515000	0.07
Chr02	1770001	1830000	0.06
Chr02	7650001	7775000	0.08
Chr02	14130001	14285000	0.09
Chr02	23150001	23220000	0.07
Chr02	23365001	23445000	0.07
Chr03	5055001	5115000	0.08
Chr03	10240001	10500000	0.09
Chr03	14420001	14525000	0.11
Chr03	15320001	15395000	0.07
Chr03	15410001	15470000	0.06
Chr03	15715001	15800000	0.07
Chr03	15955001	16025000	0.07
Chr03	16315001	16380000	0.07
Chr03	16665001	16780000	0.08
Chr03	18210001	18290000	0.08
Chr03	18330001	18445000	0.08
Chr03	19245001	19300000	0.07
Chr03	19465001	19615000	0.1
Chr03	20900001	21145000	0.08
Chr03	21150001	21245000	0.13
Chr03	21270001	21575000	0.15
Chr03	22270001	22345000	0.07
Chr03	22870001	23040000	0.09
Chr04	240001	475000	0.08
Chr04	1105001	1185000	0.07
Chr04	6335001	6470000	0.1
Chr04	8195001	8250000	0.08
Chr04	8260001	8385000	0.08
Chr04	8425001	8510000	0.08
Chr04	11045001	11160000	0.08
Chr04	11470001	11520000	0.07
Chr04	12310001	12365000	0.06
Chr04	15635001	15700000	0.07
Chr04	16930001	16985000	0.06
Chr05	90001	165000	0.09
Chr05	385001	545000	0.21
Chr05	560001	700000	0.13
Chr05	700001	925000	0.1
Chr05	935001	1155000	0.1
Chr05	1170001	1260000	0.08
Chr05	1305001	1410000	0.09
Chr05	1800001	1905000	0.09
Chr05	2150001	2220000	0.07
Chr05	2315001	2445000	0.16
Chr05	2490001	2550000	0.06
Chr05	2560001	2675000	0.1
Chr05	3040001	3175000	0.09
Chr05	3670001	3760000	0.07
Chr05	5035001	5095000	0.07
Chr05	5385001	5440000	0.06
Chr05	5885001	5980000	0.06
Chr05	7615001	7740000	0.09
Chr05	8115001	8220000	0.1
Chr05	10395001	10445000	0.06
Chr06	2280001	2345000	0.06
Chr06	2380001	2470000	0.08
Chr06	2700001	2765000	0.06
Chr06	2775001	2845000	0.08
Chr06	2995001	3060000	0.07
Chr06	8085001	8180000	0.08
Chr06	8205001	8355000	0.09
Chr06	9265001	9360000	0.08
Chr06	10660001	10735000	0.07
Chr06	11285001	11380000	0.07
Chr06	12900001	12955000	0.06
Chr06	13845001	13910000	0.07
Chr06	19775001	19835000	0.09
Chr07	820001	905000	0.07
Chr07	3300001	3360000	0.06
Chr07	4270001	4320000	0.06
Chr07	5015001	5155000	0.1
Chr07	5650001	5745000	0.08
Chr07	5885001	5940000	0.06
Chr07	6005001	6100000	0.08
Chr07	7030001	7255000	0.14
Chr07	8150001	8220000	0.08
Chr07	8280001	8480000	0.1
Chr07	8990001	9120000	0.08
Chr07	9580001	9660000	0.07
Chr07	10345001	10405000	0.07
Chr07	10560001	10640000	0.06
Chr07	10660001	10710000	0.06
Chr07	10955001	11005000	0.06
Chr07	11055001	11250000	0.14
Chr07	11545001	11660000	0.08
Chr07	11745001	11880000	0.08
Chr07	12035001	12090000	0.06
Chr07	13820001	13890000	0.07
Chr07	13905001	14070000	0.09
Chr07	14390001	14440000	0.06
Chr07	15470001	15550000	0.07
Chr07	19370001	19420000	0.07
Chr07	19435001	19530000	0.08
Chr07	19545001	19705000	0.09
Chr08	350001	420000	0.08
Chr08	630001	690000	0.07
Chr08	1025001	1205000	0.09
Chr08	1290001	1345000	0.07
Chr08	1350001	1500000	0.11
Chr08	1610001	1670000	0.07
Chr08	1690001	1840000	0.06
Chr08	1920001	1985000	0.07
Chr08	2475001	2565000	0.08
Chr08	3070001	3200000	0.09
Chr08	3255001	3320000	0.07
Chr08	3805001	3885000	0.08
Chr08	3910001	3980000	0.07
Chr08	4015001	4100000	0.07
Chr08	4595001	4665000	0.06
Chr08	4720001	4820000	0.07
Chr08	5915001	6015000	0.07
Chr08	6700001	6790000	0.08
Chr08	6880001	6975000	0.07
Chr08	7220001	7320000	0.09
Chr08	7410001	7515000	0.08
Chr08	7525001	7680000	0.11
Chr08	7685001	7940000	0.15
Chr08	8025001	8265000	0.12
Chr08	9860001	9955000	0.07
Chr08	10290001	10360000	0.08
Chr08	10385001	10435000	0.06
Chr08	10475001	10525000	0.06
Chr08	10910001	10990000	0.08
Chr08	11450001	11555000	0.12
Chr08	11780001	11850000	0.06
Chr08	12420001	12470000	0.06
Chr08	12605001	12660000	0.07
Chr08	12695001	12950000	0.1
Chr08	13045001	13110000	0.07
Chr08	13165001	13255000	0.08
Chr08	13265001	13350000	0.07
Chr08	13350001	13445000	0.08
Chr09	75001	130000	0.07
Chr09	370001	430000	0.07
Chr09	1360001	1410000	0.06
Chr09	3785001	3865000	0.07
Chr09	9455001	9595000	0.08
Chr09	9715001	9765000	0.08
Chr09	9795001	9875000	0.07
Chr09	10965001	11020000	0.07
Chr09	11665001	11715000	0.06
Chr09	12555001	12605000	0.06
Chr09	12770001	12845000	0.08
Chr09	12985001	13050000	0.07
Chr09	13120001	13210000	0.07
Chr09	13375001	13430000	0.06
Chr09	15595001	15650000	0.07
Chr09	17795001	17855000	0.07
Chr09	18055001	18110000	0.06
Chr09	18330001	18460000	0.07
Chr09	18495001	18630000	0.11
Chr09	18970001	19060000	0.08
Chr09	19290001	19380000	0.09
Chr09	19585001	19800000	0.12
Chr09	19805001	19915000	0.08
Chr09	20660001	20795000	0.08
Chr09	20825001	20920000	0.1
Chr09	20920001	21025000	0.14
Chr10	1370001	1445000	0.08
Chr10	20415001	20470000	0.06
Chr10	20955001	21045000	0.08
Chr10	21175001	21305000	0.07
Chr10	21375001	21460000	0.07
Chr10	22390001	22490000	0.09
Chr10	22540001	22590000	0.06
Chr11	835001	1005000	0.09
Chr11	3535001	3585000	0.08
Chr11	18315001	18365000	0.07
Chr11	18375001	18570000	0.11
Chr11	18660001	18720000	0.07
Chr12	9590001	9655000	0.07
Chr12	10960001	11120000	0.11
Chr12	11135001	11250000	0.11
Chr12	12260001	13570000	0.19
Chr12	14295001	14425000	0.14
Chr12	14800001	14890000	0.07
Chr12	14990001	15065000	0.06
Chr12	15180001	15250000	0.06
Chr12	15320001	15435000	0.12

## Sheet: XP-CLR
Chr	Start	End	XP-CLR
Chr01	2110001	2175000	41.85
Chr01	6885001	6955000	45.27
Chr01	6960001	7055000	71.12
Chr01	7220001	7270000	41.56
Chr01	10625001	10675000	41.3
Chr01	10735001	10795000	43.06
Chr01	11250001	11340000	50.21
Chr01	11960001	12140000	145.72
Chr01	17795001	17960000	89.83
Chr01	18045001	18125000	65.03
Chr01	18185001	18250000	47.15
Chr01	18750001	18845000	65.27
Chr01	19000001	19165000	254.84
Chr01	21760001	21885000	96.99
Chr01	22680001	22745000	46.35
Chr01	22765001	22875000	135.94
Chr01	22940001	23100000	117.86
Chr01	24200001	24265000	41.32
Chr01	24285001	24450000	70.31
Chr01	24770001	24880000	96.65
Chr01	25535001	25630000	49.46
Chr01	25920001	26040000	83.86
Chr01	26065001	26115000	40.03
Chr01	28000001	28110000	99.67
Chr01	29415001	29470000	41.63
Chr01	29520001	29595000	48.84
Chr01	30980001	31070000	62.93
Chr01	31500001	31590000	49.41
Chr01	31665001	31755000	51.28
Chr01	33475001	33530000	43.96
Chr02	295001	390000	77.64
Chr02	670001	745000	42.89
Chr02	1595001	1665000	51.98
Chr02	1690001	1745000	39.77
Chr02	4105001	4155000	40.55
Chr02	6480001	6550000	45.9
Chr02	6965001	7030000	45.56
Chr02	8615001	8710000	67.68
Chr02	11490001	11545000	44.31
Chr02	12155001	12245000	62.15
Chr02	13235001	13310000	45.02
Chr02	13730001	14085000	135.78
Chr02	14120001	14355000	128.44
Chr02	14480001	14565000	49.06
Chr02	14615001	14665000	41.47
Chr02	15290001	15385000	59.28
Chr02	15795001	15880000	45.2
Chr03	3940001	4030000	64.52
Chr03	9190001	9275000	52.77
Chr03	9960001	10035000	40.45
Chr03	10385001	10455000	50.95
Chr03	13120001	13305000	105.24
Chr03	14150001	14330000	141.58
Chr03	14735001	14870000	57.25
Chr03	14980001	15070000	58.71
Chr03	15160001	15270000	47.3
Chr03	15430001	15595000	86.45
Chr03	15655001	15780000	56.29
Chr03	16565001	16690000	157.89
Chr03	17100001	17160000	49.34
Chr03	17930001	18175000	67.59
Chr03	18220001	18380000	99.89
Chr03	19200001	19285000	49.04
Chr03	19430001	19570000	119.74
Chr03	20405001	20500000	61.56
Chr03	21330001	21420000	60.61
Chr04	690001	750000	40.79
Chr04	1065001	1115000	39.6
Chr04	4005001	4120000	49.48
Chr04	4975001	5055000	67.14
Chr04	5130001	5310000	242.55
Chr04	5385001	5605000	83.04
Chr04	6215001	6295000	58.55
Chr04	6300001	6400000	75.13
Chr04	7685001	7760000	48.18
Chr04	8255001	8490000	183.25
Chr04	8625001	8795000	108.22
Chr04	9900001	9980000	53.75
Chr04	10345001	10460000	154.28
Chr04	11075001	11135000	41.28
Chr04	11670001	11790000	62.92
Chr04	12205001	12355000	106.28
Chr04	12520001	12620000	89.38
Chr04	12725001	12820000	68.64
Chr04	13660001	13750000	57.72
Chr04	13750001	13845000	44.89
Chr04	15300001	15355000	43.47
Chr04	15555001	15665000	62.03
Chr04	16500001	16585000	41.94
Chr04	16610001	16710000	79.58
Chr04	16865001	16965000	85.56
Chr04	17230001	17300000	56.66
Chr04	21210001	21300000	50.23
Chr05	385001	520000	257.45
Chr05	555001	700000	265.14
Chr05	725001	845000	184.57
Chr05	880001	930000	40.79
Chr05	975001	1065000	50.81
Chr05	1175001	1270000	65.97
Chr05	1305001	1425000	138.05
Chr05	1545001	1600000	46.18
Chr05	1780001	1875000	54.08
Chr05	2130001	2220000	50.1
Chr05	2300001	2415000	78.86
Chr05	2540001	2645000	63.17
Chr05	2665001	2845000	134.91
Chr05	4020001	4070000	42.2
Chr05	4855001	4910000	41.82
Chr05	5885001	5985000	89.58
Chr05	5985001	6080000	46.43
Chr05	6690001	6775000	55.44
Chr05	7555001	7740000	107.51
Chr05	8115001	8305000	129.81
Chr05	8635001	8685000	41.2
Chr05	9400001	9545000	120.92
Chr05	9710001	9930000	84.56
Chr05	10765001	10885000	87.89
Chr05	12180001	12255000	44.09
Chr05	13375001	13445000	50.5
Chr05	14435001	14615000	152.41
Chr05	14660001	14760000	106.88
Chr05	14960001	15070000	128.02
Chr05	16705001	16775000	41.26
Chr05	17610001	17705000	58.56
Chr06	2270001	2340000	44.65
Chr06	2375001	2435000	49.96
Chr06	4300001	4395000	56.79
Chr06	4475001	4545000	53.91
Chr06	6950001	7000000	45.67
Chr06	7685001	7765000	44.31
Chr06	9285001	9335000	40.56
Chr06	10575001	10680000	93.46
Chr06	10690001	10745000	48.76
Chr06	10745001	10840000	64.39
Chr06	11005001	11065000	45
Chr06	11400001	11450000	42.36
Chr06	12175001	12230000	46.14
Chr06	13840001	13965000	85.03
Chr06	14090001	14185000	56.3
Chr06	18230001	18325000	57.03
Chr06	18435001	18575000	73.8
Chr06	18585001	18730000	85.26
Chr06	18835001	18950000	179.62
Chr06	19070001	19185000	81.81
Chr06	19350001	19430000	53.29
Chr06	19610001	19750000	111.81
Chr06	20325001	20430000	67.49
Chr06	20735001	20820000	57.72
Chr06	21305001	21395000	52.7
Chr06	22010001	22235000	228.68
Chr07	825001	915000	46.28
Chr07	1070001	1165000	56.27
Chr07	1200001	1295000	63.78
Chr07	1350001	1440000	59.06
Chr07	2005001	2055000	41.52
Chr07	2895001	2970000	43.18
Chr07	3330001	3420000	61.43
Chr07	5415001	5470000	42.3
Chr07	5685001	5735000	39.83
Chr07	6005001	6125000	139.16
Chr07	6975001	7150000	63.81
Chr07	7170001	7250000	46.36
Chr07	7425001	7510000	44.49
Chr07	8175001	8240000	43.56
Chr07	8385001	8445000	40.6
Chr07	9030001	9085000	42.32
Chr07	9565001	9635000	50.76
Chr07	10155001	10250000	52.42
Chr07	10295001	10390000	74.36
Chr07	10775001	10875000	69.74
Chr07	11125001	11205000	53.64
Chr07	12790001	12880000	43.2
Chr07	13980001	14055000	58.19
Chr07	14095001	14145000	41.98
Chr07	14905001	15130000	113.2
Chr07	15390001	15545000	77.48
Chr07	15770001	15880000	104.93
Chr07	16300001	16395000	64.77
Chr08	1390001	1485000	51.93
Chr08	1780001	1840000	42.13
Chr08	2240001	2300000	43.34
Chr08	2565001	2635000	54.37
Chr08	4020001	4075000	46.96
Chr08	4780001	4885000	115.98
Chr08	6725001	6805000	51.08
Chr08	6900001	7000000	76.64
Chr08	7250001	7345000	81.74
Chr08	7595001	7655000	41.81
Chr08	7735001	7830000	78.84
Chr08	8050001	8275000	155.27
Chr08	10535001	10590000	42.99
Chr08	10905001	10985000	57.55
Chr08	11405001	11485000	50.13
Chr08	12050001	12125000	54.44
Chr08	12765001	12860000	54.13
Chr08	13400001	13480000	46.25
Chr08	13725001	13830000	78
Chr09	1275001	1525000	166.32
Chr09	6130001	6285000	58.87
Chr09	6400001	6590000	208.13
Chr09	6675001	6830000	85.49
Chr09	7420001	7480000	43.92
Chr09	8055001	8130000	42.62
Chr09	8425001	8480000	41.75
Chr09	8650001	8740000	50.31
Chr09	9170001	9255000	43.28
Chr09	9440001	9605000	204.71
Chr09	9775001	9900000	105.35
Chr09	10035001	10225000	168.31
Chr09	10605001	10675000	44.59
Chr09	10765001	10815000	41.13
Chr09	11885001	12055000	98.1
Chr09	12220001	12305000	54.59
Chr09	13185001	13250000	45.3
Chr09	13900001	14000000	97.17
Chr09	15845001	15930000	52.95
Chr09	16765001	16860000	79.39
Chr09	19060001	19120000	42.25
Chr09	19530001	19665000	72.46
Chr09	19675001	19795000	98.29
Chr10	6155001	6250000	44.29
Chr10	6640001	6730000	48.48
Chr10	6765001	6920000	91.2
Chr10	16340001	16395000	42.31
Chr10	18060001	18150000	48.27
Chr10	19285001	19390000	84.93
Chr10	20410001	20510000	100.97
Chr10	20945001	21025000	67.2
Chr10	22005001	22110000	54.99
Chr11	320001	405000	62.76
Chr11	490001	555000	44.53
Chr11	750001	835000	53.01
Chr11	3490001	3555000	44.52
Chr11	6395001	6490000	67.95
Chr11	6780001	6900000	61.71
Chr11	7515001	7610000	76.37
Chr11	8470001	8565000	86.04
Chr11	9675001	9725000	40.06
Chr11	9740001	9835000	77.39
Chr11	10640001	10690000	40.57
Chr11	10810001	10905000	68.2
Chr11	10970001	11065000	58.15
Chr11	11105001	11225000	122.35
Chr11	11325001	11405000	46.63
Chr11	12185001	12240000	43.14
Chr11	12265001	12415000	118.15
Chr11	12430001	12545000	143.23
Chr11	13245001	13380000	196
Chr11	15465001	15555000	52.24
Chr11	17695001	17750000	44.18
Chr11	18245001	18320000	53.3
Chr11	18375001	18570000	82.71
Chr11	18675001	18955000	119.08
Chr11	19270001	19400000	69.55
Chr11	21580001	21690000	90.45
Chr11	21820001	21960000	83.84
Chr11	21995001	22055000	40.85
Chr12	895001	980000	50.17
Chr12	1485001	1580000	66.11
Chr12	1740001	1955000	97
Chr12	4925001	5075000	72.26
Chr12	8990001	9050000	42.74
Chr12	11485001	11595000	76.92
Chr12	11600001	11840000	110.88
Chr12	12050001	12125000	54.43
Chr12	12430001	12520000	51.79
Chr12	13880001	14000000	104.96
Chr12	17535001	17615000	51.92
Chr12	17960001	18060000	48.92
Chr12	18105001	18310000	145.01
Chr12	21490001	21540000	43.17
Chr12	21575001	21640000	43.3
Chr12	22035001	22095000	43.99
