# Supplementary material for: Genomic analyses of diverse wild and cultivated accessions provide insights into the evolutionary history of jujube
Source: Plant Biotechnol J. 2020 Sep 30;19(3):517–31. doi: 10.1111/pbi.13480 (PMC7955879; doi:10.1111/pbi.13480)
Supplement: Supplementary file 12 — Table S12 Genome‐wide screening of genes within selective sweep between fresh and dry jujubes. [file PBI-19-517-s008.xlsx]

## Sheet: Fst
Table S12 Genome-wide screening of genes within selective sweep between fresh and dry jujubes
Transcript_ID	Chr	Start	End	FST	Description
Zj.jz021807081	Chr01	2086367	2087514	0.09	PREDICTED: homeobox-leucine zipper protein HAT14-like
Zj.jz021807082	Chr01	2091608	2095467	0.09	PREDICTED: protein trichome birefringence-like 5
Zj.jz021807086	Chr01	2118922	2137400	0.09	PREDICTED: calcium-transporting ATPase 10, plasma membrane-type
Zj.jz021807087	Chr01	2169737	2172843	0.09	PREDICTED: uncharacterized protein LOC107430295, partial
Zj.jz021807080	Chr01	2079100	2081574	0.09	NA
Zj.jz021807084	Chr01	2105872	2106388	0.09	NA
Zj.jz021807083	Chr01	2097696	2101047	0.09	PREDICTED: probable LRR receptor-like serine/threonine-protein kinase At1g56140
Zj.jz021807085	Chr01	2109330	2111947	0.09	NA
Zj.jz017401043	Chr01	10798408	10819280	0.06	NA
Zj.jz017401044	Chr01	10821691	10823595	0.06	NA
Zj.jz008511023	Chr01	14726553	14726918	0.1	NA
Zj.jz008511022	Chr01	14786906	14792284	0.1	PREDICTED: uncharacterized protein LOC107421404
Zj.jz008511024	Chr01	14724986	14726269	0.1	NA
Zj.jz008511025	Chr01	14718219	14723106	0.1	PREDICTED: uncharacterized protein LOC107421413
Zj.jz017713029	Chr01	16510008	16510700	0.07	NA
Zj.jz017713026	Chr01	16518661	16519455	0.07	NA
Zj.jz017713024	Chr01	16557242	16558825	0.07	PREDICTED: uncharacterized protein LOC107422988
Zj.jz017713025	Chr01	16530137	16535013	0.07	PREDICTED: pre-mRNA-splicing factor SYF1
Zj.jz017713027	Chr01	16515173	16515802	0.07	PREDICTED: vacuolar protein sorting-associated protein 28 homolog 2-like
Zj.jz017713028	Chr01	16511339	16513649	0.07	PREDICTED: phosphoribosylglycinamide formyltransferase, chloroplastic-like
Zj.jz016587082	Chr01	17472866	17474635	0.07	PREDICTED: polyphenol oxidase, chloroplastic-like
Zj.jz016587084	Chr01	17346971	17350390	0.07	NA
Zj.jz016587083	Chr01	17377546	17379356	0.07	PREDICTED: polyphenol oxidase, chloroplastic-like
Zj.jz016587081	Chr01	17552530	17555082	0.08	PREDICTED: uncharacterized protein LOC107423152
Zj.jz016587080	Chr01	17559124	17560068	0.08	PREDICTED: dof zinc finger protein DOF1.4-like
Zj.jz016587067	Chr01	17783866	17804248	0.19	PREDICTED: mediator of RNA polymerase II transcription subunit 16
Zj.jz016587068	Chr01	17754126	17758287	0.19	PREDICTED: putative serine/threonine-protein kinase isoform X3
Zj.jz016587059	Chr01	17886743	17889884	0.19	PREDICTED: uncharacterized protein LOC107423863
Zj.jz016587049	Chr01	18043492	18044744	0.19	NA
Zj.jz016587038	Chr01	18246864	18247202	0.19	NA
Zj.jz016587040	Chr01	18190885	18191157	0.19	NA
Zj.jz016587044	Chr01	18088835	18089599	0.19	NA
Zj.jz016587061	Chr01	17869743	17873498	0.19	PREDICTED: uncharacterized protein LOC107423934
Zj.jz016587043	Chr01	18118786	18125527	0.19	PREDICTED: putative nuclear RNA export factor SDE5 isoform X1
Zj.jz016587064	Chr01	17815981	17817788	0.19	PREDICTED: pre-mRNA-splicing factor 38-like
Zj.jz016587072	Chr01	17704363	17706215	0.19	PREDICTED: bifunctional epoxide hydrolase 2-like
Zj.jz016587052	Chr01	17993901	18000932	0.19	PREDICTED: RNA polymerase II transcription factor B subunit 2
Zj.jz016587051	Chr01	18002519	18006115	0.19	PREDICTED: uncharacterized protein LOC107423886
Zj.jz016587076	Chr01	17665899	17666234	0.19	NA
Zj.jz016587045	Chr01	18086468	18088200	0.19	PREDICTED: stem-specific protein TSJT1-like
Zj.jz016587033	Chr01	18265288	18266181	0.19	NA
Zj.jz016587060	Chr01	17878367	17879707	0.19	NA
Zj.jz016587065	Chr01	17809393	17815777	0.19	PREDICTED: splicing factor U2af large subunit A-like isoform X1
Zj.jz016587071	Chr01	17707402	17715020	0.19	PREDICTED: uncharacterized protein LOC107424848
Zj.jz016587031	Chr01	18286522	18287388	0.19	NA
Zj.jz016587037	Chr01	18258730	18259160	0.19	NA
Zj.jz016587030	Chr01	18294656	18297958	0.19	NA
Zj.jz016587069	Chr01	17750881	17753105	0.19	PREDICTED: clathrin light chain 2-like
Zj.jz016587073	Chr01	17701586	17703370	0.19	NA
Zj.jz016587075	Chr01	17680956	17682923	0.19	PREDICTED: protein RTF1 homolog, partial
Zj.jz016587032	Chr01	18285333	18285665	0.19	NA
Zj.jz016587041	Chr01	18129393	18180957	0.19	PREDICTED: pentatricopeptide repeat-containing protein At4g21705, mitochondrial
Zj.jz016587063	Chr01	17843297	17844008	0.19	NA
Zj.jz016587036	Chr01	18261131	18261874	0.19	NA
Zj.jz016587054	Chr01	17986989	17989827	0.19	PREDICTED: sphingolipid delta(4)-desaturase DES1-like
Zj.jz016587042	Chr01	18128358	18129091	0.19	NA
Zj.jz016587047	Chr01	18068932	18071623	0.19	NA
Zj.jz016587053	Chr01	17990910	17992681	0.19	PREDICTED: tetraspanin-19-like
Zj.jz016587077	Chr01	17659053	17660477	0.19	PREDICTED: uncharacterized protein At4g19900
Zj.jz016587050	Chr01	18027439	18032721	0.19	PREDICTED: allantoinase
Zj.jz016587035	Chr01	18262293	18262638	0.19	NA
Zj.jz016587046	Chr01	18079290	18084292	0.19	PREDICTED: endonuclease MutS2
Zj.jz016587062	Chr01	17866913	17868787	0.19	PREDICTED: CBS domain-containing protein CBSX5-like isoform X1
Zj.jz016587058	Chr01	17923022	17926475	0.19	PREDICTED: monothiol glutaredoxin-S17-like
Zj.jz016587048	Chr01	18067487	18068333	0.19	NA
Zj.jz016587057	Chr01	17934123	17934401	0.19	NA
Zj.jz016587039	Chr01	18205854	18206576	0.19	NA
Zj.jz016587028	Chr01	18365190	18366896	0.19	PREDICTED: eukaryotic translation initiation factor 3 subunit D-like
Zj.jz016587055	Chr01	17977053	17977724	0.19	NA
Zj.jz016587029	Chr01	18300243	18307256	0.19	NA
Zj.jz016587070	Chr01	17733047	17742347	0.19	PREDICTED: RNA polymerase II C-terminal domain phosphatase-like 1
Zj.jz016587034	Chr01	18263942	18264352	0.19	NA
Zj.jz016587074	Chr01	17686070	17687922	0.19	NA
Zj.jz016587066	Chr01	17805777	17806973	0.19	PREDICTED: stem-specific protein TSJT1-like
Zj.jz016587024	Chr01	18663655	18665736	0.1	PREDICTED: L-type lectin-domain containing receptor kinase VII.1
Zj.jz016587016	Chr01	18848374	18848592	0.1	NA
Zj.jz016587015	Chr01	18901078	18906417	0.1	PREDICTED: callose synthase 11
Zj.jz016587017	Chr01	18836677	18847248	0.1	PREDICTED: vesicle-fusing ATPase
Zj.jz016587012	Chr01	18937410	18943437	0.1	PREDICTED: probable ubiquitin-conjugating enzyme E2 24
Zj.jz016587019	Chr01	18832506	18832820	0.1	NA
Zj.jz016587011	Chr01	18971668	18975040	0.1	PREDICTED: 50S ribosomal protein L21, mitochondrial
Zj.jz016587023	Chr01	18773034	18774179	0.1	PREDICTED: pentatricopeptide repeat-containing protein At3g46790, chloroplastic-like
Zj.jz016587013	Chr01	18911150	18914083	0.1	PREDICTED: uncharacterized protein LOC107424776
Zj.jz016587021	Chr01	18821293	18826042	0.1	NA
Zj.jz016587022	Chr01	18789400	18794985	0.1	PREDICTED: uncharacterized protein LOC107424735
Zj.jz016587014	Chr01	18908057	18908380	0.1	NA
Zj.jz016587020	Chr01	18827452	18827892	0.1	PREDICTED: uncharacterized protein LOC107424384
Zj.jz016587006	Chr01	19061698	19070088	0.08	PREDICTED: DNA-directed RNA polymerase II subunit RPB2
Zj.jz016587003	Chr01	19121321	19123456	0.08	PREDICTED: protein LOL2-like
Zj.jz016587005	Chr01	19074079	19082536	0.08	PREDICTED: DNA-directed RNA polymerase II subunit RPB2-like
Zj.jz016587002	Chr01	19124450	19127610	0.08	PREDICTED: DNA ligase 1
Zj.jz016587007	Chr01	19040985	19042034	0.08	PREDICTED: CASP-like protein 1C1
Zj.jz016587004	Chr01	19103524	19104070	0.08	PREDICTED: N66 matrix protein-like
Zj.jz016587009	Chr01	19033445	19037218	0.08	PREDICTED: 60S ribosomal protein L10a-like
Zj.jz016587008	Chr01	19037873	19039642	0.08	NA
Zj.jz039613002	Chr01	19283121	19283426	0.08	NA
Zj.jz039613005	Chr01	19493777	19494367	0.08	NA
Zj.jz039613001	Chr01	19251575	19252351	0.08	PREDICTED: VQ motif-containing protein 4
Zj.jz039613003	Chr01	19306987	19307325	0.08	PREDICTED: protein RALF-like 19
Zj.jz039613004	Chr01	19401392	19489209	0.08	NA
Zj.jz039613019	Chr01	19819076	19821928	0.07	NA
Zj.jz039613017	Chr01	19814410	19816217	0.07	PREDICTED: squamosa promoter-binding protein 1
Zj.jz039613018	Chr01	19817948	19819055	0.07	NA
Zj.jz039613021	Chr01	19830550	19837775	0.07	PREDICTED: glyoxysomal processing protease, glyoxysomal
Zj.jz039613022	Chr01	19851063	19857246	0.07	PREDICTED: putative E3 ubiquitin-protein ligase RING1a isoform X1
Zj.jz039613028	Chr01	19999051	19999557	0.07	PREDICTED: ethylene-responsive transcription factor 12
Zj.jz039613027	Chr01	19987712	19995665	0.07	PREDICTED: receptor-like protein kinase At3g21340
Zj.jz039613026	Chr01	19944424	19947696	0.07	NA
Zj.jz039613029	Chr01	20010104	20013324	0.07	PREDICTED: protein yippee-like At5g53940
Zj.jz001003007	Chr01	21786580	21788457	0.06	PREDICTED: uncharacterized protein LOC107425516
Zj.jz017745006	Chr01	22959956	22961170	0.1	PREDICTED: putative GDP-L-fucose synthase 2
Zj.jz017745002	Chr01	23085313	23086040	0.1	NA
Zj.jz017745007	Chr01	22867886	22871377	0.1	PREDICTED: gamma-glutamyl peptidase 5-like isoform X4
Zj.jz017745004	Chr01	22975514	22975927	0.1	NA
Zj.jz017745011	Chr01	22749513	22750312	0.1	NA
Zj.jz017745008	Chr01	22803961	22806312	0.1	NA
Zj.jz017745010	Chr01	22775076	22778258	0.1	PREDICTED: uncharacterized protein LOC107425966
Zj.jz017745003	Chr01	23067702	23072142	0.1	PREDICTED: probable LRR receptor-like serine/threonine-protein kinase At2g23950 isoform X1
Zj.jz017745009	Chr01	22796306	22803193	0.1	PREDICTED: histone-lysine N-methyltransferase ASHR3
Zj.jz017745005	Chr01	22975002	22975232	0.1	NA
Zj.jz038651069	Chr01	23811809	23817127	0.11	PREDICTED: omega-6 fatty acid desaturase, chloroplastic
Zj.jz038651068	Chr01	23857470	23869358	0.11	PREDICTED: formin-like protein 13 isoform X1
Zj.jz038651065	Chr01	23966136	23967440	0.11	PREDICTED: CBL-interacting serine/threonine-protein kinase 6
Zj.jz038651071	Chr01	23796422	23797463	0.11	NA
Zj.jz038651070	Chr01	23808277	23809614	0.11	PREDICTED: BTB/POZ domain-containing protein At2g24240
Zj.jz038651067	Chr01	23878941	23883565	0.11	PREDICTED: reticulon-like protein B21
Zj.jz038651066	Chr01	23885573	23895466	0.11	NA
Zj.jz038651064	Chr01	24104313	24104841	0.07	NA
Zj.jz038651058	Chr01	24229097	24232962	0.06	PREDICTED: NADP-dependent glyceraldehyde-3-phosphate dehydrogenase
Zj.jz038651059	Chr01	24215525	24219138	0.06	PREDICTED: transcription factor bHLH66-like
Zj.jz038651060	Chr01	24200454	24201059	0.06	PREDICTED: uncharacterized protein LOC107426691
Zj.jz038651050	Chr01	24336672	24337094	0.07	NA
Zj.jz038651047	Chr01	24370579	24370929	0.07	NA
Zj.jz038651052	Chr01	24326423	24331055	0.07	PREDICTED: trafficking protein particle complex subunit 5
Zj.jz038651051	Chr01	24332194	24335699	0.07	PREDICTED: uncharacterized protein LOC107426730
Zj.jz038651048	Chr01	24363902	24364932	0.07	NA
Zj.jz038651049	Chr01	24360874	24363402	0.07	PREDICTED: glycerophosphodiester phosphodiesterase GDPDL6
Zj.jz019851018	Chr01	26169783	26170391	0.06	PREDICTED: triphosphate tunel metalloenzyme 3-like
Zj.jz019851016	Chr01	26123832	26124455	0.06	NA
Zj.jz019851022	Chr01	26175341	26175712	0.06	PREDICTED: uncharacterized protein LOC107415652
Zj.jz019851021	Chr01	26173513	26173866	0.06	NA
Zj.jz019851020	Chr01	26172557	26172763	0.06	NA
Zj.jz019851015	Chr01	26120687	26121556	0.06	NA
Zj.jz019851019	Chr01	26171948	26172544	0.06	PREDICTED: triphosphate tunel metalloenzyme 3
Zj.jz019851017	Chr01	26127606	26128229	0.06	PREDICTED: triphosphate tunel metalloenzyme 3-like
Zj.jz039541004	Chr01	32533838	32536252	0.07	NA
Zj.jz042733117	Chr01	32566369	32566981	0.07	NA
Zj.jz039541001	Chr01	32546519	32552861	0.07	PREDICTED: putative DUF21 domain-containing protein At3g13070, chloroplastic
Zj.jz039541002	Chr01	32544607	32545059	0.07	NA
Zj.jz039541003	Chr01	32541382	32542166	0.07	NA
Zj.jz019381178	Chr02	266363	269623	0.11	PREDICTED: uncharacterized protein LOC107409802
Zj.jz019381179	Chr02	263101	265407	0.11	NA
Zj.jz019381177	Chr02	270865	277696	0.11	PREDICTED: nicalin-1
Zj.jz019381173	Chr02	309580	312012	0.11	PREDICTED: probable calcium-binding protein CML48
Zj.jz019381180	Chr02	247825	249585	0.11	NA
Zj.jz019381176	Chr02	285233	286546	0.11	NA
Zj.jz019381181	Chr02	234324	244441	0.11	PREDICTED: LOW QUALITY PROTEIN: poly
Zj.jz019381182	Chr02	223184	223600	0.11	NA
Zj.jz019381183	Chr02	211995	219267	0.11	PREDICTED: conserved oligomeric Golgi complex subunit 1
Zj.jz019381174	Chr02	302740	307883	0.11	NA
Zj.jz019381175	Chr02	292580	299663	0.11	PREDICTED: protein transport protein sec24
Zj.jz019381184	Chr02	204822	210055	0.11	PREDICTED: fatty acyl-CoA reductase 3
Zj.jz019381007	Chr02	1511251	1513134	0.07	NA
Zj.jz019381009	Chr02	1483369	1486891	0.07	NA
Zj.jz019381011	Chr02	1477620	1479677	0.07	PREDICTED: GDSL esterase/lipase At1g71250-like
Zj.jz019381016	Chr02	1447903	1448319	0.07	NA
Zj.jz019381010	Chr02	1480571	1482544	0.07	NA
Zj.jz019381013	Chr02	1468726	1473716	0.07	PREDICTED: probable apyrase 6
Zj.jz019381014	Chr02	1465893	1467599	0.07	NA
Zj.jz019381012	Chr02	1475656	1476969	0.07	PREDICTED: geranylgeranyl diphosphate reductase, chloroplastic-like
Zj.jz019381017	Chr02	1429744	1430693	0.07	NA
Zj.jz019381008	Chr02	1487799	1493003	0.07	PREDICTED: T-complex protein 1 subunit eta
Zj.jz019381015	Chr02	1462060	1463187	0.07	PREDICTED: uncharacterized protein LOC107410341
Zj.jz004541044	Chr02	7759303	7760048	0.08	NA
Zj.jz004541054	Chr02	7683743	7687592	0.08	PREDICTED: triosephosphate isomerase, cytosolic
Zj.jz004541055	Chr02	7673606	7676342	0.08	NA
Zj.jz004541056	Chr02	7668196	7670819	0.08	NA
Zj.jz004541050	Chr02	7727510	7728487	0.08	NA
Zj.jz004541047	Chr02	7738876	7741775	0.08	PREDICTED: outer envelope pore protein 16, chloroplastic
Zj.jz004541046	Chr02	7743351	7745329	0.08	NA
Zj.jz004541042	Chr02	7767336	7771205	0.08	PREDICTED: uncharacterized protein LOC107411083
Zj.jz004541051	Chr02	7713901	7716169	0.08	PREDICTED: glucan endo-1,3-beta-glucosidase
Zj.jz004541045	Chr02	7753405	7754113	0.08	PREDICTED: metallothionein-like protein type 2
Zj.jz004541043	Chr02	7763159	7765169	0.08	PREDICTED: probable GTP-binding protein OBGM, mitochondrial isoform X2
Zj.jz004541053	Chr02	7693954	7697942	0.08	PREDICTED: methyl-CpG-binding domain-containing protein 5-like
Zj.jz004541052	Chr02	7701014	7702705	0.08	PREDICTED: pentatricopeptide repeat-containing protein At4g11690
Zj.jz004541049	Chr02	7729573	7730633	0.08	PREDICTED: mitochondrial import inner membrane translocase subunit Tim9
Zj.jz004541048	Chr02	7735812	7738068	0.08	NA
Zj.jz004541057	Chr02	7660543	7661359	0.08	NA
Zj.jz039269047	Chr02	14278756	14281364	0.09	PREDICTED: alpha-L-fucosidase 1-like
Zj.jz039269056	Chr02	14181614	14187246	0.09	PREDICTED: LOW QUALITY PROTEIN: dolichol kinase EVAN
Zj.jz039269048	Chr02	14265512	14265935	0.09	NA
Zj.jz039269046	Chr02	14281777	14285949	0.09	NA
Zj.jz039269057	Chr02	14152152	14154246	0.09	NA
Zj.jz039269055	Chr02	14195623	14196072	0.09	NA
Zj.jz039269053	Chr02	14212862	14213245	0.09	NA
Zj.jz039269058	Chr02	14146273	14151304	0.09	PREDICTED: ABC transporter G family member 3
Zj.jz039269050	Chr02	14255087	14258519	0.09	PREDICTED: lactoylglutathione lyase isoform X1
Zj.jz039269051	Chr02	14244395	14247743	0.09	PREDICTED: 4-coumarate--CoA ligase-like 7 isoform X1
Zj.jz039269052	Chr02	14219224	14221280	0.09	PREDICTED: uncharacterized protein LOC107411457
Zj.jz039269054	Chr02	14202006	14205680	0.09	PREDICTED: ABC transporter F family member 1
Zj.jz039269049	Chr02	14264366	14265082	0.09	PREDICTED: transcription factor RAX2-like
Zj.jz036113055	Chr02	23184693	23191845	0.07	NA
Zj.jz036113056	Chr02	23192151	23234229	0.07	PREDICTED: beta-glucosidase 13-like
Zj.jz036113054	Chr02	23147593	23180782	0.07	PREDICTED: linoleate 13S-lipoxygenase 2-1, chloroplastic-like
Zj.jz036113074	Chr02	23364327	23365040	0.07	PREDICTED: octanoyltransferase isoform X1
Zj.jz036113087	Chr02	23432602	23437413	0.07	PREDICTED: chaperone protein ClpC, chloroplastic
Zj.jz036113076	Chr02	23372511	23375733	0.07	NA
Zj.jz036113083	Chr02	23406168	23408582	0.07	NA
Zj.jz036113075	Chr02	23366868	23371098	0.07	PREDICTED: UPF0061 protein azo1574
Zj.jz036113088	Chr02	23438814	23446750	0.07	NA
Zj.jz036113078	Chr02	23382439	23385924	0.07	PREDICTED: glutamic acid-rich protein-like
Zj.jz036113080	Chr02	23389048	23389488	0.07	NA
Zj.jz036113081	Chr02	23393071	23395599	0.07	PREDICTED: enoyl
Zj.jz036113084	Chr02	23411840	23414807	0.07	PREDICTED: zinc finger CCCH domain-containing protein 14-like
Zj.jz036113077	Chr02	23376832	23379289	0.07	PREDICTED: uncharacterized protein LOC107412664
Zj.jz036113082	Chr02	23400361	23401479	0.07	PREDICTED: AP2/ERF and B3 domain-containing transcription factor At1g50680-like
Zj.jz036113085	Chr02	23415358	23417380	0.07	NA
Zj.jz036113086	Chr02	23420539	23425888	0.07	NA
Zj.jz036113079	Chr02	23388296	23388708	0.07	NA
Zj.jz024411039	Chr03	5103706	5108076	0.08	NA
Zj.jz024411042	Chr03	5052199	5082383	0.08	NA
Zj.jz024411040	Chr03	5103362	5103700	0.08	NA
Zj.jz024411041	Chr03	5091660	5093318	0.08	PREDICTED: cytochrome P450 714C2-like
Zj.jz028519030	Chr03	10249270	10259543	0.09	PREDICTED: probable lysine-specific demethylase ELF6
Zj.jz028519031	Chr03	10289367	10289630	0.09	NA
Zj.jz028519036	Chr03	10497899	10499446	0.09	NA
Zj.jz028519035	Chr03	10417025	10421383	0.09	PREDICTED: phenylalanine ammonia-lyase
Zj.jz028519028	Chr03	10239894	10240604	0.09	PREDICTED: B3 domain-containing protein At2g33720-like
Zj.jz028519029	Chr03	10246062	10246877	0.09	NA
Zj.jz028519032	Chr03	10293952	10294323	0.09	PREDICTED: auxin-responsive protein SAUR71-like
Zj.jz028519033	Chr03	10303036	10304783	0.09	NA
Zj.jz040731003	Chr03	14517303	14518766	0.11	PREDICTED: uncharacterized acetyltransferase At3g50280
Zj.jz040731001	Chr03	14433314	14434232	0.11	NA
Zj.jz040731055	Chr03	15347447	15352585	0.07	PREDICTED: uncharacterized protein LOC107413849
Zj.jz040731056	Chr03	15355361	15358030	0.07	PREDICTED: PHD finger protein ALFIN-LIKE 1
Zj.jz040731058	Chr03	15384539	15387423	0.07	NA
Zj.jz040731057	Chr03	15372885	15374109	0.07	NA
Zj.jz040731062	Chr03	15466300	15468428	0.06	PREDICTED: N-(5\'-phosphoribosyl)anthranilate isomerase 1, chloroplastic-like
Zj.jz040731060	Chr03	15427213	15429606	0.06	NA
Zj.jz040731063	Chr03	15469284	15471440	0.06	PREDICTED: omega-3 fatty acid desaturase, chloroplastic
Zj.jz040731059	Chr03	15423877	15425165	0.06	NA
Zj.jz040731061	Chr03	15460825	15462873	0.06	PREDICTED: zinc finger CCCH domain-containing protein 29-like
Zj.jz013215045	Chr03	15730634	15731719	0.07	PREDICTED: ethylene-responsive transcription factor ABI4-like
Zj.jz013215043	Chr03	15762647	15763669	0.07	PREDICTED: pentatricopeptide repeat-containing protein At3g56030
Zj.jz013215044	Chr03	15742480	15743796	0.07	PREDICTED: omega-hydroxypalmitate O-feruloyl transferase-like
Zj.jz013215041	Chr03	15782698	15784776	0.07	PREDICTED: U-box domain-containing protein 13-like
Zj.jz013215042	Chr03	15772653	15773443	0.07	PREDICTED: LOB domain-containing protein 21-like
Zj.jz013215040	Chr03	15786191	15793113	0.07	PREDICTED: uncharacterized protein LOC107413885
Zj.jz013215046	Chr03	15720220	15720709	0.07	NA
Zj.jz013215018	Chr03	15954886	15955735	0.07	PREDICTED: LOB domain-containing protein 12-like
Zj.jz013215012	Chr03	16011594	16012274	0.07	PREDICTED: abscisic acid receptor PYL4-like
Zj.jz013215014	Chr03	15989170	15992525	0.07	PREDICTED: protein trichome birefringence-like 33
Zj.jz013215015	Chr03	15977294	15981988	0.07	NA
Zj.jz013215017	Chr03	15965168	15971073	0.07	PREDICTED: cytosolic endo-beta-N-acetylglucosaminidase 1
Zj.jz013215016	Chr03	15972870	15976887	0.07	PREDICTED: DEAD-box ATP-dependent RNA helicase 18 isoform X1
Zj.jz013215013	Chr03	15999243	16003832	0.07	PREDICTED: protein trichome birefringence-like 33
Zj.jz013215011	Chr03	16022377	16029739	0.07	NA
Zj.jz036321129	Chr03	16351588	16354811	0.07	PREDICTED: WEB family protein At2g40480 isoform X3
Zj.jz036321126	Chr03	16378722	16381775	0.07	PREDICTED: uroporphyrinogen decarboxylase
Zj.jz036321127	Chr03	16360576	16364235	0.07	PREDICTED: uncharacterized protein LOC107413968
Zj.jz036321130	Chr03	16340439	16341170	0.07	PREDICTED: uncharacterized protein DDB_G0271670-like
Zj.jz036321131	Chr03	16321782	16322840	0.07	PREDICTED: LOB domain-containing protein 15
Zj.jz036321128	Chr03	16356403	16358994	0.07	PREDICTED: high mobility group B protein 7
Zj.jz036321060	Chr03	16706193	16707857	0.08	PREDICTED: probable inorganic phosphate transporter 1-3
Zj.jz036321056	Chr03	16722092	16725139	0.08	PREDICTED: uncharacterized protein LOC107414039
Zj.jz036321054	Chr03	16728354	16731480	0.08	PREDICTED: hydroxyacylglutathione hydrolase cytoplasmic
Zj.jz036321066	Chr03	16665439	16676506	0.08	PREDICTED: E3 ubiquitin-protein ligase SHPRH isoform X1
Zj.jz036321053	Chr03	16732883	16737073	0.08	PREDICTED: RING finger and transmembrane domain-containing protein 1-like
Zj.jz036321045	Chr03	16778677	16783138	0.08	PREDICTED: cytochrome P450 714A1-like
Zj.jz036321050	Chr03	16756177	16758787	0.08	PREDICTED: uncharacterized protein LOC107414029
Zj.jz036321059	Chr03	16710031	16711414	0.08	NA
Zj.jz036321046	Chr03	16771856	16773860	0.08	PREDICTED: uncharacterized protein LOC107414028
Zj.jz036321047	Chr03	16763209	16769934	0.08	PREDICTED: uncharacterized protein DDB_G0283357-like
Zj.jz036321065	Chr03	16677533	16679261	0.08	NA
Zj.jz036321061	Chr03	16701991	16705097	0.08	PREDICTED: methylesterase 17 isoform X1
Zj.jz036321055	Chr03	16725971	16726841	0.08	NA
Zj.jz036321063	Chr03	16685159	16688702	0.08	PREDICTED: uncharacterized protein At5g05190 isoform X1
Zj.jz036321064	Chr03	16680281	16684317	0.08	NA
Zj.jz036321057	Chr03	16715998	16718173	0.08	NA
Zj.jz036321049	Chr03	16759274	16760448	0.08	PREDICTED: uncharacterized protein LOC107414032
Zj.jz036321052	Chr03	16749936	16752532	0.08	NA
Zj.jz036321051	Chr03	16753225	16755801	0.08	PREDICTED: quinone oxidoreductase-like protein 2
Zj.jz036321058	Chr03	16712896	16713922	0.08	PREDICTED: thioredoxin H4-1-like
Zj.jz036321048	Chr03	16761095	16762788	0.08	PREDICTED: uncharacterized protein LOC107414033
Zj.jz036321062	Chr03	16692119	16693633	0.08	PREDICTED: protein NETWORKED 4A-like
Zj.jz003989007	Chr03	18236672	18237466	0.08	NA
Zj.jz003989009	Chr03	18248242	18252662	0.08	PREDICTED: NO-associated protein 1, chloroplastic/mitochondrial-like isoform X1
Zj.jz003989006	Chr03	18223678	18224989	0.08	NA
Zj.jz003989015	Chr03	18272250	18272948	0.08	PREDICTED: peroxisomal membrane protein 11B-like
Zj.jz003989010	Chr03	18256595	18257766	0.08	PREDICTED: probable aquaporin TIP5-1
Zj.jz003989014	Chr03	18267393	18270000	0.08	NA
Zj.jz003989016	Chr03	18282287	18287538	0.08	NA
Zj.jz003989013	Chr03	18265561	18266159	0.08	PREDICTED: dynein light chain 1, cytoplasmic-like
Zj.jz003989011	Chr03	18259226	18260359	0.08	PREDICTED: GDP-mannose transporter GONST3-like
Zj.jz003989017	Chr03	18288834	18294354	0.08	NA
Zj.jz003989012	Chr03	18261483	18261863	0.08	NA
Zj.jz003989008	Chr03	18240264	18247024	0.08	PREDICTED: structural maintenance of chromosomes protein 2-1
Zj.jz003989033	Chr03	18410337	18412482	0.08	PREDICTED: probable pectinesterase/pectinesterase inhibitor 33
Zj.jz003989030	Chr03	18388230	18390194	0.08	PREDICTED: NAC domain-containing protein 7
Zj.jz003989035	Chr03	18426540	18451647	0.08	PREDICTED: endoglucanase 4-like
Zj.jz003989026	Chr03	18337143	18339405	0.08	PREDICTED: BAG family molecular chaperone regulator 7
Zj.jz003989034	Chr03	18420716	18422125	0.08	NA
Zj.jz003989025	Chr03	18335241	18335981	0.08	NA
Zj.jz003989027	Chr03	18358486	18360817	0.08	NA
Zj.jz003989032	Chr03	18400048	18403138	0.08	PREDICTED: pectinesterase 2-like
Zj.jz003989031	Chr03	18395686	18397226	0.08	NA
Zj.jz003989029	Chr03	18379293	18383132	0.08	PREDICTED: monocopper oxidase-like protein SKS1
Zj.jz003989024	Chr03	18331329	18333317	0.08	PREDICTED: uncharacterized protein LOC107414321 isoform X2
Zj.jz003989028	Chr03	18367986	18372246	0.08	PREDICTED: beta-fructofuranosidase, soluble isoenzyme I-like
Zj.jz044811095	Chr03	19298990	19302781	0.07	PREDICTED: protein COFACTOR ASSEMBLY OF COMPLEX C SUBUNIT B CCB2, chloroplastic isoform X2
Zj.jz044811091	Chr03	19251421	19254552	0.07	PREDICTED: serine/arginine-rich splicing factor RS40 isoform X1
Zj.jz044811092	Chr03	19262311	19264430	0.07	NA
Zj.jz044811094	Chr03	19296605	19298918	0.07	PREDICTED: dihydrodipicolinate reductase-like protein CRR1, chloroplastic
Zj.jz044811090	Chr03	19237088	19247118	0.07	PREDICTED: two-component response regulator ARR10
Zj.jz044811093	Chr03	19285913	19287266	0.07	PREDICTED: BAG family molecular chaperone regulator 1-like
Zj.jz006993019	Chr03	19532423	19533716	0.1	NA
Zj.jz006993032	Chr03	19600455	19601314	0.1	PREDICTED: CEN-like protein 1
Zj.jz006993023	Chr03	19555399	19556340	0.1	NA
Zj.jz006993026	Chr03	19564105	19564722	0.1	PREDICTED: 3-hexulose-6-phosphate isomerase isoform X1
Zj.jz006993010	Chr03	19471017	19474012	0.1	PREDICTED: transmembrane ascorbate ferrireductase 1, partial
Zj.jz006993025	Chr03	19561463	19563200	0.1	PREDICTED: protein GLC8 isoform X1
Zj.jz006993015	Chr03	19501010	19503415	0.1	PREDICTED: pre-mRNA cleavage factor Im 25 kDa subunit 2
Zj.jz006993029	Chr03	19576755	19577847	0.1	PREDICTED: heat stress transcription factor B-2b
Zj.jz006993009	Chr03	19462487	19465788	0.1	PREDICTED: golgin subfamily A member 6-like protein 22
Zj.jz006993018	Chr03	19523223	19527879	0.1	PREDICTED: flap endonuclease GEN-like 2 isoform X1
Zj.jz006993013	Chr03	19486615	19489157	0.1	PREDICTED: transcription factor LAF1-like
Zj.jz006993028	Chr03	19570105	19571496	0.1	PREDICTED: transmembrane protein 161B
Zj.jz006993020	Chr03	19537220	19539493	0.1	PREDICTED: membrane steroid-binding protein 1-like
Zj.jz006993031	Chr03	19593423	19593845	0.1	NA
Zj.jz006993012	Chr03	19484144	19485324	0.1	PREDICTED: 25.3 kDa vesicle transport protein
Zj.jz006993021	Chr03	19541663	19542138	0.1	NA
Zj.jz006993011	Chr03	19479843	19482208	0.1	PREDICTED: remorin
Zj.jz006993030	Chr03	19579488	19583390	0.1	NA
Zj.jz006993033	Chr03	19603742	19607426	0.1	PREDICTED: E3 ubiquitin-protein ligase XBAT33
Zj.jz006993027	Chr03	19566033	19567351	0.1	PREDICTED: uncharacterized protein LOC107414449
Zj.jz006993024	Chr03	19556963	19558773	0.1	PREDICTED: ADP-ribosylation factor-related protein 1 isoform X2
Zj.jz006993017	Chr03	19516127	19522801	0.1	PREDICTED: DNA mismatch repair protein MSH3
Zj.jz006993022	Chr03	19549801	19554710	0.1	PREDICTED: methyl-CpG-binding domain-containing protein 13
Zj.jz006993014	Chr03	19498565	19500226	0.1	PREDICTED: pentatricopeptide repeat-containing protein At3g29230-like
Zj.jz006993016	Chr03	19508043	19509317	0.1	NA
Zj.jz036789013	Chr03	21010163	21011627	0.08	NA
Zj.jz036789008	Chr03	20884384	20967121	0.08	NA
Zj.jz036789012	Chr03	21006153	21008878	0.08	PREDICTED: uncharacterized protein LOC107414532
Zj.jz036789029	Chr03	21123226	21124833	0.08	PREDICTED: probable WRKY transcription factor 53
Zj.jz036789017	Chr03	21046791	21047900	0.08	PREDICTED: ethylene-responsive transcription factor CRF4-like
Zj.jz036789021	Chr03	21082591	21085197	0.08	NA
Zj.jz036789015	Chr03	21025807	21028109	0.08	PREDICTED: myosin IB heavy chain
Zj.jz036789009	Chr03	20983852	20985235	0.08	NA
Zj.jz036789010	Chr03	20993926	20999606	0.08	NA
Zj.jz036789014	Chr03	21022925	21024916	0.08	PREDICTED: probable inactive receptor kinase At4g23740
Zj.jz036789020	Chr03	21070462	21071860	0.08	NA
Zj.jz036789026	Chr03	21100595	21103552	0.08	NA
Zj.jz036789030	Chr03	21132195	21134735	0.08	PREDICTED: RNA polymerase sigma factor sigE, chloroplastic/mitochondrial
Zj.jz036789031	Chr03	21135777	21137489	0.08	PREDICTED: MYB-like transcription factor ETC3
Zj.jz036789018	Chr03	21059143	21061100	0.08	PREDICTED: plastid division protein PDV1-like
Zj.jz036789019	Chr03	21064121	21065707	0.08	PREDICTED: inorganic phosphate transporter 1-11-like
Zj.jz036789011	Chr03	21001410	21005105	0.08	PREDICTED: probable beta-1,3-galactosyltransferase 11
Zj.jz036789025	Chr03	21096360	21099317	0.08	NA
Zj.jz036789027	Chr03	21104483	21108476	0.08	PREDICTED: dihydrofolate synthetase
Zj.jz036789024	Chr03	21095280	21095525	0.08	NA
Zj.jz036789028	Chr03	21117641	21120643	0.08	PREDICTED: transcription factor SPEECHLESS
Zj.jz036789022	Chr03	21087512	21091302	0.08	PREDICTED: mitochondrial carrier protein MTM1
Zj.jz036789023	Chr03	21093215	21093558	0.08	NA
Zj.jz036789016	Chr03	21029447	21032192	0.08	NA
Zj.jz036789045	Chr03	21243672	21244058	0.13	NA
Zj.jz036789042	Chr03	21219150	21220100	0.13	NA
Zj.jz036789044	Chr03	21230937	21239512	0.13	NA
Zj.jz036789040	Chr03	21212322	21214458	0.13	PREDICTED: uncharacterized protein LOC107414610
Zj.jz036789046	Chr03	21244139	21244814	0.13	NA
Zj.jz036789032	Chr03	21153774	21155219	0.13	PREDICTED: bidirectional sugar transporter SWEET3
Zj.jz036789034	Chr03	21168019	21169764	0.13	PREDICTED: uncharacterized protein LOC107414567
Zj.jz036789043	Chr03	21225616	21230014	0.13	PREDICTED: cyclic nucleotide-gated ion channel 1-like
Zj.jz036789038	Chr03	21205336	21207687	0.13	PREDICTED: LOW QUALITY PROTEIN: uncharacterized protein LOC107414608
Zj.jz036789035	Chr03	21172672	21176625	0.13	PREDICTED: polypyrimidine tract-binding protein homolog 2
Zj.jz036789037	Chr03	21194809	21197332	0.13	PREDICTED: probable trehalose-phosphate phosphatase C
Zj.jz036789041	Chr03	21214870	21219130	0.13	NA
Zj.jz036789039	Chr03	21210203	21210456	0.13	NA
Zj.jz036789036	Chr03	21178728	21181417	0.13	PREDICTED: abscisic acid receptor PYL8
Zj.jz036789033	Chr03	21161627	21162001	0.13	NA
Zj.jz036789058	Chr03	21406842	21407713	0.15	NA
Zj.jz036789066	Chr03	21514073	21516386	0.15	NA
Zj.jz036789055	Chr03	21358159	21365063	0.15	NA
Zj.jz036789076	Chr03	21567097	21567894	0.15	NA
Zj.jz036789063	Chr03	21483436	21486407	0.15	PREDICTED: probable protein phosphatase 2C 51
Zj.jz036789075	Chr03	21565745	21566215	0.15	NA
Zj.jz036789062	Chr03	21463934	21467706	0.15	PREDICTED: spermine synthase
Zj.jz036789078	Chr03	21574343	21574687	0.15	NA
Zj.jz036789073	Chr03	21556944	21559089	0.15	NA
Zj.jz036789049	Chr03	21276769	21277086	0.15	NA
Zj.jz036789068	Chr03	21520827	21521733	0.15	NA
Zj.jz036789059	Chr03	21427363	21455808	0.15	PREDICTED: cyclic nucleotide-gated ion channel 1-like
Zj.jz036789070	Chr03	21533063	21534019	0.15	NA
Zj.jz036789077	Chr03	21569308	21572915	0.15	PREDICTED: putative RING-H2 finger protein ATL21A
Zj.jz036789072	Chr03	21544323	21546627	0.15	NA
Zj.jz036789061	Chr03	21461904	21463116	0.15	PREDICTED: cyclic nucleotide-gated ion channel 1-like isoform X3
Zj.jz036789052	Chr03	21300617	21305125	0.15	PREDICTED: cyclic nucleotide-gated ion channel 1-like
Zj.jz036789053	Chr03	21313024	21314356	0.15	NA
Zj.jz036789050	Chr03	21280348	21288692	0.15	PREDICTED: cyclic nucleotide-gated ion channel 1-like
Zj.jz036789071	Chr03	21536039	21538314	0.15	PREDICTED: glycerophosphodiester phosphodiesterase protein kinase domain-containing GDPDL2-like
Zj.jz036789060	Chr03	21457961	21460990	0.15	NA
Zj.jz036789069	Chr03	21528462	21529639	0.15	NA
Zj.jz036789074	Chr03	21561724	21565309	0.15	NA
Zj.jz036789054	Chr03	21314471	21344402	0.15	PREDICTED: cyclic nucleotide-gated ion channel 1-like
Zj.jz036789067	Chr03	21517841	21518827	0.15	PREDICTED: probable receptor-like protein kinase At1g67000
Zj.jz036789056	Chr03	21373877	21377844	0.15	PREDICTED: cyclic nucleotide-gated ion channel 1-like
Zj.jz036789065	Chr03	21491168	21491880	0.15	NA
Zj.jz036789064	Chr03	21487591	21490167	0.15	PREDICTED: pentatricopeptide repeat-containing protein At3g49170, chloroplastic
Zj.jz036789051	Chr03	21292983	21296281	0.15	PREDICTED: cyclic nucleotide-gated ion channel 1-like
Zj.jz036789169	Chr03	22307470	22308751	0.07	NA
Zj.jz036789170	Chr03	22312301	22314240	0.07	PREDICTED: UPF0160 protein C694.04c-like
Zj.jz036789166	Chr03	22285394	22286052	0.07	NA
Zj.jz036789168	Chr03	22304647	22307401	0.07	NA
Zj.jz036789171	Chr03	22315455	22338222	0.07	PREDICTED: 1-aminocyclopropane-1-carboxylate oxidase homolog 11-like
Zj.jz036789172	Chr03	22339492	22339818	0.07	NA
Zj.jz036789167	Chr03	22289320	22291886	0.07	NA
Zj.jz019439073	Chr03	22962341	22968624	0.09	PREDICTED: transducin beta-like protein 3
Zj.jz019439077	Chr03	22944327	22946873	0.09	PREDICTED: peptidyl-tRNA hydrolase 2, mitochondrial
Zj.jz019439087	Chr03	22898927	22899560	0.09	PREDICTED: S-norcoclaurine synthase 1-like
Zj.jz019439075	Chr03	22954839	22959368	0.09	NA
Zj.jz019439072	Chr03	22970906	22975131	0.09	NA
Zj.jz019439067	Chr03	22993537	22996770	0.09	PREDICTED: transcription factor-like protein DPB isoform X2
Zj.jz019439083	Chr03	22916169	22919135	0.09	PREDICTED: binding partner of ACD11 1
Zj.jz019439091	Chr03	22880185	22884401	0.09	PREDICTED: uncharacterized protein LOC107414837
Zj.jz019439060	Chr03	23020551	23020877	0.09	NA
Zj.jz019439086	Chr03	22902151	22903111	0.09	PREDICTED: THO complex subunit 7A
Zj.jz019439063	Chr03	23007868	23009923	0.09	PREDICTED: probable NADH dehydrogenase
Zj.jz019439066	Chr03	22997388	22999553	0.09	PREDICTED: protein SMG9-like
Zj.jz019439071	Chr03	22978145	22982281	0.09	PREDICTED: ATPase family AAA domain-containing protein 3-B-like
Zj.jz019439079	Chr03	22927846	22930274	0.09	NA
Zj.jz019439082	Chr03	22921295	22921840	0.09	NA
Zj.jz019439081	Chr03	22922508	22923878	0.09	PREDICTED: uncharacterized protein At1g24485-like
Zj.jz019439074	Chr03	22960383	22961240	0.09	PREDICTED: formin-like protein 3
Zj.jz019439078	Chr03	22931049	22932398	0.09	NA
Zj.jz019439065	Chr03	23000230	23001408	0.09	NA
Zj.jz019439061	Chr03	23017523	23020081	0.09	NA
Zj.jz019439089	Chr03	22889340	22890422	0.09	PREDICTED: inositol-tetrakisphosphate 1-kinase 1-like
Zj.jz019439069	Chr03	22985084	22986505	0.09	PREDICTED: pentatricopeptide repeat-containing protein At1g77170
Zj.jz019439076	Chr03	22948739	22950714	0.09	PREDICTED: TOM1-like protein 2
Zj.jz019439085	Chr03	22904779	22905744	0.09	PREDICTED: protein EXORDIUM-like 6
Zj.jz019439090	Chr03	22886114	22888769	0.09	NA
Zj.jz019439080	Chr03	22926621	22927130	0.09	PREDICTED: probable calcium-binding protein CML18
Zj.jz019439064	Chr03	23002036	23005968	0.09	NA
Zj.jz019439068	Chr03	22987649	22992161	0.09	PREDICTED: pentatricopeptide repeat-containing protein At5g27270
Zj.jz019439092	Chr03	22874749	22876575	0.09	PREDICTED: cinnamoyl-CoA reductase 2-like isoform X1
Zj.jz019439062	Chr03	23010893	23014452	0.09	PREDICTED: ERAD-associated E3 ubiquitin-protein ligase HRD1B-like
Zj.jz019439070	Chr03	22983375	22984765	0.09	PREDICTED: NADH dehydrogenase
Zj.jz019439059	Chr03	23021026	23025736	0.09	NA
Zj.jz019439058	Chr03	23036769	23039219	0.09	PREDICTED: laccase-15-like
Zj.jz019439084	Chr03	22906392	22914276	0.09	NA
Zj.jz019439088	Chr03	22892933	22894274	0.09	NA
Zj.jz019439093	Chr03	22870759	22874077	0.09	PREDICTED: uncharacterized protein LOC107414887
Zj.jz041667049	Chr04	431439	437196	0.08	PREDICTED: 3-hydroxyisobutyryl-CoA hydrolase 1-like
Zj.jz041667018	Chr04	259250	260626	0.08	PREDICTED: aspartic proteinase CDR1-like
Zj.jz041667044	Chr04	396650	396958	0.08	NA
Zj.jz041667050	Chr04	437860	439693	0.08	NA
Zj.jz041667037	Chr04	360151	360714	0.08	PREDICTED: uncharacterized protein LOC107429042
Zj.jz041667055	Chr04	471206	475289	0.08	NA
Zj.jz041667016	Chr04	251021	254107	0.08	PREDICTED: AUGMIN subunit 7
Zj.jz041667045	Chr04	403069	407125	0.08	PREDICTED: ent-kaurenoic acid oxidase 1-like
Zj.jz041667015	Chr04	247693	248292	0.08	PREDICTED: B3 domain-containing protein Os04g0386900-like
Zj.jz041667027	Chr04	304153	307592	0.08	NA
Zj.jz041667051	Chr04	441256	441754	0.08	PREDICTED: uncharacterized protein LOC107429466
Zj.jz041667028	Chr04	313836	314988	0.08	NA
Zj.jz041667030	Chr04	318687	321994	0.08	PREDICTED: protein SCAI
Zj.jz041667039	Chr04	365308	367363	0.08	PREDICTED: BTB/POZ domain-containing protein At5g17580-like
Zj.jz041667048	Chr04	428835	430214	0.08	PREDICTED: E3 ubiquitin-protein ligase PUB23-like
Zj.jz041667046	Chr04	407992	412158	0.08	PREDICTED: DAR GTPase 2, mitochondrial isoform X1
Zj.jz041667036	Chr04	356749	357952	0.08	PREDICTED: uncharacterized protein LOC107429409
Zj.jz041667022	Chr04	271682	273150	0.08	PREDICTED: uncharacterized protein LOC107429531
Zj.jz041667040	Chr04	368586	372306	0.08	PREDICTED: protein NRT1/ PTR FAMILY 7.2-like
Zj.jz041667019	Chr04	261730	262281	0.08	NA
Zj.jz041667029	Chr04	316837	318494	0.08	NA
Zj.jz041667042	Chr04	389339	390361	0.08	NA
Zj.jz041667047	Chr04	412769	416637	0.08	NA
Zj.jz041667023	Chr04	275175	276683	0.08	PREDICTED: uncharacterized protein LOC107429540
Zj.jz041667041	Chr04	385438	385910	0.08	NA
Zj.jz041667026	Chr04	302657	302836	0.08	NA
Zj.jz041667021	Chr04	268877	269943	0.08	NA
Zj.jz041667034	Chr04	342327	345371	0.08	NA
Zj.jz041667033	Chr04	334791	335885	0.08	PREDICTED: RING-H2 finger protein ATL52-like
Zj.jz041667038	Chr04	363373	363645	0.08	PREDICTED: uncharacterized protein LOC107429051
Zj.jz041667054	Chr04	454696	455568	0.08	PREDICTED: AT-hook motif nuclear-localized protein 23-like
Zj.jz041667025	Chr04	299601	302228	0.08	PREDICTED: uncharacterized protein LOC107429667 isoform X1
Zj.jz041667052	Chr04	443069	443926	0.08	PREDICTED: agamous-like MADS-box protein AGL80
Zj.jz041667014	Chr04	244128	246709	0.08	PREDICTED: protein NUCLEAR FUSION DEFECTIVE 4-like
Zj.jz041667024	Chr04	292566	296829	0.08	PREDICTED: mechanosensitive ion channel protein 10-like
Zj.jz041667053	Chr04	446912	448929	0.08	PREDICTED: transcription initiation factor TFIID subunit 3
Zj.jz041667035	Chr04	347406	356001	0.08	NA
Zj.jz041667017	Chr04	256521	257765	0.08	PREDICTED: aspartic proteinase CDR1-like
Zj.jz041667032	Chr04	324556	332347	0.08	NA
Zj.jz041667031	Chr04	322263	322460	0.08	NA
Zj.jz041667043	Chr04	394389	394697	0.08	NA
Zj.jz041667020	Chr04	262900	267844	0.08	PREDICTED: protein TIC 40, chloroplastic
Zj.jz038181030	Chr04	1129212	1129779	0.07	PREDICTED: uncharacterized protein LOC107421687
Zj.jz038181028	Chr04	1166040	1166921	0.07	PREDICTED: dof zinc finger protein DOF1.2-like
Zj.jz038181033	Chr04	1107157	1109840	0.07	NA
Zj.jz038181031	Chr04	1122153	1122589	0.07	NA
Zj.jz038181034	Chr04	1106362	1106921	0.07	NA
Zj.jz038181032	Chr04	1117538	1118044	0.07	PREDICTED: uncharacterized protein LOC107421691
Zj.jz038181027	Chr04	1169774	1170028	0.07	NA
Zj.jz038181029	Chr04	1137819	1138331	0.07	NA
Zj.jz004039013	Chr04	6333486	6338118	0.1	PREDICTED: transcription initiation factor IIA subunit 2
Zj.jz004039014	Chr04	6355203	6358027	0.1	NA
Zj.jz004039016	Chr04	6363519	6364760	0.1	PREDICTED: uncharacterized protein LOC107421335
Zj.jz042303001	Chr04	8195221	8204467	0.08	NA
Zj.jz025517001	Chr04	8244616	8245283	0.08	NA
Zj.jz025517005	Chr04	8283107	8286249	0.08	PREDICTED: histidine kinase CKI1-like
Zj.jz025517004	Chr04	8260591	8267344	0.08	PREDICTED: LOW QUALITY PROTEIN: protein odr-4 homolog
Zj.jz025517006	Chr04	8286977	8372180	0.08	PREDICTED: probable rhamnogalacturonate lyase B
Zj.jz025517010	Chr04	8491395	8495803	0.08	PREDICTED: XIAP-associated factor 1
Zj.jz025517009	Chr04	8484265	8484972	0.08	NA
Zj.jz025517008	Chr04	8471302	8476318	0.08	PREDICTED: probable rhamnogalacturonate lyase B
Zj.jz025517011	Chr04	8505985	8528699	0.08	NA
Zj.jz037775007	Chr04	11103375	11105155	0.08	NA
Zj.jz037775006	Chr04	11117269	11121602	0.08	PREDICTED: acyl-protein thioesterase 2-like
Zj.jz037775009	Chr04	11048120	11061556	0.08	PREDICTED: receptor-like serine/threonine-protein kinase SD1-8
Zj.jz037775008	Chr04	11068542	11076241	0.08	PREDICTED: protein tesmin/TSO1-like CXC 2
Zj.jz044369002	Chr04	12362519	12366210	0.06	NA
Zj.jz044369003	Chr04	12337902	12339632	0.06	NA
Zj.jz044369004	Chr04	12308834	12311875	0.06	PREDICTED: trichohyalin
Zj.jz037709061	Chr04	16958422	16961178	0.06	PREDICTED: pentatricopeptide repeat-containing protein At5g24830
Zj.jz037709062	Chr04	16951149	16955447	0.06	PREDICTED: uncharacterized protein At2g24330
Zj.jz037709066	Chr04	16929524	16930189	0.06	PREDICTED: germin-like protein subfamily 3 member 4
Zj.jz037709065	Chr04	16930771	16933452	0.06	PREDICTED: ribosomal RNA small subunit methyltransferase H
Zj.jz037709056	Chr04	16983774	16987503	0.06	PREDICTED: uncharacterized protein LOC107420809
Zj.jz037709058	Chr04	16977905	16978394	0.06	PREDICTED: protein FAM32A-like
Zj.jz037709064	Chr04	16935215	16935918	0.06	PREDICTED: guanine nucleotide-binding protein subunit gamma 1-like
Zj.jz037709059	Chr04	16974874	16977223	0.06	PREDICTED: putative RNA methyltransferase At5g10620
Zj.jz037709057	Chr04	16978683	16981123	0.06	PREDICTED: probable plastid-lipid-associated protein 8, chloroplastic
Zj.jz037709063	Chr04	16939109	16947555	0.06	PREDICTED: ubiquitin carboxyl-terminal hydrolase 26
Zj.jz037709060	Chr04	16962222	16966869	0.06	PREDICTED: cryptochrome DASH, chloroplastic/mitochondrial
Zj.jz000817164	Chr05	102442	103742	0.09	NA
Zj.jz000817143	Chr05	393470	395392	0.21	PREDICTED: cytochrome b5 domain-containing protein RLF
Zj.jz000817144	Chr05	384787	390097	0.21	PREDICTED: cycloartenol-C-24-methyltransferase
Zj.jz000817140	Chr05	454642	460963	0.21	NA
Zj.jz000817138	Chr05	464656	467902	0.21	PREDICTED: NADH dehydrogenase
Zj.jz000817139	Chr05	461459	463636	0.21	NA
Zj.jz000817141	Chr05	451555	453733	0.21	NA
Zj.jz000817137	Chr05	488583	489448	0.21	NA
Zj.jz000817135	Chr05	520047	520858	0.21	NA
Zj.jz000817142	Chr05	396263	398187	0.21	PREDICTED: uncharacterized protein LOC107425734
Zj.jz000817134	Chr05	523056	524636	0.21	NA
Zj.jz000817125	Chr05	594572	594903	0.13	NA
Zj.jz000817123	Chr05	630474	631919	0.13	NA
Zj.jz000817129	Chr05	574514	579153	0.13	NA
Zj.jz000817130	Chr05	567788	569863	0.13	PREDICTED: uncharacterized protein LOC107417534
Zj.jz000817119	Chr05	672035	673006	0.13	PREDICTED: uncharacterized protein LOC107417530
Zj.jz000817120	Chr05	655142	655994	0.13	NA
Zj.jz000817115	Chr05	691791	692138	0.13	NA
Zj.jz000817112	Chr05	697930	705634	0.13	PREDICTED: uncharacterized protein LOC107417550
Zj.jz000817126	Chr05	586658	588059	0.13	NA
Zj.jz000817122	Chr05	638074	645534	0.13	NA
Zj.jz000817131	Chr05	561622	564213	0.13	NA
Zj.jz000817116	Chr05	684681	688981	0.13	PREDICTED: protein OBERON 4
Zj.jz000817118	Chr05	673010	674179	0.13	NA
Zj.jz000817117	Chr05	675868	682674	0.13	NA
Zj.jz000817114	Chr05	692826	693758	0.13	NA
Zj.jz000817121	Chr05	652758	653525	0.13	NA
Zj.jz000817113	Chr05	693764	695944	0.13	PREDICTED: peptidyl-prolyl cis-trans isomerase FKBP42
Zj.jz000817127	Chr05	585381	585838	0.13	NA
Zj.jz000817103	Chr05	756066	758698	0.1	PREDICTED: polygalacturonase QRT2-like
Zj.jz000817083	Chr05	858495	863555	0.1	PREDICTED: serine carboxypeptidase-like 18
Zj.jz000817074	Chr05	909139	912358	0.1	NA
Zj.jz000817094	Chr05	795432	796599	0.1	NA
Zj.jz000817095	Chr05	793658	793864	0.1	NA
Zj.jz000817109	Chr05	723252	726716	0.1	PREDICTED: tRNA-dihydrouridine(20/20a) synthase-like
Zj.jz000817090	Chr05	811412	813719	0.1	PREDICTED: nuclear transcription factor Y subunit A-1-like isoform X2
Zj.jz000817104	Chr05	747681	754093	0.1	PREDICTED: polygalacturonase-like
Zj.jz000817110	Chr05	720057	721852	0.1	PREDICTED: uncharacterized protein LOC107417543
Zj.jz000817096	Chr05	793321	793653	0.1	NA
Zj.jz000817093	Chr05	796974	797198	0.1	NA
Zj.jz000817081	Chr05	874516	877658	0.1	PREDICTED: protein DETOXIFICATION 43
Zj.jz000817084	Chr05	854819	856436	0.1	NA
Zj.jz000817088	Chr05	825193	830998	0.1	PREDICTED: cellulose synthase A catalytic subunit 3
Zj.jz000817111	Chr05	713701	719282	0.1	PREDICTED: uncharacterized protein LOC107417540 isoform X1
Zj.jz000817102	Chr05	760701	762938	0.1	NA
Zj.jz000817087	Chr05	832009	832860	0.1	NA
Zj.jz000817073	Chr05	923140	923901	0.1	NA
Zj.jz000817091	Chr05	804875	808873	0.1	PREDICTED: carotenoid 9,10(9\',10\')-cleavage dioxygenase 1
Zj.jz000817079	Chr05	889766	890295	0.1	NA
Zj.jz000817112	Chr05	697930	705634	0.1	PREDICTED: uncharacterized protein LOC107417550
Zj.jz000817106	Chr05	735634	737128	0.1	PREDICTED: cytokinin riboside 5\'-monophosphate phosphoribohydrolase LOG1-like
Zj.jz000817075	Chr05	905403	908089	0.1	PREDICTED: uncharacterized protein LOC107417580
Zj.jz000817099	Chr05	780321	781077	0.1	NA
Zj.jz000817077	Chr05	899316	901896	0.1	PREDICTED: ATP synthase subunit O, mitochondrial
Zj.jz000817082	Chr05	864779	873273	0.1	PREDICTED: serine carboxypeptidase-like 8
Zj.jz000817076	Chr05	904064	904716	0.1	NA
Zj.jz000817078	Chr05	894176	895938	0.1	PREDICTED: transcription factor MYB46
Zj.jz000817101	Chr05	767885	768181	0.1	NA
Zj.jz000817105	Chr05	740602	744866	0.1	NA
Zj.jz000817085	Chr05	845801	854752	0.1	NA
Zj.jz000817080	Chr05	888770	888964	0.1	PREDICTED: uncharacterized protein LOC107417607
Zj.jz000817089	Chr05	818926	823063	0.1	PREDICTED: protein FRA10AC1 homolog
Zj.jz000817108	Chr05	727454	727771	0.1	PREDICTED: photosystem II 5 kDa protein, chloroplastic-like
Zj.jz000817100	Chr05	773998	776389	0.1	NA
Zj.jz000817086	Chr05	840657	842843	0.1	PREDICTED: zinc finger CCCH domain-containing protein 30
Zj.jz000817107	Chr05	729296	732824	0.1	PREDICTED: uncharacterized protein LOC107417557
Zj.jz000817040	Chr05	1099005	1101974	0.1	PREDICTED: uncharacterized protein LOC107417629
Zj.jz000817062	Chr05	980427	985202	0.1	PREDICTED: uncharacterized protein LOC107417664
Zj.jz000817049	Chr05	1054383	1060699	0.1	PREDICTED: DExH-box ATP-dependent RNA helicase DExH10 isoform X1
Zj.jz000817053	Chr05	1023075	1025765	0.1	PREDICTED: methyl-CpG-binding domain-containing protein 2-like isoform X2
Zj.jz000817035	Chr05	1133928	1143890	0.1	PREDICTED: LOW QUALITY PROTEIN: cycloartenol synthase-like
Zj.jz000817039	Chr05	1116913	1120321	0.1	PREDICTED: 26S proteasome regulatory subunit RPN13 isoform X1
Zj.jz000817043	Chr05	1086168	1089111	0.1	PREDICTED: U-box domain-containing protein 35-like
Zj.jz000817070	Chr05	947665	948307	0.1	PREDICTED: uncharacterized protein LOC107417604
Zj.jz000817068	Chr05	951382	955152	0.1	PREDICTED: zinc finger CCCH domain-containing protein 69 isoform X2
Zj.jz000817065	Chr05	966128	968164	0.1	NA
Zj.jz000817048	Chr05	1061811	1063514	0.1	PREDICTED: cytochrome P450 CYP73A100-like
Zj.jz000817071	Chr05	941764	944341	0.1	PREDICTED: zinc finger protein WIP2-like
Zj.jz000817041	Chr05	1094542	1098205	0.1	PREDICTED: tRNA pseudouridine synthase A
Zj.jz000817060	Chr05	992227	992730	0.1	NA
Zj.jz000817034	Chr05	1147557	1154196	0.1	PREDICTED: cycloartenol synthase 2
Zj.jz000817046	Chr05	1071109	1073429	0.1	NA
Zj.jz000817042	Chr05	1091010	1093436	0.1	NA
Zj.jz000817059	Chr05	995098	1004101	0.1	PREDICTED: isoamylase 1, chloroplastic
Zj.jz000817064	Chr05	976090	976505	0.1	NA
Zj.jz000817055	Chr05	1016880	1017771	0.1	NA
Zj.jz000817047	Chr05	1064919	1069927	0.1	PREDICTED: biotin carboxylase 2, chloroplastic
Zj.jz000817036	Chr05	1127696	1133515	0.1	PREDICTED: WD repeat-containing protein 36
Zj.jz000817056	Chr05	1014621	1015841	0.1	PREDICTED: F-box protein At5g07610-like
Zj.jz000817072	Chr05	931777	935019	0.1	PREDICTED: ADP,ATP carrier protein 1, mitochondrial
Zj.jz000817044	Chr05	1081806	1085476	0.1	PREDICTED: U-box domain-containing protein 35-like
Zj.jz000817052	Chr05	1026519	1029024	0.1	PREDICTED: arginine decarboxylase-like isoform X1
Zj.jz000817054	Chr05	1018797	1019012	0.1	PREDICTED: mitochondrial import receptor subunit TOM7-2-like
Zj.jz000817045	Chr05	1079867	1081223	0.1	PREDICTED: pentatricopeptide repeat-containing protein At3g42630
Zj.jz000817058	Chr05	1004996	1007939	0.1	PREDICTED: ethanolamine-phosphate cytidylyltransferase-like
Zj.jz000817037	Chr05	1125167	1126447	0.1	PREDICTED: F-box protein At3g07870-like
Zj.jz000817067	Chr05	957696	957890	0.1	NA
Zj.jz000817038	Chr05	1121528	1124753	0.1	NA
Zj.jz000817051	Chr05	1043613	1049768	0.1	PREDICTED: auxin response factor 19-like
Zj.jz000817050	Chr05	1050913	1052392	0.1	NA
Zj.jz000817063	Chr05	978357	979301	0.1	PREDICTED: uncharacterized protein LOC107417613 isoform X1
Zj.jz000817061	Chr05	988965	989486	0.1	PREDICTED: zinc finger A20 and AN1 domain-containing stress-associated protein 8, partial
Zj.jz000817057	Chr05	1011885	1013015	0.1	PREDICTED: putative F-box protein At5g50220
Zj.jz000817069	Chr05	949099	949964	0.1	PREDICTED: thylakoid lumenal 19 kDa protein, chloroplastic
Zj.jz000817066	Chr05	959152	960555	0.1	PREDICTED: anthocyanidin 3-O-glucoside 6\'\'-O-acyltransferase-like
Zj.jz000817030	Chr05	1169109	1172861	0.08	PREDICTED: serine/threonine-protein kinase At5g01020 isoform X1
Zj.jz000817022	Chr05	1225410	1225667	0.08	PREDICTED: uncharacterized protein LOC107417567
Zj.jz000817023	Chr05	1222439	1224125	0.08	PREDICTED: 3-ketoacyl-CoA synthase 15
Zj.jz000817014	Chr05	1246277	1249594	0.08	PREDICTED: uncharacterized protein LOC107417659
Zj.jz000817021	Chr05	1226002	1226436	0.08	NA
Zj.jz000817012	Chr05	1259242	1262422	0.08	PREDICTED: serine/threonine-protein kinase HT1-like
Zj.jz000817020	Chr05	1226437	1227852	0.08	NA
Zj.jz000817015	Chr05	1244077	1246131	0.08	NA
Zj.jz000817013	Chr05	1251143	1258188	0.08	PREDICTED: glycogen synthase-like isoform X1
Zj.jz000817016	Chr05	1241155	1242047	0.08	NA
Zj.jz000817019	Chr05	1229206	1231144	0.08	PREDICTED: 30S ribosomal protein S17-like isoform X1
Zj.jz000817029	Chr05	1174082	1175557	0.08	PREDICTED: prefoldin subunit 1
Zj.jz000817027	Chr05	1176958	1177263	0.08	NA
Zj.jz000817018	Chr05	1232154	1235871	0.08	NA
Zj.jz000817026	Chr05	1179234	1185171	0.08	NA
Zj.jz000817024	Chr05	1210503	1221475	0.08	PREDICTED: uncharacterized protein LOC107417568
Zj.jz000817017	Chr05	1240256	1240939	0.08	PREDICTED: squamosa promoter-binding-like protein 3
Zj.jz000817028	Chr05	1176499	1176903	0.08	NA
Zj.jz000817025	Chr05	1203980	1206789	0.08	NA
Zj.jz027271001	Chr05	1345720	1346948	0.09	NA
Zj.jz000817001	Chr05	1332004	1334016	0.09	NA
Zj.jz019939002	Chr05	1373971	1374375	0.09	NA
Zj.jz019939005	Chr05	1404996	1413811	0.09	PREDICTED: protein PNS1
Zj.jz019939004	Chr05	1399211	1399843	0.09	NA
Zj.jz000817002	Chr05	1323870	1330338	0.09	NA
Zj.jz000817003	Chr05	1313627	1316208	0.09	PREDICTED: uncharacterized protein LOC107417632
Zj.jz037529004	Chr05	1843306	1843678	0.09	NA
Zj.jz037529006	Chr05	1831686	1832615	0.09	PREDICTED: protein BPS1, chloroplastic-like
Zj.jz037529003	Chr05	1847764	1851487	0.09	NA
Zj.jz037529011	Chr05	1802736	1804223	0.09	PREDICTED: serine/threonine-protein kinase-like protein At3g51990
Zj.jz037529005	Chr05	1837753	1841566	0.09	PREDICTED: serine carboxypeptidase-like 40
Zj.jz037529009	Chr05	1819335	1820058	0.09	PREDICTED: metallothiol transferase FosB
Zj.jz037529002	Chr05	1865217	1910881	0.09	PREDICTED: probable inactive 2-oxoglutarate-dependent dioxygenase AOP2
Zj.jz037529010	Chr05	1808787	1817735	0.09	PREDICTED: protein transport protein SEC31 homolog B isoform X1
Zj.jz037529007	Chr05	1827738	1830848	0.09	PREDICTED: agamous-like MADS-box protein AGL15
Zj.jz037529008	Chr05	1821271	1824680	0.09	PREDICTED: methyltransferase-like protein 13
Zj.jz024217022	Chr05	2164155	2164721	0.07	PREDICTED: dirigent protein 22-like
Zj.jz024217023	Chr05	2165877	2166563	0.07	PREDICTED: dirigent protein 22-like
Zj.jz024217021	Chr05	2162227	2163630	0.07	PREDICTED: scarecrow-like protein 3
Zj.jz024217019	Chr05	2148520	2150288	0.07	NA
Zj.jz024217020	Chr05	2150746	2155775	0.07	PREDICTED: probable inactive purple acid phosphatase 27
Zj.jz024217029	Chr05	2353147	2355290	0.16	NA
Zj.jz024217038	Chr05	2427685	2430697	0.16	NA
Zj.jz024217033	Chr05	2389020	2396857	0.16	PREDICTED: intron-binding protein aquarius
Zj.jz024217039	Chr05	2437201	2440002	0.16	NA
Zj.jz024217036	Chr05	2422863	2425413	0.16	NA
Zj.jz024217034	Chr05	2397392	2400400	0.16	PREDICTED: COP9 signalosome complex subunit 2
Zj.jz024217037	Chr05	2426381	2426880	0.16	NA
Zj.jz024217030	Chr05	2358532	2359179	0.16	NA
Zj.jz024217032	Chr05	2369857	2372691	0.16	PREDICTED: xanthoxin dehydrogenase, partial
Zj.jz024217031	Chr05	2365669	2368976	0.16	PREDICTED: uncharacterized protein LOC107417758, partial
Zj.jz024217040	Chr05	2442134	2445741	0.16	PREDICTED: flavin-containing monooxygenase FMO GS-OX-like 3
Zj.jz024217035	Chr05	2401526	2403840	0.16	PREDICTED: thioredoxin reductase 2-like
Zj.jz024217055	Chr05	2521258	2523387	0.06	PREDICTED: peroxisomal 2,4-dienoyl-CoA reductase
Zj.jz024217057	Chr05	2532080	2544867	0.06	NA
Zj.jz024217054	Chr05	2518335	2520901	0.06	PREDICTED: DEAD-box ATP-dependent RNA helicase 36
Zj.jz024217056	Chr05	2524449	2531330	0.06	PREDICTED: ATP-dependent zinc metalloprotease FTSH 12, chloroplastic
Zj.jz024217049	Chr05	2493717	2498946	0.06	PREDICTED: uncharacterized protein LOC107417907
Zj.jz024217050	Chr05	2501632	2507068	0.06	NA
Zj.jz024217053	Chr05	2517447	2517737	0.06	NA
Zj.jz024217051	Chr05	2508156	2509790	0.06	PREDICTED: DELLA protein RGL1-like
Zj.jz024217052	Chr05	2516134	2517048	0.06	NA
Zj.jz024217063	Chr05	2605222	2605701	0.1	NA
Zj.jz024217064	Chr05	2614032	2621527	0.1	PREDICTED: actin-related protein 4 isoform X2
Zj.jz024217059	Chr05	2576169	2577194	0.1	PREDICTED: uncharacterized protein LOC107417880
Zj.jz024217061	Chr05	2586870	2590542	0.1	PREDICTED: phosphoglycerate kinase, cytosolic
Zj.jz024217062	Chr05	2595669	2596043	0.1	NA
Zj.jz024217066	Chr05	2663209	2666447	0.1	NA
Zj.jz024217060	Chr05	2580732	2583923	0.1	PREDICTED: phosphoglycerate kinase, chloroplastic-like
Zj.jz015029126	Chr05	3134751	3185850	0.09	NA
Zj.jz015029127	Chr05	3130434	3134692	0.09	NA
Zj.jz015029129	Chr05	3095473	3095952	0.09	NA
Zj.jz015029128	Chr05	3121792	3126836	0.09	NA
Zj.jz015029033	Chr05	3754981	3757389	0.07	PREDICTED: non-specific phospholipase C6
Zj.jz015029047	Chr05	3674274	3676255	0.07	PREDICTED: neurofilament medium polypeptide-like isoform X1
Zj.jz015029034	Chr05	3748023	3752197	0.07	PREDICTED: CBS domain-containing protein CBSCBSPB1
Zj.jz015029042	Chr05	3711811	3716058	0.07	PREDICTED: F-box/LRR-repeat protein At5g63520-like
Zj.jz015029044	Chr05	3696280	3700020	0.07	PREDICTED: SUMO-activating enzyme subunit 1B-1
Zj.jz015029040	Chr05	3719272	3719508	0.07	NA
Zj.jz015029035	Chr05	3743384	3743732	0.07	PREDICTED: uncharacterized protein LOC107418011
Zj.jz015029038	Chr05	3729653	3731903	0.07	PREDICTED: gamma carbonic anhydrase-like 2, mitochondrial
Zj.jz015029037	Chr05	3734283	3734528	0.07	NA
Zj.jz015029045	Chr05	3693728	3694552	0.07	NA
Zj.jz015029041	Chr05	3717451	3718825	0.07	NA
Zj.jz015029043	Chr05	3705751	3708410	0.07	PREDICTED: squamosa promoter-binding-like protein 13A
Zj.jz015029036	Chr05	3735923	3739106	0.07	PREDICTED: MADS-box transcription factor 6-like
Zj.jz015029032	Chr05	3758486	3760101	0.07	PREDICTED: mediator of RNA polymerase II transcription subunit 30
Zj.jz015029039	Chr05	3722529	3726323	0.07	PREDICTED: F-box/LRR-repeat protein At5g63520-like
Zj.jz015029046	Chr05	3690873	3692359	0.07	PREDICTED: probable WRKY transcription factor 75
Zj.jz006091015	Chr05	5048264	5049967	0.07	PREDICTED: putative pentatricopeptide repeat-containing protein At5g37570
Zj.jz006091018	Chr05	5072045	5072320	0.07	NA
Zj.jz006091014	Chr05	5047206	5047613	0.07	PREDICTED: uncharacterized protein LOC107418211
Zj.jz006091017	Chr05	5064903	5070530	0.07	NA
Zj.jz006091013	Chr05	5044787	5046475	0.07	PREDICTED: WSC domain-containing protein ARB_07867-like
Zj.jz006091016	Chr05	5050983	5053517	0.07	PREDICTED: proline transporter 1-like
Zj.jz006091012	Chr05	5040773	5043712	0.07	PREDICTED: E3 ubiquitin-protein ligase RGLG2-like
Zj.jz006091019	Chr05	5074597	5078269	0.07	PREDICTED: probable galactinol--sucrose galactosyltransferase 2 isoform X1
Zj.jz006091023	Chr05	5092446	5094954	0.07	PREDICTED: 28 kDa ribonucleoprotein, chloroplastic
Zj.jz006091022	Chr05	5087306	5091305	0.07	PREDICTED: probable galactinol--sucrose galactosyltransferase 2
Zj.jz006091021	Chr05	5085067	5086455	0.07	NA
Zj.jz006091020	Chr05	5079315	5080106	0.07	NA
Zj.jz002305033	Chr05	5923234	5926356	0.06	NA
Zj.jz002305027	Chr05	5953451	5954763	0.06	NA
Zj.jz002305026	Chr05	5965597	5966042	0.06	NA
Zj.jz002305032	Chr05	5927790	5930815	0.06	PREDICTED: uncharacterized protein LOC107408965, partial
Zj.jz002305029	Chr05	5940995	5942705	0.06	PREDICTED: glutaredoxin
Zj.jz002305025	Chr05	5969712	5973357	0.06	PREDICTED: cysteine-rich receptor-like protein kinase 1
Zj.jz002305028	Chr05	5944013	5949793	0.06	PREDICTED: uncharacterized protein LOC107418369 isoform X1
Zj.jz002305031	Chr05	5934556	5937495	0.06	PREDICTED: LRR receptor-like serine/threonine-protein kinase GSO1, partial
Zj.jz002305030	Chr05	5938714	5940247	0.06	NA
Zj.jz013641009	Chr05	7731150	7733612	0.09	NA
Zj.jz013641008	Chr05	7678321	7725866	0.09	PREDICTED: probable S-adenosylmethionine-dependent methyltransferase At5g38780
Zj.jz013641006	Chr05	7629560	7654416	0.09	PREDICTED: probable S-adenosylmethionine-dependent methyltransferase At5g38780
Zj.jz013641004	Chr05	7626091	7626321	0.09	NA
Zj.jz013641007	Chr05	7665004	7665651	0.09	NA
Zj.jz013641010	Chr05	7737380	7739461	0.09	PREDICTED: probable S-adenosylmethionine-dependent methyltransferase At5g38780 isoform X2
Zj.jz013641005	Chr05	7626361	7628846	0.09	NA
Zj.jz041121024	Chr05	8125850	8126639	0.1	PREDICTED: probable small nuclear ribonucleoprotein Sm D2
Zj.jz029963007	Chr05	8196712	8197047	0.1	NA
Zj.jz041121023	Chr05	8120230	8124380	0.1	PREDICTED: exonuclease 1
Zj.jz029963009	Chr05	8205076	8343557	0.1	PREDICTED: probable S-adenosylmethionine-dependent methyltransferase At5g38100
Zj.jz029963008	Chr05	8202397	8202922	0.1	NA
Zj.jz029963006	Chr05	8196490	8196708	0.1	NA
Zj.jz029963002	Chr05	8185161	8185532	0.1	NA
Zj.jz041121022	Chr05	8103002	8119869	0.1	PREDICTED: beta-glucosidase 44-like isoform X1
Zj.jz029963004	Chr05	8191043	8192452	0.1	PREDICTED: probable S-adenosylmethionine-dependent methyltransferase At5g38100
Zj.jz041121025	Chr05	8134281	8139726	0.1	PREDICTED: alpha-dioxygenase 2-like
Zj.jz029963003	Chr05	8188901	8190418	0.1	PREDICTED: probable S-adenosylmethionine-dependent methyltransferase At5g37990
Zj.jz029963005	Chr05	8194792	8196320	0.1	NA
Zj.jz028467015	Chr05	10397848	10400000	0.06	PREDICTED: NAC domain-containing protein 92
Zj.jz028467014	Chr05	10401926	10405699	0.06	PREDICTED: basic salivary proline-rich protein 1
Zj.jz028467013	Chr05	10410272	10415076	0.06	PREDICTED: CRM-domain containing factor CFM3, chloroplastic/mitochondrial
Zj.jz028467012	Chr05	10416951	10424356	0.06	PREDICTED: synaptotagmin-4
Zj.jz037653027	Chr06	2321492	2324546	0.06	PREDICTED: DNA repair protein RAD51 homolog 3-like isoform X1
Zj.jz017079290	Chr06	2286295	2286480	0.06	NA
Zj.jz030683002	Chr06	2304596	2306796	0.06	NA
Zj.jz037653028	Chr06	2316100	2320406	0.06	PREDICTED: probable tRNA N6-adenosine threonylcarbamoyltransferase, mitochondrial
Zj.jz037653029	Chr06	2308848	2312019	0.06	NA
Zj.jz037653026	Chr06	2326649	2330426	0.06	PREDICTED: transketolase, chloroplastic
Zj.jz037653024	Chr06	2340586	2341893	0.06	PREDICTED: UDP-glucuronate 4-epimerase 3
Zj.jz037653023	Chr06	2344111	2344729	0.06	PREDICTED: 40S ribosomal protein S20-like
Zj.jz037653025	Chr06	2333664	2337646	0.06	PREDICTED: 3-phosphoshikimate 1-carboxyvinyltransferase 2
Zj.jz037653011	Chr06	2404356	2406137	0.08	PREDICTED: cysteine-rich repeat secretory protein 15
Zj.jz037653002	Chr06	2464073	2468590	0.08	PREDICTED: spindle and kinetochore-associated protein 1 homolog isoform X1
Zj.jz037653006	Chr06	2450435	2452005	0.08	PREDICTED: uncharacterized protein LOC107423869
Zj.jz037653014	Chr06	2381033	2385389	0.08	NA
Zj.jz037653007	Chr06	2440579	2442072	0.08	PREDICTED: IRK-interacting protein-like
Zj.jz037653004	Chr06	2460964	2461371	0.08	PREDICTED: putative lipid-binding protein At4g00165
Zj.jz037653009	Chr06	2423357	2425625	0.08	NA
Zj.jz037653008	Chr06	2433702	2435771	0.08	PREDICTED: axial regulator YABBY 1-like
Zj.jz037653010	Chr06	2415160	2415663	0.08	NA
Zj.jz037653003	Chr06	2462910	2463317	0.08	PREDICTED: 14 kDa proline-rich protein DC2.15-like
Zj.jz037653012	Chr06	2399192	2402414	0.08	NA
Zj.jz037653013	Chr06	2387172	2389352	0.08	PREDICTED: probable pectinesterase/pectinesterase inhibitor 36
Zj.jz037653015	Chr06	2372844	2380115	0.08	NA
Zj.jz037653005	Chr06	2456682	2458441	0.08	NA
Zj.jz022619008	Chr06	2753242	2755605	0.06	NA
Zj.jz022619004	Chr06	2725184	2727078	0.06	NA
Zj.jz022619006	Chr06	2732836	2734227	0.06	NA
Zj.jz022619007	Chr06	2735586	2752325	0.06	PREDICTED: vestitone reductase-like
Zj.jz022619005	Chr06	2728737	2731714	0.06	PREDICTED: probable protein S-acyltransferase 14
Zj.jz022619003	Chr06	2719173	2719937	0.06	PREDICTED: uncharacterized protein LOC107423606
Zj.jz022619010	Chr06	2760048	2763958	0.06	PREDICTED: transducin beta-like protein 2
Zj.jz044401023	Chr06	2701893	2704145	0.06	PREDICTED: scarecrow-like protein 6
Zj.jz022619009	Chr06	2755702	2758809	0.06	NA
Zj.jz022619001	Chr06	2710518	2712431	0.06	PREDICTED: pentatricopeptide repeat-containing protein At2g45350, chloroplastic-like
Zj.jz022619002	Chr06	2717275	2717844	0.06	NA
Zj.jz022619017	Chr06	2796038	2797302	0.08	NA
Zj.jz022619012	Chr06	2773228	2777100	0.08	PREDICTED: peptidyl-prolyl cis-trans isomerase FKBP53-like
Zj.jz022619020	Chr06	2815983	2817947	0.08	PREDICTED: uncharacterized protein LOC107435700
Zj.jz022619018	Chr06	2799205	2803549	0.08	PREDICTED: AT-hook motif nuclear-localized protein 1-like
Zj.jz022619019	Chr06	2808331	2812534	0.08	PREDICTED: 65-kDa microtubule-associated protein 9
Zj.jz022619016	Chr06	2787890	2790649	0.08	PREDICTED: protein cornichon homolog 4-like
Zj.jz022619024	Chr06	2841329	2851582	0.08	PREDICTED: brefeldin A-inhibited guanine nucleotide-exchange protein 2
Zj.jz022619022	Chr06	2833823	2836266	0.08	PREDICTED: LOB domain-containing protein 18-like
Zj.jz022619014	Chr06	2782631	2784388	0.08	PREDICTED: uncharacterized protein LOC107435702
Zj.jz022619021	Chr06	2820155	2822605	0.08	PREDICTED: LOB domain-containing protein 19-like
Zj.jz022619015	Chr06	2784995	2786915	0.08	PREDICTED: proteasome subunit beta type-1
Zj.jz022619013	Chr06	2777783	2781920	0.08	PREDICTED: ATP-dependent DNA helicase 2 subunit KU80
Zj.jz022619023	Chr06	2837157	2839315	0.08	PREDICTED: pentatricopeptide repeat-containing protein At1g01970-like
Zj.jz022619048	Chr06	3008235	3009882	0.07	PREDICTED: reticulon-like protein B5
Zj.jz022619044	Chr06	2997434	2999282	0.07	PREDICTED: uncharacterized protein LOC107423705
Zj.jz022619046	Chr06	3002720	3003313	0.07	PREDICTED: RING-H2 finger protein ATL68-like
Zj.jz022619050	Chr06	3022365	3025453	0.07	PREDICTED: uncharacterized protein LOC107423739 isoform X2
Zj.jz022619053	Chr06	3038698	3041703	0.07	PREDICTED: bystin
Zj.jz022619052	Chr06	3034872	3037450	0.07	PREDICTED: coiled-coil domain-containing protein 94 homolog
Zj.jz022619057	Chr06	3053578	3054918	0.07	PREDICTED: delta(8)-fatty-acid desaturase 2
Zj.jz022619055	Chr06	3048547	3049446	0.07	NA
Zj.jz022619056	Chr06	3051672	3052568	0.07	NA
Zj.jz022619045	Chr06	3000848	3001510	0.07	PREDICTED: uncharacterized protein LOC107423719
Zj.jz022619054	Chr06	3044925	3045708	0.07	PREDICTED: probable membrane-associated kinase regulator 6
Zj.jz022619051	Chr06	3032609	3034054	0.07	PREDICTED: interactor of constitutive active ROPs 1-like
Zj.jz022619058	Chr06	3057644	3059855	0.07	PREDICTED: uncharacterized protein LOC107423711
Zj.jz022619043	Chr06	2995176	2997118	0.07	PREDICTED: cytochrome P450 704C1-like
Zj.jz022619047	Chr06	3005513	3006937	0.07	PREDICTED: uncharacterized protein LOC107423749
Zj.jz022619049	Chr06	3010828	3016191	0.07	PREDICTED: golgin candidate 4
Zj.jz019129115	Chr06	8173611	8173982	0.08	PREDICTED: uncharacterized protein LOC107425325
Zj.jz019129121	Chr06	8091389	8096964	0.08	PREDICTED: uncharacterized protein LOC107410602
Zj.jz019129114	Chr06	8176359	8178746	0.08	NA
Zj.jz019129118	Chr06	8130230	8130451	0.08	NA
Zj.jz019129117	Chr06	8134171	8134461	0.08	NA
Zj.jz019129119	Chr06	8121493	8121960	0.08	NA
Zj.jz019129120	Chr06	8098371	8098765	0.08	NA
Zj.jz019129116	Chr06	8140835	8141320	0.08	NA
Zj.jz019129106	Chr06	8261794	8262863	0.09	PREDICTED: cyclin-dependent kinase inhibitor 7-like isoform X1
Zj.jz019129101	Chr06	8291461	8293462	0.09	PREDICTED: protein DETOXIFICATION 48-like
Zj.jz019129111	Chr06	8213030	8216398	0.09	PREDICTED: uncharacterized protein LOC107409085, partial
Zj.jz019129096	Chr06	8324361	8327322	0.09	PREDICTED: probable calcium-binding protein CML20
Zj.jz019129095	Chr06	8328359	8331246	0.09	NA
Zj.jz019129110	Chr06	8225087	8227628	0.09	NA
Zj.jz019129097	Chr06	8320937	8323879	0.09	PREDICTED: LOW QUALITY PROTEIN: pentatricopeptide repeat-containing protein At5g27110-like
Zj.jz019129105	Chr06	8267343	8270582	0.09	PREDICTED: uncharacterized membrane protein At3g27390
Zj.jz019129107	Chr06	8244031	8247741	0.09	PREDICTED: methionine aminopeptidase 1D, chloroplastic/mitochondrial isoform X1
Zj.jz019129104	Chr06	8273433	8276503	0.09	PREDICTED: B3 domain-containing protein Os01g0234100-like isoform X1
Zj.jz019129098	Chr06	8317454	8318128	0.09	PREDICTED: ethylene-responsive transcription factor ERF109-like
Zj.jz019129109	Chr06	8234593	8236500	0.09	PREDICTED: pentatricopeptide repeat-containing protein DOT4, chloroplastic-like
Zj.jz019129103	Chr06	8278147	8278793	0.09	PREDICTED: uncharacterized protein LOC107424790
Zj.jz019129112	Chr06	8210149	8210520	0.09	NA
Zj.jz019129094	Chr06	8335147	8336310	0.09	PREDICTED: red chlorophyll catabolite reductase, chloroplastic-like
Zj.jz019129099	Chr06	8307225	8315973	0.09	NA
Zj.jz019129093	Chr06	8344924	8346006	0.09	NA
Zj.jz019129100	Chr06	8298923	8301907	0.09	PREDICTED: eukaryotic initiation factor 4A-I, partial
Zj.jz019129102	Chr06	8284523	8285098	0.09	NA
Zj.jz019129108	Chr06	8237422	8242464	0.09	PREDICTED: uncharacterized protein LOC107424773
Zj.jz019129092	Chr06	8354994	8357252	0.09	PREDICTED: heat shock factor protein HSF24
Zj.jz007819048	Chr06	9287916	9289523	0.08	NA
Zj.jz007819050	Chr06	9274874	9279268	0.08	PREDICTED: probable beta-1,4-xylosyltransferase IRX14
Zj.jz007819044	Chr06	9306724	9308355	0.08	PREDICTED: F-box protein SKIP2-like
Zj.jz007819037	Chr06	9353966	9356717	0.08	PREDICTED: probable LRR receptor-like serine/threonine-protein kinase At4g37250
Zj.jz007819051	Chr06	9267399	9268662	0.08	NA
Zj.jz007819038	Chr06	9348859	9350741	0.08	PREDICTED: microtubule-associated protein RP/EB family member 1C
Zj.jz007819045	Chr06	9300021	9304793	0.08	NA
Zj.jz007819043	Chr06	9315673	9318593	0.08	NA
Zj.jz007819040	Chr06	9343300	9346756	0.08	NA
Zj.jz007819041	Chr06	9339617	9341089	0.08	PREDICTED: cyclin-D3-2
Zj.jz007819049	Chr06	9283191	9285196	0.08	PREDICTED: cysteine proteinase COT44-like
Zj.jz007819039	Chr06	9347676	9348008	0.08	NA
Zj.jz007819042	Chr06	9324382	9328110	0.08	NA
Zj.jz007819047	Chr06	9290387	9292297	0.08	PREDICTED: protein RER1A-like
Zj.jz007819046	Chr06	9293853	9298066	0.08	PREDICTED: phosphatidylinositol 3,4,5-trisphosphate 3-phosphatase and protein-tyrosine-phosphatase PTEN2A-like
Zj.jz037039070	Chr06	10697914	10700647	0.07	PREDICTED: uncharacterized protein LOC107425111
Zj.jz037039066	Chr06	10731045	10739569	0.07	NA
Zj.jz037039069	Chr06	10702481	10703889	0.07	PREDICTED: transcription factor bHLH93-like
Zj.jz037039072	Chr06	10689216	10689742	0.07	PREDICTED: uncharacterized protein At5g65660
Zj.jz037039071	Chr06	10693159	10694086	0.07	NA
Zj.jz037039074	Chr06	10675632	10678745	0.07	NA
Zj.jz037039067	Chr06	10724354	10724542	0.07	NA
Zj.jz037039068	Chr06	10719959	10723407	0.07	PREDICTED: probable beta-D-xylosidase 6
Zj.jz037039073	Chr06	10683995	10684373	0.07	NA
Zj.jz037039004	Chr06	11328035	11330752	0.07	PREDICTED: pentatricopeptide repeat-containing protein At5g65560-like
Zj.jz037039005	Chr06	11294648	11300479	0.07	PREDICTED: uncharacterized protein LOC107425051 isoform X1
Zj.jz037039007	Chr06	11286265	11289428	0.07	PREDICTED: probable 1-deoxy-D-xylulose-5-phosphate synthase 2, chloroplastic
Zj.jz037039006	Chr06	11291269	11293029	0.07	PREDICTED: pentatricopeptide repeat-containing protein At5g65570
Zj.jz018471073	Chr06	12934592	12935986	0.06	PREDICTED: aspartic proteinase nepenthesin-1
Zj.jz018471072	Chr06	12941373	12950293	0.06	PREDICTED: squamous cell carcinoma antigen recognized by T-cells 3
Zj.jz028347120	Chr07	856122	858029	0.07	PREDICTED: APO protein 3, mitochondrial-like
Zj.jz028347130	Chr07	902555	903007	0.07	NA
Zj.jz028347128	Chr07	894643	895233	0.07	NA
Zj.jz028347121	Chr07	862604	863479	0.07	PREDICTED: probable methyltransferase At1g27930
Zj.jz028347114	Chr07	839729	840040	0.07	NA
Zj.jz028347117	Chr07	847288	849939	0.07	PREDICTED: zinc finger protein 511
Zj.jz028347113	Chr07	835084	838487	0.07	PREDICTED: protein NUCLEAR FUSION DEFECTIVE 4
Zj.jz028347124	Chr07	879658	883000	0.07	PREDICTED: uncharacterized protein LOC107427928
Zj.jz028347122	Chr07	865082	873691	0.07	NA
Zj.jz028347125	Chr07	883664	884653	0.07	PREDICTED: ribonucleoside-diphosphate reductase small chain
Zj.jz028347118	Chr07	850685	851056	0.07	PREDICTED: protein transport protein Sec61 subunit gamma
Zj.jz028347119	Chr07	853182	855107	0.07	PREDICTED: 50S ribosomal protein L27, chloroplastic, partial
Zj.jz028347116	Chr07	842694	844608	0.07	PREDICTED: peroxidase 55-like
Zj.jz028347129	Chr07	900016	901542	0.07	PREDICTED: UPF0481 protein At3g47200-like
Zj.jz028347127	Chr07	894001	894381	0.07	NA
Zj.jz028347115	Chr07	840051	840955	0.07	NA
Zj.jz028347123	Chr07	875110	878601	0.07	PREDICTED: uncharacterized protein LOC107427922
Zj.jz028347126	Chr07	890079	891104	0.07	PREDICTED: putative fasciclin-like arabinogalactan protein 20
Zj.jz026283053	Chr07	3311514	3313184	0.06	PREDICTED: protein DMR6-LIKE OXYGENASE 2-like
Zj.jz026283056	Chr07	3349528	3349979	0.06	NA
Zj.jz026283052	Chr07	3309294	3309728	0.06	NA
Zj.jz026283055	Chr07	3347475	3348470	0.06	PREDICTED: NAC domain-containing protein 83-like
Zj.jz026283058	Chr07	3352403	3364833	0.06	NA
Zj.jz026283057	Chr07	3351625	3351849	0.06	NA
Zj.jz026283051	Chr07	3299631	3306404	0.06	NA
Zj.jz026283054	Chr07	3337210	3341034	0.06	NA
Zj.jz031003109	Chr07	4277356	4279380	0.06	PREDICTED: auxin-responsive protein SAUR21-like
Zj.jz031003105	Chr07	4307379	4307714	0.06	PREDICTED: uncharacterized protein LOC107427416
Zj.jz031003103	Chr07	4313017	4313316	0.06	PREDICTED: auxin-responsive protein SAUR21-like
Zj.jz031003106	Chr07	4290820	4291143	0.06	PREDICTED: auxin-responsive protein SAUR21-like
Zj.jz031003102	Chr07	4316007	4325585	0.06	PREDICTED: pentatricopeptide repeat-containing protein MRL1, chloroplastic
Zj.jz031003104	Chr07	4309972	4310268	0.06	NA
Zj.jz031003108	Chr07	4281235	4281516	0.06	NA
Zj.jz031003110	Chr07	4270516	4274146	0.06	PREDICTED: L-galactose dehydrogenase
Zj.jz031003107	Chr07	4283170	4283493	0.06	PREDICTED: auxin-responsive protein SAUR23-like
Zj.jz031003014	Chr07	5115815	5118486	0.1	PREDICTED: uncharacterized protein LOC107427340
Zj.jz031003019	Chr07	5077527	5079383	0.1	PREDICTED: uncharacterized protein LOC107427517
Zj.jz031003022	Chr07	5034771	5036386	0.1	PREDICTED: nucleobase-ascorbate transporter 6-like isoform X2
Zj.jz031003025	Chr07	5021677	5024578	0.1	PREDICTED: rac-like GTP-binding protein 5 isoform X1
Zj.jz031003016	Chr07	5105018	5106097	0.1	PREDICTED: probable BOI-related E3 ubiquitin-protein ligase 3
Zj.jz031003012	Chr07	5137065	5139593	0.1	NA
Zj.jz031003021	Chr07	5054498	5055187	0.1	PREDICTED: ubiquitin-conjugating enzyme E2-17 kDa-like
Zj.jz031003013	Chr07	5132209	5135493	0.1	PREDICTED: glycerate dehydrogenase
Zj.jz031003026	Chr07	5012541	5015628	0.1	PREDICTED: protein MCM10 homolog
Zj.jz031003020	Chr07	5069737	5072751	0.1	PREDICTED: proline-rich receptor-like protein kinase PERK1
Zj.jz031003018	Chr07	5082411	5085980	0.1	PREDICTED: WD-40 repeat-containing protein MSI3 isoform X2
Zj.jz031003011	Chr07	5140698	5146876	0.1	PREDICTED: heparan-alpha-glucosaminide N-acetyltransferase-like
Zj.jz031003024	Chr07	5025944	5026694	0.1	PREDICTED: ubiquitin-conjugating enzyme E2-17 kDa-like
Zj.jz031003017	Chr07	5088749	5089712	0.1	PREDICTED: heavy metal-associated isoprenylated plant protein 26
Zj.jz031003023	Chr07	5030415	5032368	0.1	PREDICTED: expansin-A15-like
Zj.jz031003015	Chr07	5111138	5114409	0.1	NA
Zj.jz038193022	Chr07	5660211	5661509	0.08	PREDICTED: uncharacterized protein LOC107421509
Zj.jz038193023	Chr07	5663282	5666243	0.08	PREDICTED: ribonuclease 3-like protein 2
Zj.jz027521041	Chr07	5711032	5717860	0.08	PREDICTED: uncharacterized protein LOC107427377
Zj.jz027521043	Chr07	5688058	5690519	0.08	PREDICTED: FAD-dependent urate hydroxylase-like
Zj.jz027521040	Chr07	5736830	5740970	0.08	PREDICTED: probable protein phosphatase 2C 60
Zj.jz038193021	Chr07	5651020	5651469	0.08	NA
Zj.jz027521042	Chr07	5693156	5703181	0.08	PREDICTED: RNA-binding protein 39
Zj.jz027521019	Chr07	5912565	5918898	0.06	PREDICTED: hippocampus abundant transcript 1 protein-like isoform X2
Zj.jz027521022	Chr07	5896378	5898607	0.06	PREDICTED: probable polyamine transporter At1g31830
Zj.jz027521018	Chr07	5920377	5921189	0.06	PREDICTED: uncharacterized protein LOC107427387
Zj.jz027521021	Chr07	5904533	5904994	0.06	NA
Zj.jz027521016	Chr07	5929127	5931274	0.06	PREDICTED: pentatricopeptide repeat-containing protein At1g62260, mitochondrial
Zj.jz027521020	Chr07	5909294	5910385	0.06	PREDICTED: 24-methylenesterol C-methyltransferase 2-like
Zj.jz027521017	Chr07	5924898	5928912	0.06	NA
Zj.jz027521012	Chr07	6015327	6069215	0.08	NA
Zj.jz027521011	Chr07	6099522	6104374	0.08	PREDICTED: mechanosensitive ion channel protein 6-like
Zj.jz018611041	Chr07	7220940	7228359	0.14	PREDICTED: isocitrate dehydrogenase
Zj.jz018611044	Chr07	7193271	7198802	0.14	PREDICTED: protein LAZ1 isoform X1
Zj.jz018611049	Chr07	7144923	7146687	0.14	NA
Zj.jz018611048	Chr07	7146804	7148632	0.14	NA
Zj.jz018611054	Chr07	7049773	7050189	0.14	NA
Zj.jz018611047	Chr07	7149567	7154107	0.14	PREDICTED: ubiquitin domain-containing protein DSK2a-like
Zj.jz018611040	Chr07	7234249	7235806	0.14	NA
Zj.jz018611053	Chr07	7053586	7057030	0.14	NA
Zj.jz018611043	Chr07	7202143	7204395	0.14	PREDICTED: uncharacterized protein LOC107427201
Zj.jz018611046	Chr07	7166700	7169952	0.14	NA
Zj.jz018611052	Chr07	7059037	7063326	0.14	NA
Zj.jz018611050	Chr07	7133501	7134505	0.14	PREDICTED: zinc finger protein ZAT3
Zj.jz018611042	Chr07	7204851	7207188	0.14	PREDICTED: SEC1 family transport protein SLY1, partial
Zj.jz018611051	Chr07	7129854	7132141	0.14	PREDICTED: uncharacterized protein LOC107427191 isoform X1
Zj.jz018611045	Chr07	7186986	7191163	0.14	PREDICTED: sorcin-like
Zj.jz010465003	Chr07	8155411	8161512	0.08	PREDICTED: CMP-sialic acid transporter 2
Zj.jz010465005	Chr07	8206029	8209371	0.08	NA
Zj.jz010465002	Chr07	8154434	8154769	0.08	NA
Zj.jz010465004	Chr07	8174404	8175111	0.08	NA
Zj.jz010465014	Chr07	8286592	8286912	0.1	NA
Zj.jz010465016	Chr07	8292499	8293327	0.1	NA
Zj.jz010465020	Chr07	8338873	8340090	0.1	NA
Zj.jz010465013	Chr07	8280539	8283609	0.1	PREDICTED: uncharacterized protein LOC107425612
Zj.jz010465015	Chr07	8287987	8291612	0.1	NA
Zj.jz010465019	Chr07	8306534	8318186	0.1	PREDICTED: brefeldin A-inhibited guanine nucleotide-exchange protein 1
Zj.jz010465017	Chr07	8294767	8295779	0.1	PREDICTED: expansin-A20
Zj.jz010465021	Chr07	8452145	8454373	0.1	PREDICTED: 3-hydroxy-3-methylglutaryl-coenzyme A reductase 1-like
Zj.jz010465018	Chr07	8297028	8303231	0.1	PREDICTED: glutamate--tRNA ligase, chloroplastic/mitochondrial
Zj.jz044847007	Chr07	9110758	9117401	0.08	PREDICTED: pinin
Zj.jz044847004	Chr07	9035538	9050736	0.08	PREDICTED: endoplasmic reticulum-Golgi intermediate compartment protein 3-like isoform X1
Zj.jz044847006	Chr07	9087537	9096100	0.08	PREDICTED: COP9 signalosome complex subunit 8
Zj.jz044847005	Chr07	9063198	9063635	0.08	NA
Zj.jz026761029	Chr07	9613419	9614352	0.07	PREDICTED: serine hydroxymethyltransferase, mitochondrial-like
Zj.jz026761034	Chr07	9592251	9595862	0.07	PREDICTED: probable L-type lectin-domain containing receptor kinase S.5
Zj.jz026761028	Chr07	9615471	9618121	0.07	PREDICTED: putative pentatricopeptide repeat-containing protein At5g52630 isoform X1
Zj.jz026761032	Chr07	9598372	9599376	0.07	PREDICTED: pentatricopeptide repeat-containing protein At4g38150
Zj.jz026761025	Chr07	9627169	9643496	0.07	PREDICTED: phototropin-2
Zj.jz026761033	Chr07	9596679	9597659	0.07	PREDICTED: uncharacterized protein LOC107427130
Zj.jz026761035	Chr07	9589498	9591564	0.07	NA
Zj.jz026761026	Chr07	9623525	9625372	0.07	PREDICTED: putative pentatricopeptide repeat-containing protein At5g40405
Zj.jz026761027	Chr07	9619373	9619782	0.07	NA
Zj.jz026761030	Chr07	9608648	9608941	0.07	NA
Zj.jz034287003	Chr07	10367123	10367611	0.07	NA
Zj.jz041961074	Chr07	10971323	11013252	0.06	NA
Zj.jz041961075	Chr07	10952558	10956307	0.06	PREDICTED: uncharacterized protein LOC107435285 isoform X1
Zj.jz041961069	Chr07	11161774	11163273	0.14	PREDICTED: phospholipase A1-IIgamma-like
Zj.jz041961067	Chr07	11233658	11233912	0.14	NA
Zj.jz041961071	Chr07	11083538	11091430	0.14	PREDICTED: lysine-rich arabinogalactan protein 19-like
Zj.jz041961070	Chr07	11112863	11118467	0.14	PREDICTED: inositol-tetrakisphosphate 1-kinase 1-like isoform X2
Zj.jz041961068	Chr07	11192407	11193139	0.14	NA
Zj.jz041961050	Chr07	11638013	11638489	0.08	PREDICTED: uncharacterized protein LOC107434353
Zj.jz041961048	Chr07	11822173	11840944	0.08	NA
Zj.jz041961049	Chr07	11716305	11747086	0.08	NA
Zj.jz041961039	Chr07	12038682	12045202	0.06	PREDICTED: nucleobase-ascorbate transporter 4
Zj.jz041961038	Chr07	12063413	12064306	0.06	NA
Zj.jz039911012	Chr07	13887924	13889177	0.07	NA
Zj.jz039911013	Chr07	13872423	13874364	0.07	PREDICTED: probable protein phosphatase 2C 27
Zj.jz039911018	Chr07	13827566	13837411	0.07	PREDICTED: alpha-1,3-mannosyl-glycoprotein 2-beta-N-acetylglucosaminyltransferase
Zj.jz039911015	Chr07	13863166	13864420	0.07	NA
Zj.jz039911014	Chr07	13864463	13871237	0.07	PREDICTED: nucleolar complex protein 4 homolog
Zj.jz039911017	Chr07	13837418	13840528	0.07	NA
Zj.jz039911016	Chr07	13862632	13863132	0.07	NA
Zj.jz039911010	Chr07	13916889	13920553	0.09	PREDICTED: glutamate receptor 3.2-like, partial
Zj.jz039911005	Chr07	13985006	13989557	0.09	NA
Zj.jz039911007	Chr07	13941228	13948421	0.09	PREDICTED: monosaccharide-sensing protein 2-like
Zj.jz039911006	Chr07	13975628	13979682	0.09	PREDICTED: mitochondrial phosphate carrier protein 1, mitochondrial-like
Zj.jz044865001	Chr07	14066630	14067091	0.09	NA
Zj.jz039911002	Chr07	14044640	14045381	0.09	NA
Zj.jz039911003	Chr07	14034847	14035950	0.09	NA
Zj.jz039911004	Chr07	13991583	13994803	0.09	NA
Zj.jz039911009	Chr07	13933403	13934512	0.09	PREDICTED: homoserine kinase
Zj.jz039911001	Chr07	14052356	14052886	0.09	PREDICTED: uncharacterized protein LOC107423372
Zj.jz039911008	Chr07	13939523	13940002	0.09	PREDICTED: RING-H2 finger protein ATL8-like
Zj.jz044865052	Chr07	14424855	14425486	0.06	NA
Zj.jz044865048	Chr07	14400482	14402879	0.06	NA
Zj.jz044865049	Chr07	14405034	14406155	0.06	PREDICTED: UPF0496 protein At4g34320-like
Zj.jz044865051	Chr07	14412917	14413888	0.06	NA
Zj.jz044865047	Chr07	14379685	14392992	0.06	PREDICTED: phospholipase A-2-activating protein
Zj.jz044865050	Chr07	14411818	14412132	0.06	PREDICTED: putative lipid-transfer protein DIR1
Zj.jz044781040	Chr07	15506669	15508575	0.07	NA
Zj.jz044781042	Chr07	15530586	15532340	0.07	PREDICTED: pentatricopeptide repeat-containing protein At4g21065-like
Zj.jz044781039	Chr07	15500194	15506614	0.07	NA
Zj.jz044781038	Chr07	15490078	15496507	0.07	NA
Zj.jz044781041	Chr07	15518813	15519325	0.07	PREDICTED: bZIP transcription factor 53-like
Zj.jz044781043	Chr07	15533785	15538339	0.07	PREDICTED: chaperone protein dnaJ 10-like
Zj.jz044781036	Chr07	15477621	15481613	0.07	PREDICTED: diaminopimelate decarboxylase 2, chloroplastic-like, partial
Zj.jz044781044	Chr07	15541417	15543221	0.07	PREDICTED: uncharacterized protein LOC107406436
Zj.jz044781037	Chr07	15484958	15488594	0.07	PREDICTED: phosphatidylinositol/phosphatidylcholine transfer protein SFH3, partial
Zj.jz026341011	Chr07	19402195	19410978	0.07	PREDICTED: uncharacterized protein LOC107425821 isoform X1
Zj.jz026341009	Chr07	19386461	19388363	0.07	PREDICTED: heat stress transcription factor A-7a-like
Zj.jz026341010	Chr07	19394878	19398088	0.07	PREDICTED: protein indeterminate-domain 12-like
Zj.jz026341008	Chr07	19370848	19380131	0.07	NA
Zj.jz026341012	Chr07	19417609	19435930	0.07	PREDICTED: protein SPIRRIG
Zj.jz026341018	Chr07	19466657	19474637	0.08	NA
Zj.jz026341017	Chr07	19465572	19466559	0.08	PREDICTED: calmodulin-3-like
Zj.jz026341015	Chr07	19460096	19463871	0.08	NA
Zj.jz026341025	Chr07	19512728	19513698	0.08	PREDICTED: histone H2A variant 1
Zj.jz026341019	Chr07	19475904	19477480	0.08	PREDICTED: 2-methyl-6-phytyl-1,4-hydroquinone methyltransferase, chloroplastic
Zj.jz026341016	Chr07	19463892	19464539	0.08	PREDICTED: uncharacterized protein LOC107425925
Zj.jz026341026	Chr07	19516248	19518900	0.08	PREDICTED: pyruvate kinase isozyme A, chloroplastic-like
Zj.jz026341023	Chr07	19498910	19502379	0.08	NA
Zj.jz026341024	Chr07	19506167	19508866	0.08	PREDICTED: beta-carotene isomerase D27, chloroplastic
Zj.jz026341020	Chr07	19480590	19483994	0.08	PREDICTED: ammonium transporter 3 member 3-like
Zj.jz026341021	Chr07	19485792	19487561	0.08	NA
Zj.jz026341013	Chr07	19437257	19440103	0.08	NA
Zj.jz026341012	Chr07	19417609	19435930	0.08	PREDICTED: protein SPIRRIG
Zj.jz026341022	Chr07	19489116	19490588	0.08	NA
Zj.jz026341044	Chr07	19647487	19649739	0.09	PREDICTED: DNA-directed RNA polymerase III subunit rpc8
Zj.jz026341043	Chr07	19642721	19646167	0.09	NA
Zj.jz026341033	Chr07	19572645	19574130	0.09	PREDICTED: V-type proton ATPase subunit F-like
Zj.jz026341029	Chr07	19549430	19555489	0.09	PREDICTED: guanylate-binding protein 5
Zj.jz026341050	Chr07	19675545	19675987	0.09	NA
Zj.jz026341035	Chr07	19583178	19587525	0.09	PREDICTED: transcription factor UNE12
Zj.jz026341034	Chr07	19574893	19578633	0.09	PREDICTED: tryptophan synthase alpha chain
Zj.jz026341040	Chr07	19622262	19626316	0.09	PREDICTED: F-box/LRR-repeat protein 17 isoform X1
Zj.jz026341057	Chr07	19702722	19704673	0.09	NA
Zj.jz026341056	Chr07	19701162	19701982	0.09	PREDICTED: PRA1 family protein E-like
Zj.jz026341049	Chr07	19673753	19674349	0.09	NA
Zj.jz026341045	Chr07	19651349	19651844	0.09	PREDICTED: photosystem II reaction center W protein, chloroplastic-like
Zj.jz026341041	Chr07	19631233	19634341	0.09	PREDICTED: phospholipase A1-Igamma2, chloroplastic
Zj.jz026341028	Chr07	19546389	19547426	0.09	PREDICTED: protein ELC-like
Zj.jz026341030	Chr07	19557327	19560302	0.09	NA
Zj.jz026341032	Chr07	19566981	19570291	0.09	PREDICTED: light-inducible protein CPRF2 isoform X1
Zj.jz026341051	Chr07	19677771	19678352	0.09	NA
Zj.jz026341053	Chr07	19690535	19690963	0.09	NA
Zj.jz026341042	Chr07	19636977	19638668	0.09	PREDICTED: U3 small nucleolar RNA-associated protein 18 homolog
Zj.jz026341039	Chr07	19610197	19614371	0.09	PREDICTED: putative uridine kinase C227.14 isoform X1
Zj.jz026341048	Chr07	19666408	19670006	0.09	NA
Zj.jz026341037	Chr07	19594154	19595071	0.09	PREDICTED: auxin-induced protein 22D-like
Zj.jz026341047	Chr07	19660718	19663969	0.09	PREDICTED: magnesium transporter MRS2-I-like isoform X1
Zj.jz026341054	Chr07	19697708	19698124	0.09	NA
Zj.jz026341036	Chr07	19589127	19591880	0.09	NA
Zj.jz026341052	Chr07	19689125	19689562	0.09	PREDICTED: PRA1 family protein F3-like
Zj.jz026341038	Chr07	19604568	19609242	0.09	PREDICTED: auxin-induced protein AUX28-like
Zj.jz026341046	Chr07	19652569	19657018	0.09	PREDICTED: probable galacturonosyltransferase 6
Zj.jz026341031	Chr07	19560981	19566003	0.09	PREDICTED: histone acetyltransferase GCN5
Zj.jz026341055	Chr07	19699642	19700250	0.09	NA
Zj.jz003639066	Chr08	372539	375506	0.08	PREDICTED: probable mediator of RNA polymerase II transcription subunit 26b
Zj.jz003639067	Chr08	361401	363353	0.08	NA
Zj.jz003639059	Chr08	407209	409941	0.08	PREDICTED: serine carboxypeptidase-like 45 isoform X2
Zj.jz003639063	Chr08	393033	395698	0.08	PREDICTED: serine carboxypeptidase-like 45
Zj.jz003639062	Chr08	397804	403875	0.08	NA
Zj.jz003639065	Chr08	382565	386867	0.08	PREDICTED: putative SWI/SNF-related matrix-associated actin-dependent regulator of chromatin subfamily A member 3-like 1
Zj.jz003639064	Chr08	389873	390088	0.08	PREDICTED: mitotic-spindle organizing protein 1A-like
Zj.jz003639061	Chr08	403900	404359	0.08	NA
Zj.jz003639060	Chr08	405537	406034	0.08	PREDICTED: ankyrin-1-like
Zj.jz003639058	Chr08	412158	414615	0.08	PREDICTED: serine carboxypeptidase-like 45
Zj.jz003639057	Chr08	415456	416818	0.08	PREDICTED: 10 kDa chaperonin-like
Zj.jz003639026	Chr08	669982	678844	0.07	PREDICTED: centromere-associated protein E-like
Zj.jz003639024	Chr08	686632	689186	0.07	PREDICTED: haloacid dehalogenase-like hydrolase domain-containing protein 3
Zj.jz003639025	Chr08	684045	684724	0.07	NA
Zj.jz003639028	Chr08	660445	666506	0.07	NA
Zj.jz003639030	Chr08	648887	649884	0.07	NA
Zj.jz003639029	Chr08	654197	656110	0.07	NA
Zj.jz003639027	Chr08	667358	669306	0.07	PREDICTED: ribosomal RNA small subunit methyltransferase NEP1-like
Zj.jz039277019	Chr08	1134728	1137942	0.09	PREDICTED: peptide chain release factor PrfB3, chloroplastic
Zj.jz029601016	Chr08	1032363	1036368	0.09	PREDICTED: uncharacterized protein LOC107433799
Zj.jz039277011	Chr08	1093830	1095377	0.09	NA
Zj.jz039277013	Chr08	1099554	1101795	0.09	PREDICTED: protein IQ-DOMAIN 14
Zj.jz039277002	Chr08	1043482	1046200	0.09	PREDICTED: eukaryotic translation initiation factor 3 subunit E
Zj.jz039277007	Chr08	1077456	1078424	0.09	PREDICTED: protein FATTY ACID EXPORT 1, chloroplastic
Zj.jz039277018	Chr08	1126134	1131375	0.09	PREDICTED: folylpolyglutamate synthase
Zj.jz039277005	Chr08	1059770	1060120	0.09	NA
Zj.jz029601015	Chr08	1025581	1028995	0.09	PREDICTED: triacylglycerol lipase SDP1-like
Zj.jz039277033	Chr08	1197754	1198026	0.09	NA
Zj.jz039277015	Chr08	1110422	1112230	0.09	PREDICTED: uncharacterized protein LOC107431594
Zj.jz039277024	Chr08	1159021	1163185	0.09	PREDICTED: ketol-acid reductoisomerase, chloroplastic
Zj.jz029601017	Chr08	1037836	1038579	0.09	NA
Zj.jz039277008	Chr08	1079347	1083089	0.09	PREDICTED: DNA repair protein recA homolog 2, mitochondrial isoform X1
Zj.jz039277030	Chr08	1176506	1179842	0.09	NA
Zj.jz039277016	Chr08	1113851	1117978	0.09	PREDICTED: DNA-(apurinic or apyrimidinic site) lyase, chloroplastic isoform X1
Zj.jz039277025	Chr08	1165818	1166425	0.09	PREDICTED: protein EARLY RESPONSIVE TO DEHYDRATION 15 isoform X1
Zj.jz039277020	Chr08	1145331	1149710	0.09	PREDICTED: uncharacterized protein LOC107431598
Zj.jz039277009	Chr08	1085229	1086606	0.09	NA
Zj.jz039277031	Chr08	1189370	1189822	0.09	NA
Zj.jz039277032	Chr08	1196357	1196668	0.09	NA
Zj.jz039277026	Chr08	1167588	1167902	0.09	NA
Zj.jz039277014	Chr08	1105176	1107486	0.09	PREDICTED: probable inactive purple acid phosphatase 16
Zj.jz039277017	Chr08	1118847	1123228	0.09	PREDICTED: glycosyltransferase-like At2g41451
Zj.jz039277010	Chr08	1090003	1091374	0.09	PREDICTED: glucan endo-1,3-beta-glucosidase
Zj.jz039277022	Chr08	1152124	1152381	0.09	NA
Zj.jz039277029	Chr08	1175064	1175860	0.09	NA
Zj.jz039277012	Chr08	1096120	1098751	0.09	NA
Zj.jz039277021	Chr08	1150657	1151511	0.09	PREDICTED: probable F-box protein At5g04010
Zj.jz039277023	Chr08	1156344	1157207	0.09	NA
Zj.jz039277006	Chr08	1060560	1061997	0.09	NA
Zj.jz039277027	Chr08	1169701	1172219	0.09	NA
Zj.jz039277004	Chr08	1057078	1059259	0.09	PREDICTED: uncharacterized protein LOC107431601
Zj.jz039277003	Chr08	1047790	1054366	0.09	PREDICTED: LOW QUALITY PROTEIN: uncharacterized protein LOC107431637
Zj.jz039277028	Chr08	1172227	1173939	0.09	NA
Zj.jz004979010	Chr08	1327882	1329260	0.07	PREDICTED: uncharacterized protein LOC107431605
Zj.jz004979009	Chr08	1326909	1327259	0.07	NA
Zj.jz004979002	Chr08	1298366	1300897	0.07	PREDICTED: alpha carbonic anhydrase 4-like
Zj.jz004979013	Chr08	1341881	1344898	0.07	PREDICTED: probable sugar phosphate/phosphate translocator At5g04160
Zj.jz004979004	Chr08	1305914	1315162	0.07	PREDICTED: DNA helicase INO80 isoform X1
Zj.jz004979001	Chr08	1293934	1295857	0.07	PREDICTED: alpha carbonic anhydrase 4-like
Zj.jz004979005	Chr08	1316016	1318443	0.07	PREDICTED: S-formylglutathione hydrolase
Zj.jz004979007	Chr08	1325818	1326300	0.07	NA
Zj.jz004979008	Chr08	1326383	1326802	0.07	NA
Zj.jz004979003	Chr08	1301423	1303067	0.07	PREDICTED: probable calcium-binding protein CML49
Zj.jz004979012	Chr08	1333985	1335552	0.07	NA
Zj.jz004979006	Chr08	1321438	1324165	0.07	PREDICTED: glycerol-3-phosphate dehydrogenase
Zj.jz004979011	Chr08	1330270	1333085	0.07	NA
Zj.jz004979035	Chr08	1494033	1497765	0.11	PREDICTED: protein SAD1/UNC-84 domain protein 1-like, partial
Zj.jz004979018	Chr08	1367990	1369087	0.11	PREDICTED: zeatin O-glucosyltransferase-like
Zj.jz004979028	Chr08	1434382	1436701	0.11	PREDICTED: agamous-like MADS-box protein AGL18
Zj.jz004979022	Chr08	1387188	1388615	0.11	PREDICTED: zeatin O-glucosyltransferase-like
Zj.jz004979019	Chr08	1372835	1374289	0.11	PREDICTED: zeatin O-glucosyltransferase-like
Zj.jz004979033	Chr08	1470317	1487613	0.11	PREDICTED: ABC transporter G family member 15-like
Zj.jz004979020	Chr08	1382381	1383167	0.11	NA
Zj.jz004979030	Chr08	1445345	1446582	0.11	PREDICTED: putative disease resistance protein RGA4
Zj.jz004979015	Chr08	1356691	1358635	0.11	PREDICTED: uncharacterized protein LOC107431626 isoform X2
Zj.jz004979023	Chr08	1394841	1396477	0.11	PREDICTED: RNA-binding protein 8A-B-like
Zj.jz004979025	Chr08	1409673	1411016	0.11	PREDICTED: EGF domain-specific O-linked N-acetylglucosamine transferase-like
Zj.jz004979026	Chr08	1423090	1425151	0.11	PREDICTED: uncharacterized protein LOC107431589
Zj.jz004979016	Chr08	1359153	1366626	0.11	PREDICTED: nuclear pore complex protein NUP93A-like
Zj.jz004979024	Chr08	1397562	1401432	0.11	PREDICTED: transcription initiation factor IIB-2
Zj.jz004979014	Chr08	1346246	1353107	0.11	PREDICTED: LOW QUALITY PROTEIN: calcium-transporting ATPase 4, plasma membrane-type-like
Zj.jz004979029	Chr08	1439696	1440553	0.11	PREDICTED: protein MIZU-KUSSEI 1
Zj.jz004979027	Chr08	1426465	1432664	0.11	PREDICTED: kinesin-4
Zj.jz004979034	Chr08	1488293	1493390	0.11	PREDICTED: NADPH-dependent thioredoxin reductase 3 isoform X1
Zj.jz004979017	Chr08	1367675	1367980	0.11	NA
Zj.jz004979031	Chr08	1455292	1458727	0.11	PREDICTED: short integuments 2, mitochondrial isoform X1
Zj.jz004979021	Chr08	1383296	1383996	0.11	NA
Zj.jz004979032	Chr08	1464068	1468471	0.11	NA
Zj.jz004979056	Chr08	1638058	1647741	0.07	PREDICTED: zinc-metallopeptidase, peroxisomal isoform X1
Zj.jz004979054	Chr08	1630523	1633775	0.07	NA
Zj.jz004979052	Chr08	1619583	1624865	0.07	PREDICTED: magnesium-chelatase subunit ChlH, chloroplastic
Zj.jz004979061	Chr08	1661858	1662735	0.07	NA
Zj.jz004979058	Chr08	1654031	1655798	0.07	PREDICTED: 60S ribosomal protein L8-1
Zj.jz004979049	Chr08	1607720	1610323	0.07	PREDICTED: protein N-terminal glutamine amidohydrolase isoform X1
Zj.jz004979050	Chr08	1611675	1614673	0.07	NA
Zj.jz004979059	Chr08	1657782	1658246	0.07	PREDICTED: SKP1-like protein 1A
Zj.jz004979060	Chr08	1660057	1660551	0.07	PREDICTED: SKP1-like protein 1A
Zj.jz004979055	Chr08	1635043	1635267	0.07	NA
Zj.jz004979053	Chr08	1625738	1629054	0.07	PREDICTED: uncharacterized protein LOC107431709
Zj.jz004979051	Chr08	1615755	1617798	0.07	PREDICTED: exosome complex component RRP43
Zj.jz004979057	Chr08	1650566	1651968	0.07	PREDICTED: uncharacterized protein LOC107431704
Zj.jz004979071	Chr08	1708212	1708931	0.06	PREDICTED: uncharacterized protein LOC107431707
Zj.jz004979070	Chr08	1707732	1708211	0.06	NA
Zj.jz004979077	Chr08	1751314	1753875	0.06	PREDICTED: pentatricopeptide repeat-containing protein At5g55740, chloroplastic
Zj.jz004979081	Chr08	1785473	1792171	0.06	NA
Zj.jz004979076	Chr08	1744470	1751012	0.06	PREDICTED: LOW QUALITY PROTEIN: ABC transporter G family member 38
Zj.jz004979088	Chr08	1823976	1824889	0.06	NA
Zj.jz004979085	Chr08	1816260	1817970	0.06	PREDICTED: transmembrane protein 19-like isoform X2
Zj.jz004979082	Chr08	1796808	1798661	0.06	NA
Zj.jz004979090	Chr08	1831466	1834533	0.06	NA
Zj.jz004979073	Chr08	1719337	1724743	0.06	PREDICTED: protein argonaute PNH1-like
Zj.jz004979084	Chr08	1811384	1814402	0.06	NA
Zj.jz004979074	Chr08	1729766	1732816	0.06	PREDICTED: U1 small nuclear ribonucleoprotein 70 kDa
Zj.jz004979072	Chr08	1714323	1715933	0.06	PREDICTED: DELLA protein DWARF8-like, partial
Zj.jz004979066	Chr08	1684841	1690064	0.06	NA
Zj.jz004979086	Chr08	1818852	1819285	0.06	NA
Zj.jz004979069	Chr08	1703933	1706113	0.06	PREDICTED: pentatricopeptide repeat-containing protein At1g08070, chloroplastic-like
Zj.jz004979080	Chr08	1778643	1783189	0.06	PREDICTED: sodium/pyruvate cotransporter BASS2, chloroplastic-like
Zj.jz004979083	Chr08	1799506	1807225	0.06	NA
Zj.jz004979078	Chr08	1758465	1761396	0.06	NA
Zj.jz004979089	Chr08	1826645	1827912	0.06	PREDICTED: auxin-responsive protein IAA1-like isoform X1
Zj.jz004979087	Chr08	1820968	1822652	0.06	PREDICTED: serine/threonine protein phosphatase 2A 57 kDa regulatory subunit B\' iota isoform-like isoform X3
Zj.jz004979068	Chr08	1701974	1703029	0.06	PREDICTED: GDP-mannose transporter GONST4
Zj.jz004979067	Chr08	1691237	1693204	0.06	PREDICTED: pentatricopeptide repeat-containing protein At1g31430
Zj.jz004979079	Chr08	1761949	1762149	0.06	NA
Zj.jz004979075	Chr08	1733669	1735781	0.06	PREDICTED: uncharacterized protein LOC107431689
Zj.jz004979109	Chr08	1951765	1952241	0.07	PREDICTED: uncharacterized protein LOC107431854
Zj.jz004979111	Chr08	1963554	1968704	0.07	NA
Zj.jz004979113	Chr08	1982748	1984988	0.07	PREDICTED: leucine-rich repeat extensin-like protein 4
Zj.jz004979107	Chr08	1934631	1940898	0.07	PREDICTED: fe-S cluster assembly factor HCF101, chloroplastic-like
Zj.jz004979112	Chr08	1970153	1973510	0.07	PREDICTED: probable serine incorporator
Zj.jz004979110	Chr08	1954690	1955738	0.07	PREDICTED: uncharacterized protein LOC107431855
Zj.jz004979106	Chr08	1923174	1925096	0.07	PREDICTED: probable strigolactone esterase D14 homolog
Zj.jz004979108	Chr08	1942029	1945351	0.07	PREDICTED: VIN3-like protein 1
Zj.jz004979105	Chr08	1917197	1922065	0.07	NA
Zj.jz004979202	Chr08	2538166	2540911	0.08	PREDICTED: sugar transport protein 14
Zj.jz004979200	Chr08	2528236	2530159	0.08	NA
Zj.jz004979193	Chr08	2492647	2493333	0.08	PREDICTED: transmembrane protein 234 homolog
Zj.jz004979201	Chr08	2533861	2534673	0.08	NA
Zj.jz004979206	Chr08	2557305	2560285	0.08	PREDICTED: uncharacterized protein LOC107431882
Zj.jz004979192	Chr08	2482334	2483932	0.08	NA
Zj.jz004979195	Chr08	2499597	2502315	0.08	PREDICTED: probable lactoylglutathione lyase, chloroplastic
Zj.jz004979196	Chr08	2510414	2515930	0.08	NA
Zj.jz004979204	Chr08	2545878	2548542	0.08	PREDICTED: probable glycosyltransferase At3g07620
Zj.jz004979194	Chr08	2495630	2498859	0.08	PREDICTED: probable RNA methyltransferase At5g51130 isoform X2
Zj.jz004979205	Chr08	2550958	2553886	0.08	PREDICTED: probable glycosyltransferase At5g03795
Zj.jz004979198	Chr08	2520680	2522002	0.08	PREDICTED: E3 ubiquitin-protein ligase ATL42-like
Zj.jz004979197	Chr08	2517024	2518495	0.08	PREDICTED: ankyrin repeat-containing protein At5g02620-like
Zj.jz004979203	Chr08	2541372	2544616	0.08	PREDICTED: CRS2-associated factor 1, chloroplastic
Zj.jz004979191	Chr08	2472202	2475440	0.08	PREDICTED: casein kinase I-like
Zj.jz004979199	Chr08	2524399	2525715	0.08	PREDICTED: E3 ubiquitin-protein ligase ATL42-like
Zj.jz004979291	Chr08	3127189	3128236	0.09	PREDICTED: thaumatin-like protein 1b
Zj.jz004979289	Chr08	3112724	3113428	0.09	NA
Zj.jz004979300	Chr08	3187779	3189257	0.09	PREDICTED: UDP-glycosyltransferase 73C1-like
Zj.jz004979286	Chr08	3092505	3097603	0.09	PREDICTED: WD repeat-containing protein 3
Zj.jz004979304	Chr08	3196681	3197163	0.09	NA
Zj.jz004979283	Chr08	3069163	3071908	0.09	PREDICTED: ras-related protein RABC2a-like
Zj.jz004979290	Chr08	3114740	3117909	0.09	NA
Zj.jz004979298	Chr08	3173390	3174889	0.09	NA
Zj.jz004979284	Chr08	3074753	3077550	0.09	PREDICTED: splicing factor 3A subunit 2-like
Zj.jz004979293	Chr08	3135985	3136809	0.09	PREDICTED: thaumatin-like protein 1b
Zj.jz004979299	Chr08	3183834	3185330	0.09	PREDICTED: UDP-glycosyltransferase 73C6-like
Zj.jz004979297	Chr08	3170162	3171658	0.09	PREDICTED: UDP-glycosyltransferase 73C6-like
Zj.jz004979294	Chr08	3138900	3157394	0.09	PREDICTED: protein SHOOT GRAVITROPISM 6 isoform X1
Zj.jz004979303	Chr08	3195696	3196637	0.09	PREDICTED: UDP-glycosyltransferase 73D1-like
Zj.jz004979295	Chr08	3158648	3160153	0.09	PREDICTED: UDP-glycosyltransferase 73C6-like
Zj.jz004979292	Chr08	3132202	3132844	0.09	NA
Zj.jz004979287	Chr08	3098192	3099214	0.09	NA
Zj.jz004979288	Chr08	3100534	3106213	0.09	PREDICTED: protein fluG
Zj.jz004979302	Chr08	3193124	3194710	0.09	NA
Zj.jz004979285	Chr08	3078382	3083133	0.09	NA
Zj.jz004979301	Chr08	3189810	3191413	0.09	PREDICTED: UDP-glycosyltransferase 73E1-like
Zj.jz004979296	Chr08	3166313	3167785	0.09	PREDICTED: UDP-glycosyltransferase 73C3-like
Zj.jz043343347	Chr08	3274543	3276089	0.07	PREDICTED: protein DMR6-LIKE OXYGENASE 2
Zj.jz043343340	Chr08	3304868	3305549	0.07	PREDICTED: uncharacterized protein LOC107432058
Zj.jz043343342	Chr08	3299449	3302373	0.07	PREDICTED: vacuolar protein-sorting-associated protein 37 homolog 1-like
Zj.jz043343343	Chr08	3292443	3292841	0.07	NA
Zj.jz043343339	Chr08	3309139	3311374	0.07	PREDICTED: protein PELOTA 1-like
Zj.jz043343337	Chr08	3318755	3323143	0.07	NA
Zj.jz043343349	Chr08	3256499	3269002	0.07	NA
Zj.jz043343345	Chr08	3284178	3288920	0.07	PREDICTED: uncharacterized protein LOC107431994
Zj.jz043343341	Chr08	3303065	3304289	0.07	PREDICTED: dnaJ homolog subfamily C member 28
Zj.jz043343346	Chr08	3282464	3284173	0.07	PREDICTED: purine-uracil permease NCS1
Zj.jz043343338	Chr08	3311937	3315273	0.07	PREDICTED: DEAD-box ATP-dependent RNA helicase 38
Zj.jz043343348	Chr08	3269010	3270910	0.07	PREDICTED: carotene epsilon-monooxygenase, chloroplastic-like
Zj.jz043343350	Chr08	3251796	3255165	0.07	PREDICTED: caffeic acid 3-O-methyltransferase-like
Zj.jz043343344	Chr08	3291045	3292289	0.07	PREDICTED: uncharacterized protein LOC107432022
Zj.jz043343263	Chr08	3837586	3838947	0.08	PREDICTED: 60S acidic ribosomal protein P2B-like
Zj.jz043343256	Chr08	3872864	3874384	0.08	PREDICTED: cytochrome P450 94C1-like
Zj.jz043343257	Chr08	3862892	3868334	0.08	PREDICTED: uncharacterized protein LOC107434962 isoform X1
Zj.jz043343253	Chr08	3884519	3888202	0.08	PREDICTED: GDSL esterase/lipase At5g03610-like
Zj.jz043343258	Chr08	3857937	3861404	0.08	PREDICTED: subtilisin-like protease SBT4.15
Zj.jz043343262	Chr08	3844491	3848370	0.08	PREDICTED: IQ domain-containing protein IQM3-like
Zj.jz043343261	Chr08	3849580	3851950	0.08	PREDICTED: histidine-containing phosphotransfer protein 1-like
Zj.jz043343266	Chr08	3820193	3823341	0.08	PREDICTED: serine/threonine-protein kinase D6PKL2-like
Zj.jz043343254	Chr08	3882874	3883125	0.08	NA
Zj.jz043343265	Chr08	3828247	3830753	0.08	PREDICTED: uncharacterized protein LOC107434945
Zj.jz043343259	Chr08	3856408	3857030	0.08	NA
Zj.jz043343260	Chr08	3853519	3856201	0.08	NA
Zj.jz043343267	Chr08	3816271	3817550	0.08	PREDICTED: protein BUD31 homolog 2
Zj.jz043343255	Chr08	3881764	3882791	0.08	PREDICTED: GDSL esterase/lipase At5g03610-like
Zj.jz043343241	Chr08	3979383	3981550	0.07	NA
Zj.jz043343243	Chr08	3966923	3967423	0.07	PREDICTED: zinc finger A20 and AN1 domain-containing stress-associated protein 4
Zj.jz043343244	Chr08	3956014	3959364	0.07	PREDICTED: solute carrier family 35 member F2-like
Zj.jz043343247	Chr08	3920617	3923017	0.07	NA
Zj.jz043343242	Chr08	3968547	3971087	0.07	PREDICTED: purple acid phosphatase 22-like
Zj.jz043343245	Chr08	3951680	3955184	0.07	PREDICTED: solute carrier family 35 member F2-like
Zj.jz043343248	Chr08	3910904	3914144	0.07	NA
Zj.jz043343246	Chr08	3931090	3933900	0.07	PREDICTED: solute carrier family 35 member F1-like isoform X1
Zj.jz043343219	Chr08	4076240	4080317	0.07	PREDICTED: uncharacterized protein At5g03900, chloroplastic
Zj.jz043343225	Chr08	4055715	4060416	0.07	PREDICTED: protein CIA1
Zj.jz043343227	Chr08	4048474	4050555	0.07	PREDICTED: pentatricopeptide repeat-containing protein At3g24000, mitochondrial-like
Zj.jz043343234	Chr08	4020323	4022454	0.07	NA
Zj.jz043343223	Chr08	4065151	4067292	0.07	PREDICTED: 60S ribosomal protein L10a-like
Zj.jz043343230	Chr08	4042538	4042771	0.07	NA
Zj.jz043343220	Chr08	4073374	4075490	0.07	PREDICTED: uncharacterized protein LOC107432220
Zj.jz043343226	Chr08	4054168	4054692	0.07	PREDICTED: uncharacterized protein LOC107432218
Zj.jz043343232	Chr08	4034883	4035524	0.07	PREDICTED: protein YLS9-like
Zj.jz043343221	Chr08	4072020	4072490	0.07	PREDICTED: glucosamine 6-phosphate N-acetyltransferase isoform X2
Zj.jz043343229	Chr08	4043436	4044353	0.07	NA
Zj.jz043343222	Chr08	4068371	4070406	0.07	PREDICTED: iron-sulfur assembly protein IscA-like 2, mitochondrial
Zj.jz043343224	Chr08	4061702	4063421	0.07	PREDICTED: cytochrome b-c1 complex subunit 9
Zj.jz043343235	Chr08	4014896	4015573	0.07	PREDICTED: germin-like protein subfamily 3 member 2
Zj.jz043343215	Chr08	4095801	4099860	0.07	PREDICTED: uncharacterized protein LOC107432177
Zj.jz043343218	Chr08	4080698	4083567	0.07	PREDICTED: 1-(5-phosphoribosyl)-5
Zj.jz043343231	Chr08	4040313	4041572	0.07	PREDICTED: F-box/LRR-repeat protein At1g67190
Zj.jz043343217	Chr08	4084379	4086543	0.07	PREDICTED: heme-binding-like protein At3g10130, chloroplastic
Zj.jz043343233	Chr08	4022926	4023348	0.07	PREDICTED: protein YLS9-like
Zj.jz043343228	Chr08	4044429	4047551	0.07	NA
Zj.jz043343216	Chr08	4089254	4089769	0.07	PREDICTED: uncharacterized protein LOC107432197
Zj.jz043343130	Chr08	4641928	4642788	0.06	PREDICTED: protein YLS9-like
Zj.jz043343133	Chr08	4623336	4624016	0.06	PREDICTED: protein YLS9-like
Zj.jz043343125	Chr08	4663082	4665319	0.06	PREDICTED: uncharacterized protein LOC107433612
Zj.jz043343134	Chr08	4615343	4616032	0.06	PREDICTED: NDR1/HIN1-Like protein 3-like
Zj.jz043343132	Chr08	4627713	4628225	0.06	NA
Zj.jz043343137	Chr08	4594095	4597133	0.06	PREDICTED: uncharacterized protein LOC107432274
Zj.jz043343126	Chr08	4655654	4661242	0.06	PREDICTED: exocyst complex component EXO70A1
Zj.jz043343128	Chr08	4648993	4652080	0.06	NA
Zj.jz043343127	Chr08	4653386	4654087	0.06	PREDICTED: uncharacterized protein LOC107432231
Zj.jz043343129	Chr08	4645704	4646255	0.06	NA
Zj.jz043343131	Chr08	4638339	4639088	0.06	PREDICTED: protein YLS9-like
Zj.jz043343136	Chr08	4607023	4607661	0.06	PREDICTED: uncharacterized protein LOC107432241
Zj.jz043343135	Chr08	4611995	4612681	0.06	PREDICTED: protein YLS9-like
Zj.jz043343109	Chr08	4785895	4799012	0.07	NA
Zj.jz043343111	Chr08	4777376	4778620	0.07	PREDICTED: E3 ubiquitin-protein ligase PUB23-like
Zj.jz043343112	Chr08	4767926	4769149	0.07	NA
Zj.jz043343110	Chr08	4783000	4783851	0.07	PREDICTED: dof zinc finger protein DOF3.5-like
Zj.jz043343114	Chr08	4749249	4751948	0.07	NA
Zj.jz043343113	Chr08	4754011	4755870	0.07	PREDICTED: BTB/POZ domain-containing protein At3g05675-like
Zj.jz043343108	Chr08	4814788	4820883	0.07	PREDICTED: DExH-box ATP-dependent RNA helicase DExH1 isoform X1
Zj.jz043343115	Chr08	4725054	4727145	0.07	PREDICTED: aluminum-activated malate transporter 8-like
Zj.jz035045006	Chr08	5952674	5955815	0.07	PREDICTED: enoyl
Zj.jz035045010	Chr08	5923206	5923718	0.07	PREDICTED: VQ motif-containing protein 25
Zj.jz035045002	Chr08	5986849	5987925	0.07	NA
Zj.jz035045005	Chr08	5956792	5958884	0.07	PREDICTED: non-structural maintenance of chromosomes element 4 homolog A-like isoform X2
Zj.jz035045004	Chr08	5961447	5974505	0.07	NA
Zj.jz035045008	Chr08	5944639	5945731	0.07	PREDICTED: 18 kDa seed maturation protein
Zj.jz035045011	Chr08	5915988	5919698	0.07	PREDICTED: probable plastid-lipid-associated protein 13, chloroplastic
Zj.jz003705002	Chr08	6013574	6014236	0.07	PREDICTED: uncharacterized protein LOC107432344
Zj.jz035045003	Chr08	5979100	5983341	0.07	NA
Zj.jz003705001	Chr08	6005012	6005305	0.07	NA
Zj.jz035045007	Chr08	5946997	5947671	0.07	PREDICTED: zinc finger CCCH domain-containing protein 14
Zj.jz035045012	Chr08	5910954	5915412	0.07	PREDICTED: DNA polymerase delta small subunit
Zj.jz035045001	Chr08	5990761	5996395	0.07	PREDICTED: protein EMSY-LIKE 1 isoform X2
Zj.jz035045009	Chr08	5932465	5933610	0.07	PREDICTED: delta(12)-fatty-acid desaturase FAD2
Zj.jz003705097	Chr08	6732695	6735420	0.08	PREDICTED: putative ribosome biogenesis GTPase RsgA
Zj.jz003705103	Chr08	6763747	6764223	0.08	NA
Zj.jz003705102	Chr08	6760463	6760978	0.08	PREDICTED: uncharacterized protein LOC107432373
Zj.jz003705092	Chr08	6697941	6701316	0.08	PREDICTED: calcium-dependent protein kinase 32
Zj.jz003705099	Chr08	6739914	6741190	0.08	PREDICTED: 40S ribosomal protein S2-2-like
Zj.jz003705096	Chr08	6731055	6731336	0.08	NA
Zj.jz003705105	Chr08	6777045	6780237	0.08	PREDICTED: serine-threonine kinase receptor-associated protein-like
Zj.jz003705107	Chr08	6785664	6787202	0.08	PREDICTED: 3-ketoacyl-CoA synthase 11
Zj.jz003705106	Chr08	6782120	6784362	0.08	PREDICTED: probable histone H2A variant 3
Zj.jz003705101	Chr08	6747970	6757932	0.08	NA
Zj.jz003705100	Chr08	6743804	6746054	0.08	PREDICTED: zinc finger AN1 and C2H2 domain-containing stress-associated protein 11-like
Zj.jz003705094	Chr08	6721024	6726724	0.08	PREDICTED: polygalacturonase-like
Zj.jz003705098	Chr08	6738204	6738545	0.08	PREDICTED: uncharacterized protein LOC107432379
Zj.jz003705093	Chr08	6712759	6716947	0.08	PREDICTED: probable galactinol--sucrose galactosyltransferase 2
Zj.jz003705095	Chr08	6727584	6728147	0.08	NA
Zj.jz003705104	Chr08	6766023	6768833	0.08	PREDICTED: leucine-rich repeat receptor-like tyrosine-protein kinase PXC3
Zj.jz003705119	Chr08	6888170	6889894	0.07	PREDICTED: uncharacterized protein LOC107432437
Zj.jz003705120	Chr08	6894667	6899927	0.07	NA
Zj.jz003705126	Chr08	6935454	6936338	0.07	PREDICTED: merozoite surface antigen 2-like
Zj.jz003705128	Chr08	6950583	6954922	0.07	PREDICTED: nuclear/nucleolar GTPase 2
Zj.jz003705121	Chr08	6901057	6901467	0.07	NA
Zj.jz003705129	Chr08	6967270	6975188	0.07	PREDICTED: plant intracellular Ras-group-related LRR protein 6
Zj.jz003705123	Chr08	6913344	6920591	0.07	NA
Zj.jz003705127	Chr08	6936921	6943659	0.07	PREDICTED: MLO-like protein 11
Zj.jz003705122	Chr08	6903000	6904108	0.07	NA
Zj.jz003705125	Chr08	6933904	6934187	0.07	PREDICTED: uncharacterized protein LOC107432454
Zj.jz003705124	Chr08	6923001	6928159	0.07	NA
Zj.jz003705157	Chr08	7233536	7233904	0.09	NA
Zj.jz014121009	Chr08	7275206	7275920	0.09	NA
Zj.jz014121006	Chr08	7261035	7264051	0.09	PREDICTED: LOW QUALITY PROTEIN: 3-deoxy-manno-octulosonate cytidylyltransferase, mitochondrial
Zj.jz014121008	Chr08	7274141	7274740	0.09	PREDICTED: putative RING-H2 finger protein ATL19
Zj.jz014121004	Chr08	7255952	7256560	0.09	PREDICTED: thioredoxin-1
Zj.jz014121012	Chr08	7288832	7289806	0.09	NA
Zj.jz014121013	Chr08	7305083	7305372	0.09	NA
Zj.jz014121003	Chr08	7241412	7242194	0.09	PREDICTED: E3 ubiquitin-protein ligase RMA1H1-like
Zj.jz014121005	Chr08	7257813	7258019	0.09	NA
Zj.jz014121010	Chr08	7281903	7283807	0.09	NA
Zj.jz003705155	Chr08	7219477	7220408	0.09	PREDICTED: expansin-A12
Zj.jz014121011	Chr08	7286433	7287721	0.09	NA
Zj.jz003705156	Chr08	7230159	7230527	0.09	PREDICTED: uncharacterized protein LOC107403703
Zj.jz014121002	Chr08	7240640	7241008	0.09	PREDICTED: uncharacterized protein LOC107403704
Zj.jz014121001	Chr08	7237892	7238260	0.09	NA
Zj.jz014121007	Chr08	7265584	7270633	0.09	PREDICTED: non-canonical poly(A) RNA polymerase PAPD5
Zj.jz014121031	Chr08	7434996	7439249	0.08	PREDICTED: putative RNA-binding protein YlmH isoform X1
Zj.jz014121039	Chr08	7496054	7539742	0.08	PREDICTED: protein DETOXIFICATION 19-like
Zj.jz014121036	Chr08	7470093	7477762	0.08	NA
Zj.jz014121037	Chr08	7479466	7484655	0.08	PREDICTED: uncharacterized protein LOC107422413
Zj.jz014121030	Chr08	7432861	7433760	0.08	PREDICTED: pre-mRNA-splicing factor ISY1 homolog
Zj.jz014121034	Chr08	7451049	7455086	0.08	PREDICTED: dynamin-related protein 5A
Zj.jz014121038	Chr08	7490878	7492141	0.08	PREDICTED: early nodulin-like protein 2
Zj.jz014121033	Chr08	7447375	7447779	0.08	PREDICTED: protein GRIM REAPER
Zj.jz014121029	Chr08	7427591	7431398	0.08	PREDICTED: proton pump-interactor 1
Zj.jz014121035	Chr08	7465902	7466666	0.08	PREDICTED: VQ motif-containing protein 4
Zj.jz014121032	Chr08	7441666	7442085	0.08	NA
Zj.jz014121028	Chr08	7418976	7420448	0.08	NA
Zj.jz014121044	Chr08	7570846	7572456	0.11	NA
Zj.jz014121055	Chr08	7645769	7647301	0.11	PREDICTED: putative pentatricopeptide repeat-containing protein At3g15200
Zj.jz014121039	Chr08	7496054	7539742	0.11	PREDICTED: protein DETOXIFICATION 19-like
Zj.jz014121053	Chr08	7629150	7632209	0.11	PREDICTED: protein yippee-like At5g53940
Zj.jz014121054	Chr08	7640998	7641645	0.11	PREDICTED: ethylene-responsive transcription factor 4-like
Zj.jz014121059	Chr08	7678600	7683452	0.11	PREDICTED: probable aminotransferase TAT2 isoform X1
Zj.jz014121048	Chr08	7596250	7598751	0.11	NA
Zj.jz014121040	Chr08	7544396	7548123	0.11	NA
Zj.jz014121052	Chr08	7625006	7627535	0.11	PREDICTED: uncharacterized protein DDB_G0287625
Zj.jz014121058	Chr08	7664833	7666678	0.11	PREDICTED: protein CUP-SHAPED COTYLEDON 2-like, partial
Zj.jz014121046	Chr08	7579350	7580096	0.11	PREDICTED: uncharacterized protein LOC107432532
Zj.jz014121057	Chr08	7652547	7661696	0.11	PREDICTED: uncharacterized protein LOC107432576 isoform X2
Zj.jz014121050	Chr08	7616744	7619314	0.11	PREDICTED: PRA1 family protein H
Zj.jz014121045	Chr08	7573444	7575878	0.11	NA
Zj.jz014121043	Chr08	7560283	7565467	0.11	NA
Zj.jz014121042	Chr08	7559437	7560032	0.11	PREDICTED: uncharacterized protein LOC107432462
Zj.jz014121041	Chr08	7553958	7557119	0.11	PREDICTED: phytosulfokine receptor 2
Zj.jz014121051	Chr08	7619650	7624044	0.11	PREDICTED: ribosomal protein L11 methyltransferase isoform X1
Zj.jz014121047	Chr08	7581781	7584138	0.11	PREDICTED: uncharacterized protein LOC107432509
Zj.jz014121049	Chr08	7604540	7615329	0.11	PREDICTED: serine/threonine-protein kinase svkA isoform X3
Zj.jz014121056	Chr08	7648324	7651112	0.11	PREDICTED: 30S ribosomal protein S20, chloroplastic
Zj.jz014121063	Chr08	7697967	7700884	0.15	NA
Zj.jz014121069	Chr08	7736902	7738181	0.15	PREDICTED: uncharacterized protein LOC107432519
Zj.jz014121087	Chr08	7862577	7863947	0.15	PREDICTED: UDP-glycosyltransferase 79B6-like
Zj.jz014121084	Chr08	7846817	7847915	0.15	NA
Zj.jz014121060	Chr08	7685727	7688149	0.15	PREDICTED: D-amino-acid transaminase, chloroplastic-like
Zj.jz014121089	Chr08	7876347	7876625	0.15	NA
Zj.jz014121090	Chr08	7877312	7880921	0.15	PREDICTED: reticulon-4-interacting protein 1, mitochondrial
Zj.jz014121086	Chr08	7852616	7853350	0.15	NA
Zj.jz014121070	Chr08	7739085	7740476	0.15	PREDICTED: UDP-glycosyltransferase 79B6-like
Zj.jz014121074	Chr08	7807410	7808792	0.15	PREDICTED: UDP-glycosyltransferase 79B9-like
Zj.jz014121095	Chr08	7911579	7913949	0.15	PREDICTED: probable E3 ubiquitin-protein ligase HIP1 isoform X1
Zj.jz014121079	Chr08	7834757	7834990	0.15	NA
Zj.jz014121073	Chr08	7805808	7806209	0.15	NA
Zj.jz014121088	Chr08	7868154	7870463	0.15	PREDICTED: trichohyalin
Zj.jz014121096	Chr08	7915507	7917382	0.15	PREDICTED: ras-related protein RABA1f-like
Zj.jz014121083	Chr08	7840317	7842477	0.15	PREDICTED: uncharacterized protein LOC107432514
Zj.jz014121067	Chr08	7721040	7724305	0.15	PREDICTED: uncharacterized exonuclease domain-containing protein At3g15140
Zj.jz014121085	Chr08	7848069	7848464	0.15	NA
Zj.jz014121061	Chr08	7690778	7691131	0.15	NA
Zj.jz014121068	Chr08	7726783	7734463	0.15	NA
Zj.jz014121062	Chr08	7693081	7694287	0.15	NA
Zj.jz014121071	Chr08	7765039	7765659	0.15	NA
Zj.jz014121066	Chr08	7716651	7720352	0.15	PREDICTED: E3 SUMO-protein ligase MMS21
Zj.jz014121093	Chr08	7893631	7897115	0.15	PREDICTED: RNA exonuclease 4
Zj.jz014121092	Chr08	7890123	7891586	0.15	PREDICTED: transcription elongation factor 1 homolog
Zj.jz014121075	Chr08	7815231	7816667	0.15	PREDICTED: UDP-glycosyltransferase 79B9-like
Zj.jz014121078	Chr08	7826508	7826903	0.15	NA
Zj.jz014121091	Chr08	7881989	7888341	0.15	PREDICTED: protein SAWADEE HOMEODOMAIN HOMOLOG 2 isoform X1
Zj.jz014121072	Chr08	7800118	7801476	0.15	NA
Zj.jz014121077	Chr08	7826225	7826488	0.15	NA
Zj.jz014121094	Chr08	7899550	7904748	0.15	PREDICTED: 28 kDa heat- and acid-stable phosphoprotein
Zj.jz014121065	Chr08	7711467	7712015	0.15	PREDICTED: homeobox-leucine zipper protein ATHB-52
Zj.jz014121064	Chr08	7701953	7702492	0.15	PREDICTED: uncharacterized protein LOC107409440
Zj.jz014121125	Chr08	8129459	8130793	0.12	PREDICTED: UBP1-associated protein 2C
Zj.jz031507006	Chr08	8184828	8186715	0.12	NA
Zj.jz014121117	Chr08	8084994	8085236	0.12	NA
Zj.jz014121116	Chr08	8073970	8074781	0.12	NA
Zj.jz014121112	Chr08	8042926	8044311	0.12	PREDICTED: transcription factor TCP4
Zj.jz014121114	Chr08	8064812	8067963	0.12	PREDICTED: uncharacterized protein ycf45
Zj.jz031507018	Chr08	8254758	8255822	0.12	NA
Zj.jz014121113	Chr08	8064038	8064383	0.12	NA
Zj.jz031507014	Chr08	8237517	8238601	0.12	NA
Zj.jz031507013	Chr08	8225892	8229710	0.12	PREDICTED: tubby-like F-box protein 7
Zj.jz031507015	Chr08	8242491	8243825	0.12	PREDICTED: epidermis-specific secreted glycoprotein EP1-like
Zj.jz031507016	Chr08	8245936	8247897	0.12	NA
Zj.jz014121109	Chr08	8022678	8028421	0.12	PREDICTED: uncharacterized protein LOC107432535
Zj.jz014121111	Chr08	8036843	8040233	0.12	NA
Zj.jz031507011	Chr08	8217357	8219222	0.12	PREDICTED: peptide-N4-(N-acetyl-beta-glucosaminyl)asparagine amidase A-like
Zj.jz031507010	Chr08	8215958	8217331	0.12	NA
Zj.jz031507008	Chr08	8197588	8198919	0.12	PREDICTED: epidermis-specific secreted glycoprotein EP1-like
Zj.jz031507017	Chr08	8250818	8252122	0.12	NA
Zj.jz031507012	Chr08	8220640	8223305	0.12	NA
Zj.jz014121124	Chr08	8117382	8120671	0.12	NA
Zj.jz014121122	Chr08	8107422	8113381	0.12	PREDICTED: tRNA dimethylallyltransferase 9 isoform X1
Zj.jz031507004	Chr08	8157011	8162783	0.12	PREDICTED: phosphoenolpyruvate carboxylase, housekeeping isozyme
Zj.jz014121110	Chr08	8030103	8032085	0.12	PREDICTED: uncharacterized protein LOC107432536
Zj.jz031507002	Chr08	8145635	8148661	0.12	PREDICTED: ubiquitin-conjugating enzyme E2 35
Zj.jz031507001	Chr08	8141879	8142518	0.12	PREDICTED: olee1-like protein
Zj.jz014121119	Chr08	8096044	8097495	0.12	PREDICTED: D-inositol 3-phosphate glycosyltransferase
Zj.jz031507019	Chr08	8259075	8259892	0.12	PREDICTED: transcription factor TGA7, partial
Zj.jz014121120	Chr08	8098889	8100940	0.12	NA
Zj.jz014121121	Chr08	8102347	8105286	0.12	NA
Zj.jz014121123	Chr08	8114650	8116963	0.12	PREDICTED: protein trichome birefringence-like 31
Zj.jz014121126	Chr08	8131846	8132214	0.12	NA
Zj.jz031507003	Chr08	8151038	8155532	0.12	PREDICTED: dol-P-Man:Man(6)GlcNAc(2)-PP-Dol alpha-1,2-mannosyltransferase
Zj.jz031507009	Chr08	8213404	8215176	0.12	PREDICTED: peptide-N4-(N-acetyl-beta-glucosaminyl)asparagine amidase A-like
Zj.jz031507005	Chr08	8173277	8174605	0.12	PREDICTED: epidermis-specific secreted glycoprotein EP1-like
Zj.jz031507007	Chr08	8192479	8193576	0.12	PREDICTED: epidermis-specific secreted glycoprotein EP1-like
Zj.jz014121118	Chr08	8093629	8094774	0.12	NA
Zj.jz014121115	Chr08	8068320	8070349	0.12	NA
Zj.jz039715044	Chr08	9931495	9935430	0.07	PREDICTED: CRS2-associated factor 1, mitochondrial-like
Zj.jz039715045	Chr08	9937795	9944111	0.07	PREDICTED: subtilisin-like protease SBT4.14
Zj.jz039715041	Chr08	9896487	9902609	0.07	PREDICTED: MADS-box protein SOC1
Zj.jz039715043	Chr08	9917742	9923845	0.07	NA
Zj.jz039715038	Chr08	9863432	9873781	0.07	PREDICTED: polygalacturonate 4-alpha-galacturonosyltransferase
Zj.jz039715042	Chr08	9912348	9916717	0.07	PREDICTED: angio-associated migratory cell protein
Zj.jz039715039	Chr08	9885408	9890023	0.07	PREDICTED: agamous-like MADS-box protein AGL6
Zj.jz039715040	Chr08	9893528	9895750	0.07	PREDICTED: probable fructokinase-7 isoform X2
Zj.jz009009057	Chr08	10322956	10331980	0.08	PREDICTED: receptor-like protein kinase HSL1
Zj.jz009009059	Chr08	10296929	10298717	0.08	NA
Zj.jz009009056	Chr08	10345844	10349021	0.08	NA
Zj.jz009009058	Chr08	10311845	10318218	0.08	PREDICTED: hexokinase-1-like
Zj.jz009009048	Chr08	10393014	10393541	0.06	NA
Zj.jz009009047	Chr08	10395004	10395309	0.06	NA
Zj.jz009009046	Chr08	10401085	10404176	0.06	PREDICTED: uncharacterized protein LOC107432848
Zj.jz009009045	Chr08	10430911	10471776	0.06	NA
Zj.jz009009041	Chr08	10500210	10501259	0.06	NA
Zj.jz009009038	Chr08	10509129	10509800	0.06	PREDICTED: mitochondrial import inner membrane translocase subunit TIM17-2-like
Zj.jz009009040	Chr08	10503616	10504293	0.06	PREDICTED: mitochondrial import inner membrane translocase subunit TIM17-2-like
Zj.jz009009042	Chr08	10493728	10494669	0.06	PREDICTED: probable 3-hydroxyisobutyrate dehydrogenase-like 1, mitochondrial
Zj.jz009009037	Chr08	10512134	10513984	0.06	PREDICTED: uncharacterized protein LOC107435727
Zj.jz009009043	Chr08	10486703	10489878	0.06	PREDICTED: receptor-like protein kinase 5
Zj.jz009009044	Chr08	10476760	10478957	0.06	NA
Zj.jz009009039	Chr08	10507637	10508290	0.06	NA
Zj.jz020529102	Chr08	10964836	10972025	0.08	PREDICTED: LOW QUALITY PROTEIN: phosphoinositide 3-kinase regulatory subunit 4
Zj.jz020529105	Chr08	10941134	10943711	0.08	NA
Zj.jz020529099	Chr08	10988525	10995607	0.08	PREDICTED: arginine--tRNA ligase, cytoplasmic-like isoform X1
Zj.jz020529106	Chr08	10935050	10936489	0.08	NA
Zj.jz020529100	Chr08	10975643	10985761	0.08	NA
Zj.jz020529103	Chr08	10956057	10960910	0.08	PREDICTED: probable glutamate carboxypeptidase 2
Zj.jz020529104	Chr08	10948743	10953650	0.08	PREDICTED: probable glutamate carboxypeptidase 2 isoform X1
Zj.jz020529101	Chr08	10973879	10974464	0.08	NA
Zj.jz020529056	Chr08	11539325	11545497	0.12	PREDICTED: 125 kDa kinesin-related protein
Zj.jz020529057	Chr08	11535126	11535665	0.12	PREDICTED: zinc finger protein ZAT11
Zj.jz020529059	Chr08	11454309	11458428	0.12	PREDICTED: type I inositol polyphosphate 5-phosphatase 8 isoform X1
Zj.jz020529055	Chr08	11549861	11553820	0.12	PREDICTED: diaminopimelate epimerase, chloroplastic
Zj.jz020529058	Chr08	11517310	11518275	0.12	PREDICTED: benzyl alcohol O-benzoyltransferase-like
Zj.jz020529035	Chr08	11799269	11806373	0.06	PREDICTED: phosphatidate phosphatase PAH1
Zj.jz020529034	Chr08	11815585	11816913	0.06	PREDICTED: protein GPR107
Zj.jz020529030	Chr08	11844837	11846754	0.06	PREDICTED: serine/arginine-rich splicing factor RS2Z33-like isoform X2
Zj.jz020529036	Chr08	11788000	11797428	0.06	NA
Zj.jz020529033	Chr08	11826503	11826985	0.06	PREDICTED: uncharacterized protein LOC107435603
Zj.jz020529032	Chr08	11838513	11840801	0.06	PREDICTED: ABC transporter G family member 20-like
Zj.jz020529029	Chr08	11847831	11849119	0.06	PREDICTED: uncharacterized protein LOC107435605
Zj.jz020529031	Chr08	11843886	11844780	0.06	NA
Zj.jz020529037	Chr08	11783440	11784630	0.06	PREDICTED: probable membrane-associated kinase regulator 4
Zj.jz044875011	Chr08	12443410	12445711	0.06	PREDICTED: probable protein phosphatase 2C 38
Zj.jz044875008	Chr08	12425381	12430732	0.06	PREDICTED: thylakoid membrane protein TERC, chloroplastic
Zj.jz035147002	Chr08	12466456	12467665	0.06	NA
Zj.jz044875010	Chr08	12435539	12437147	0.06	PREDICTED: protein MODIFIER OF SNC1 11
Zj.jz044875009	Chr08	12434015	12434571	0.06	NA
Zj.jz035147016	Chr08	12646669	12646872	0.07	NA
Zj.jz035147010	Chr08	12605416	12606305	0.07	NA
Zj.jz035147018	Chr08	12656295	12663008	0.07	PREDICTED: CAAX prenyl protease 1 homolog
Zj.jz035147014	Chr08	12631433	12635233	0.07	NA
Zj.jz035147012	Chr08	12616907	12620567	0.07	PREDICTED: mechanosensitive ion channel protein 1, mitochondrial
Zj.jz035147017	Chr08	12647408	12650596	0.07	PREDICTED: probable serine/threonine-protein kinase At1g01540
Zj.jz035147013	Chr08	12623479	12623688	0.07	NA
Zj.jz035147015	Chr08	12635972	12641482	0.07	PREDICTED: mitogen-activated protein kinase homolog MMK2 isoform X1
Zj.jz035147011	Chr08	12607833	12611764	0.07	PREDICTED: uncharacterized protein LOC107432931
Zj.jz035147029	Chr08	12795852	12796082	0.1	NA
Zj.jz041021001	Chr08	12832166	12833337	0.1	NA
Zj.jz035147025	Chr08	12711950	12714257	0.1	PREDICTED: uncharacterized protein At1g01500 isoform X1
Zj.jz035147027	Chr08	12720824	12721396	0.1	NA
Zj.jz041021006	Chr08	12924402	12925628	0.1	NA
Zj.jz035147028	Chr08	12737936	12740850	0.1	PREDICTED: 1-aminocyclopropane-1-carboxylate synthase 1-like
Zj.jz041021003	Chr08	12885654	12886255	0.1	NA
Zj.jz035147024	Chr08	12703294	12707059	0.1	NA
Zj.jz041021005	Chr08	12905578	12907023	0.1	PREDICTED: disease resistance-like protein CSA1
Zj.jz041021002	Chr08	12855372	12858329	0.1	PREDICTED: LRR receptor-like serine/threonine-protein kinase FLS2
Zj.jz035147026	Chr08	12715785	12719035	0.1	PREDICTED: uncharacterized protein LOC107432929
Zj.jz041021004	Chr08	12898739	12899814	0.1	NA
Zj.jz041021007	Chr08	12935852	12937330	0.1	PREDICTED: uncharacterized acetyltransferase At3g50280-like
Zj.jz044575060	Chr08	13107148	13116471	0.07	PREDICTED: uncharacterized protein LOC107432962 isoform X3
Zj.jz044575062	Chr08	13079812	13082434	0.07	PREDICTED: WD repeat-containing protein 48 homolog
Zj.jz044575063	Chr08	13047732	13048241	0.07	PREDICTED: E3 ubiquitin-protein ligase RHA1B
Zj.jz044575061	Chr08	13098585	13101529	0.07	PREDICTED: syntaxin-71-like
Zj.jz044575049	Chr08	13238682	13240426	0.08	PREDICTED: uncharacterized protein LOC107432979
Zj.jz044575050	Chr08	13228043	13230273	0.08	PREDICTED: bifunctional L-3-cyanoalanine synthase/cysteine synthase 1, mitochondrial
Zj.jz044575053	Chr08	13191587	13195742	0.08	NA
Zj.jz044575051	Chr08	13213674	13225305	0.08	NA
Zj.jz044575052	Chr08	13208341	13212177	0.08	PREDICTED: ubiquitin-conjugating enzyme E2 4-like
Zj.jz044575048	Chr08	13286371	13290300	0.07	PREDICTED: uncharacterized protein LOC107432983
Zj.jz044575044	Chr08	13341838	13347810	0.07	PREDICTED: ascorbate transporter, chloroplastic-like
Zj.jz044575047	Chr08	13295014	13298191	0.07	PREDICTED: ATG8-interacting protein 1 isoform X1
Zj.jz044575046	Chr08	13300359	13302524	0.07	PREDICTED: origin of replication complex subunit 5
Zj.jz044575045	Chr08	13316078	13317721	0.07	PREDICTED: cytochrome P450 86A8
Zj.jz044575038	Chr08	13416912	13419120	0.08	PREDICTED: pentatricopeptide repeat-containing protein At2g20710, mitochondrial-like
Zj.jz044575041	Chr08	13377781	13385797	0.08	PREDICTED: signal peptide peptidase-like 4
Zj.jz044575039	Chr08	13410377	13412037	0.08	NA
Zj.jz044575036	Chr08	13432311	13434663	0.08	NA
Zj.jz044575040	Chr08	13392372	13399152	0.08	PREDICTED: U-box domain-containing protein 33-like
Zj.jz044575035	Chr08	13441968	13442369	0.08	NA
Zj.jz044575043	Chr08	13359071	13361727	0.08	PREDICTED: probable glycerol-3-phosphate acyltransferase 8
Zj.jz044575037	Chr08	13424059	13426354	0.08	PREDICTED: pentatricopeptide repeat-containing protein At2g20710, mitochondrial-like
Zj.jz044575042	Chr08	13370125	13373228	0.08	PREDICTED: aquaporin PIP1-1
Zj.jz042065068	Chr09	85122	85508	0.07	NA
Zj.jz042065066	Chr09	96533	96763	0.07	NA
Zj.jz042065060	Chr09	129771	131045	0.07	PREDICTED: BAG family molecular chaperone regulator 6
Zj.jz042065062	Chr09	115356	118295	0.07	PREDICTED: 4-sulfomuconolactone hydrolase
Zj.jz042065063	Chr09	112246	114912	0.07	PREDICTED: photosynthetic NDH subunit of lumenal location 5, chloroplastic
Zj.jz042065064	Chr09	105607	108037	0.07	PREDICTED: ACT domain-containing protein ACR4-like isoform X2
Zj.jz042065069	Chr09	57671	78371	0.07	PREDICTED: uncharacterized protein LOC107417595
Zj.jz042065065	Chr09	98718	99572	0.07	PREDICTED: transcription factor TCP20-like
Zj.jz042065061	Chr09	119038	126767	0.07	NA
Zj.jz042065067	Chr09	89526	90856	0.07	PREDICTED: serpin-ZXA-like
Zj.jz042065013	Chr09	417418	421659	0.07	PREDICTED: auxin response factor 2-like
Zj.jz042065017	Chr09	404220	406523	0.07	PREDICTED: pentatricopeptide repeat-containing protein At5g13270, chloroplastic
Zj.jz042065012	Chr09	423885	428137	0.07	PREDICTED: auxin response factor 2-like
Zj.jz042065018	Chr09	398274	401864	0.07	NA
Zj.jz042065014	Chr09	415371	415625	0.07	NA
Zj.jz042065016	Chr09	407123	410608	0.07	PREDICTED: aspartokinase 1, chloroplastic-like
Zj.jz042065019	Chr09	395116	397792	0.07	PREDICTED: serine carboxypeptidase-like 45
Zj.jz042065015	Chr09	411276	415322	0.07	PREDICTED: cell division control protein 48 homolog C-like, partial
Zj.jz042065021	Chr09	381340	382385	0.07	NA
Zj.jz042065022	Chr09	373552	379009	0.07	PREDICTED: RNA polymerase II C-terminal domain phosphatase-like 3
Zj.jz042065023	Chr09	369802	371353	0.07	NA
Zj.jz042065020	Chr09	383506	389796	0.07	PREDICTED: coiled-coil domain-containing protein SCD2
Zj.jz012929007	Chr09	1347125	1494427	0.06	NA
Zj.jz043521014	Chr09	3809463	3810535	0.07	NA
Zj.jz043521011	Chr09	3825286	3828814	0.07	PREDICTED: probable serine/threonine-protein kinase NAK
Zj.jz043521006	Chr09	3855158	3855858	0.07	PREDICTED: MLP-like protein 34
Zj.jz043521012	Chr09	3817902	3820989	0.07	NA
Zj.jz043521010	Chr09	3831447	3832915	0.07	PREDICTED: protein STRICTOSIDINE SYNTHASE-LIKE 10-like
Zj.jz043521007	Chr09	3846155	3850224	0.07	PREDICTED: fruit protein pKIWI502-like
Zj.jz043521013	Chr09	3811224	3811731	0.07	NA
Zj.jz043521015	Chr09	3803397	3805693	0.07	PREDICTED: protein STRICTOSIDINE SYNTHASE-LIKE 10-like isoform X1
Zj.jz043521009	Chr09	3833658	3836207	0.07	PREDICTED: histone chaperone ASF1B-like
Zj.jz043521008	Chr09	3841400	3845066	0.07	PREDICTED: ATP synthase subunit beta, mitochondrial
Zj.jz022467044	Chr09	9486558	9487660	0.08	NA
Zj.jz022467045	Chr09	9474580	9476040	0.08	NA
Zj.jz022467042	Chr09	9577287	9586017	0.08	PREDICTED: ribonuclease 3-like
Zj.jz022467046	Chr09	9470627	9473299	0.08	PREDICTED: uncharacterized protein LOC107434339 isoform X2
Zj.jz022467047	Chr09	9463461	9464607	0.08	NA
Zj.jz022467043	Chr09	9518156	9520239	0.08	NA
Zj.jz022467032	Chr09	9804858	9805508	0.07	PREDICTED: probable calcium-binding protein CML30
Zj.jz007977001	Chr09	10995070	10995858	0.07	NA
Zj.jz035259001	Chr09	11708034	11709653	0.06	PREDICTED: protein PHYTOCHROME KINASE SUBSTRATE 1
Zj.jz044273044	Chr09	11676255	11676751	0.06	NA
Zj.jz040083005	Chr09	12838526	12839171	0.08	NA
Zj.jz040083004	Chr09	12780260	12808746	0.08	PREDICTED: protein IQ-DOMAIN 31-like isoform X1
Zj.jz040083006	Chr09	12842484	12845314	0.08	PREDICTED: probable LRR receptor-like serine/threonine-protein kinase At1g14390
Zj.jz040083003	Chr09	12777195	12780007	0.08	PREDICTED: polyvinylalcohol dehydrogenase-like
Zj.jz040083019	Chr09	13045201	13050863	0.07	PREDICTED: uncharacterized protein LOC107428849
Zj.jz040083018	Chr09	13019780	13021038	0.07	NA
Zj.jz040083016	Chr09	13010131	13013804	0.07	PREDICTED: single-stranded DNA-binding protein WHY1, chloroplastic-like
Zj.jz040083017	Chr09	13014726	13017608	0.07	NA
Zj.jz040083025	Chr09	13140276	13142857	0.07	PREDICTED: hypersensitive-induced response protein 2
Zj.jz040083031	Chr09	13209187	13212148	0.07	NA
Zj.jz040083024	Chr09	13136572	13138988	0.07	NA
Zj.jz040083023	Chr09	13121679	13129090	0.07	PREDICTED: alpha-amylase 3, chloroplastic
Zj.jz040083027	Chr09	13160286	13163167	0.07	PREDICTED: uncharacterized protein LOC107428848
Zj.jz040083028	Chr09	13164889	13169483	0.07	PREDICTED: probable receptor-like protein kinase At5g15080 isoform X1
Zj.jz040083029	Chr09	13175146	13181908	0.07	PREDICTED: uncharacterized protein LOC107428854
Zj.jz040083026	Chr09	13156056	13156271	0.07	NA
Zj.jz040083030	Chr09	13187967	13188584	0.07	NA
Zj.jz040083042	Chr09	13406481	13409423	0.06	NA
Zj.jz040083039	Chr09	13383604	13384052	0.06	NA
Zj.jz040083040	Chr09	13390658	13390957	0.06	NA
Zj.jz040083041	Chr09	13403591	13405023	0.06	PREDICTED: uncharacterized protein At1g27050
Zj.jz040083043	Chr09	13422872	13427032	0.06	PREDICTED: uncharacterized protein LOC107428805
Zj.jz040083038	Chr09	13374543	13375976	0.06	PREDICTED: uncharacterized protein LOC107428807
Zj.jz042545001	Chr09	15619867	15621142	0.07	NA
Zj.jz042545003	Chr09	15623892	15625917	0.07	NA
Zj.jz042545002	Chr09	15621156	15622794	0.07	NA
Zj.jz043147036	Chr09	15618888	15619474	0.07	NA
Zj.jz029389001	Chr09	15629528	15639841	0.07	NA
Zj.jz043147035	Chr09	15616034	15616785	0.07	PREDICTED: MLP-like protein 423 isoform X2
Zj.jz021445234	Chr09	17811090	17818259	0.07	PREDICTED: probable thimet oligopeptidase
Zj.jz021445235	Chr09	17818704	17822456	0.07	PREDICTED: signal recognition particle subunit SRP72
Zj.jz021445233	Chr09	17803346	17807015	0.07	PREDICTED: serine/threonine protein phosphatase 2A 57 kDa regulatory subunit B\' theta isoform-like
Zj.jz021445238	Chr09	17846887	17848667	0.07	PREDICTED: uncharacterized protein LOC107428396
Zj.jz021445232	Chr09	17797482	17800246	0.07	PREDICTED: serine/threonine protein phosphatase 2A 57 kDa regulatory subunit B\' theta isoform-like
Zj.jz021445236	Chr09	17825341	17827625	0.07	PREDICTED: F-box protein SKIP14
Zj.jz021445237	Chr09	17830435	17830614	0.07	PREDICTED: uncharacterized protein LOC107428400
Zj.jz021445239	Chr09	17850028	17853857	0.07	PREDICTED: trihelix transcription factor GT-1 isoform X2
Zj.jz021445276	Chr09	18087500	18087895	0.06	NA
Zj.jz021445272	Chr09	18074698	18075579	0.06	PREDICTED: uncharacterized protein LOC107428362
Zj.jz021445277	Chr09	18088875	18092289	0.06	PREDICTED: U-box domain-containing protein 6-like isoform X2
Zj.jz021445271	Chr09	18069663	18073033	0.06	PREDICTED: OTU domain-containing protein At3g57810-like isoform X1
Zj.jz021445270	Chr09	18063244	18068643	0.06	PREDICTED: uncharacterized protein LOC107428367
Zj.jz021445279	Chr09	18109785	18113509	0.06	PREDICTED: probable inactive leucine-rich repeat receptor-like protein kinase At1g66830
Zj.jz021445275	Chr09	18086236	18087382	0.06	NA
Zj.jz021445278	Chr09	18103572	18105749	0.06	NA
Zj.jz021445274	Chr09	18081182	18082790	0.06	NA
Zj.jz021445273	Chr09	18076310	18077930	0.06	PREDICTED: geraniol 8-hydroxylase-like
Zj.jz021445269	Chr09	18055756	18059858	0.06	PREDICTED: NADH dehydrogenase
Zj.jz021445322	Chr09	18408957	18412380	0.07	NA
Zj.jz021445315	Chr09	18381108	18381401	0.07	NA
Zj.jz021445310	Chr09	18344353	18346235	0.07	PREDICTED: REF/SRPP-like protein At1g67360
Zj.jz021445320	Chr09	18401667	18402850	0.07	PREDICTED: non-specific lipid transfer protein GPI-anchored 1-like
Zj.jz021445316	Chr09	18383445	18385932	0.07	PREDICTED: alpha-ketoglutarate-dependent dioxygenase alkB-like isoform X2
Zj.jz021445326	Chr09	18435178	18439399	0.07	PREDICTED: F-box only protein 6
Zj.jz021445328	Chr09	18450829	18451331	0.07	PREDICTED: stress-associated endoplasmic reticulum protein 2
Zj.jz021445309	Chr09	18338258	18343026	0.07	PREDICTED: uncharacterized protein LOC107406847
Zj.jz021445308	Chr09	18334917	18337456	0.07	PREDICTED: CTD small phosphatase-like protein 2 isoform X1
Zj.jz021445311	Chr09	18346978	18347286	0.07	NA
Zj.jz021445325	Chr09	18429005	18430657	0.07	PREDICTED: protein kinase APK1B, chloroplastic-like
Zj.jz021445318	Chr09	18390981	18392332	0.07	PREDICTED: uncharacterized protein LOC107433975
Zj.jz021445323	Chr09	18415583	18418151	0.07	PREDICTED: squamosa promoter-binding-like protein 3
Zj.jz021445329	Chr09	18457993	18458365	0.07	NA
Zj.jz021445321	Chr09	18403841	18408144	0.07	NA
Zj.jz021445313	Chr09	18351391	18353026	0.07	NA
Zj.jz021445317	Chr09	18386655	18388746	0.07	PREDICTED: uncharacterized protein LOC107433996
Zj.jz021445314	Chr09	18376550	18378210	0.07	PREDICTED: photosystem I chlorophyll a/b-binding protein 2, chloroplastic
Zj.jz021445324	Chr09	18422383	18425048	0.07	PREDICTED: 4-coumarate--CoA ligase-like 1
Zj.jz021445327	Chr09	18441661	18442619	0.07	NA
Zj.jz021445312	Chr09	18348388	18348654	0.07	PREDICTED: uncharacterized protein LOC107410205, partial
Zj.jz021445319	Chr09	18394312	18395169	0.07	PREDICTED: probable methyltransferase At1g27930
Zj.jz021445337	Chr09	18512058	18513259	0.11	NA
Zj.jz021445347	Chr09	18625788	18627574	0.11	PREDICTED: trihelix transcription factor ASR3-like
Zj.jz021445342	Chr09	18570061	18578379	0.11	NA
Zj.jz021445346	Chr09	18609414	18620655	0.11	NA
Zj.jz021445340	Chr09	18562531	18562890	0.11	NA
Zj.jz021445339	Chr09	18541682	18548131	0.11	PREDICTED: agamous-like MADS-box protein AGL9 homolog
Zj.jz021445338	Chr09	18513859	18532533	0.11	PREDICTED: truncated transcription factor CAULIFLOWER A-like
Zj.jz021445345	Chr09	18602037	18607284	0.11	PREDICTED: sphingosine-1-phosphate lyase
Zj.jz021445336	Chr09	18505244	18507179	0.11	PREDICTED: uncharacterized protein LOC107428312
Zj.jz021445335	Chr09	18503336	18503545	0.11	NA
Zj.jz021445341	Chr09	18564571	18566241	0.11	PREDICTED: squamosa promoter-binding-like protein 16 isoform X1
Zj.jz021445344	Chr09	18588590	18590790	0.11	PREDICTED: probable WRKY transcription factor 75
Zj.jz021445334	Chr09	18490032	18497060	0.11	NA
Zj.jz021445343	Chr09	18579724	18586395	0.11	PREDICTED: uncharacterized protein LOC107428322
Zj.jz032945046	Chr09	19029233	19031320	0.08	PREDICTED: exocyst complex component EXO70A1-like
Zj.jz032945049	Chr09	19010124	19011274	0.08	NA
Zj.jz032945044	Chr09	19040003	19044538	0.08	NA
Zj.jz032945043	Chr09	19047025	19049242	0.08	NA
Zj.jz032945045	Chr09	19032842	19039996	0.08	NA
Zj.jz032945047	Chr09	19024126	19027758	0.08	PREDICTED: coatomer subunit beta-1-like
Zj.jz032945051	Chr09	18996344	18996632	0.08	NA
Zj.jz032945048	Chr09	19016204	19019422	0.08	PREDICTED: uncharacterized protein At1g04910-like
Zj.jz032945015	Chr09	19373007	19375975	0.09	PREDICTED: uncharacterized protein LOC107428269
Zj.jz032945019	Chr09	19352426	19352884	0.09	NA
Zj.jz032945016	Chr09	19370064	19371635	0.09	PREDICTED: uncharacterized protein LOC107428260
Zj.jz032945026	Chr09	19303677	19306294	0.09	NA
Zj.jz032945013	Chr09	19378438	19379721	0.09	PREDICTED: uncharacterized protein LOC107428254
Zj.jz032945025	Chr09	19314393	19315710	0.09	PREDICTED: uncharacterized protein LOC107428250
Zj.jz032945014	Chr09	19376545	19377920	0.09	PREDICTED: uncharacterized protein LOC107428268
Zj.jz032945017	Chr09	19366443	19369320	0.09	PREDICTED: nuclear pore complex protein NUP54
Zj.jz032945020	Chr09	19345968	19347568	0.09	PREDICTED: uncharacterized protein LOC107428263
Zj.jz032945018	Chr09	19363688	19364860	0.09	NA
Zj.jz032945027	Chr09	19294203	19294582	0.09	NA
Zj.jz005867040	Chr09	19707647	19713132	0.12	PREDICTED: V-type proton ATPase catalytic subunit A
Zj.jz005867048	Chr09	19602665	19603553	0.12	NA
Zj.jz005867031	Chr09	19769184	19770668	0.12	PREDICTED: transcription initiation factor TFIID subunit 7
Zj.jz005867025	Chr09	19785818	19793874	0.12	PREDICTED: dihydropyrimidinase-like
Zj.jz005867023	Chr09	19799970	19800335	0.12	PREDICTED: uncharacterized protein LOC107428141
Zj.jz005867047	Chr09	19612175	19614115	0.12	NA
Zj.jz005867029	Chr09	19775285	19775629	0.12	NA
Zj.jz005867042	Chr09	19657864	19701702	0.12	NA
Zj.jz005867046	Chr09	19614118	19615080	0.12	NA
Zj.jz005867038	Chr09	19721212	19723723	0.12	NA
Zj.jz005867026	Chr09	19784319	19784928	0.12	NA
Zj.jz005867032	Chr09	19767313	19767606	0.12	PREDICTED: uncharacterized protein LOC107428133
Zj.jz005867034	Chr09	19757832	19758867	0.12	PREDICTED: protein FAM32A
Zj.jz005867030	Chr09	19772457	19774624	0.12	PREDICTED: E3 ubiquitin-protein ligase MARCH1
Zj.jz005867035	Chr09	19755158	19756528	0.12	PREDICTED: AAA-ATPase At3g50940-like
Zj.jz005867024	Chr09	19794777	19799513	0.12	PREDICTED: dihydropyrimidinase-like isoform X2
Zj.jz005867027	Chr09	19778356	19780796	0.12	PREDICTED: FBD-associated F-box protein At4g10400-like isoform X1
Zj.jz005867036	Chr09	19727868	19729220	0.12	PREDICTED: protein HYPER-SENSITIVITY-RELATED 4-like
Zj.jz005867039	Chr09	19716846	19720478	0.12	NA
Zj.jz005867028	Chr09	19776129	19777175	0.12	PREDICTED: uncharacterized protein LOC107428122
Zj.jz005867037	Chr09	19723857	19724156	0.12	NA
Zj.jz005867043	Chr09	19652807	19654079	0.12	NA
Zj.jz005867033	Chr09	19760127	19764327	0.12	PREDICTED: 7-dehydrocholesterol reductase
Zj.jz005867041	Chr09	19702494	19705060	0.12	PREDICTED: probable plastid-lipid-associated protein 10, chloroplastic
Zj.jz005867020	Chr09	19808473	19820381	0.08	PREDICTED: MAP3K epsilon protein kinase 1-like
Zj.jz005867014	Chr09	19859375	19900473	0.08	PREDICTED: receptor-like protein kinase
Zj.jz005867015	Chr09	19853021	19856405	0.08	PREDICTED: receptor-like protein kinase
Zj.jz005867010	Chr09	19914379	19915263	0.08	NA
Zj.jz005867021	Chr09	19807035	19807711	0.08	PREDICTED: uncharacterized protein LOC107428137
Zj.jz005867016	Chr09	19841415	19843206	0.08	PREDICTED: (R,S)-reticuline 7-O-methyltransferase-like
Zj.jz005867017	Chr09	19832704	19834770	0.08	PREDICTED: U1 small nuclear ribonucleoprotein A
Zj.jz005867011	Chr09	19907919	19912347	0.08	PREDICTED: exocyst complex component EXO84B
Zj.jz005867019	Chr09	19822507	19825448	0.08	PREDICTED: uncharacterized membrane protein At1g16860-like
Zj.jz005867013	Chr09	19901356	19901778	0.08	NA
Zj.jz005867018	Chr09	19828470	19831326	0.08	PREDICTED: uncharacterized protein LOC107428135
Zj.jz005867012	Chr09	19903452	19905245	0.08	PREDICTED: receptor-like protein kinase
Zj.jz005867022	Chr09	19802343	19806078	0.08	PREDICTED: eukaryotic initiation factor 4A-3
Zj.jz014531063	Chr09	20755004	20756080	0.08	NA
Zj.jz014531055	Chr09	20671196	20671870	0.08	NA
Zj.jz014531061	Chr09	20750083	20750559	0.08	NA
Zj.jz014531067	Chr09	20791101	20792902	0.08	NA
Zj.jz014531059	Chr09	20701712	20706829	0.08	PREDICTED: U-box domain-containing protein 35-like
Zj.jz014531066	Chr09	20787034	20788140	0.08	NA
Zj.jz014531056	Chr09	20690568	20692034	0.08	NA
Zj.jz014531062	Chr09	20750604	20751066	0.08	NA
Zj.jz014531057	Chr09	20693612	20697959	0.08	PREDICTED: uncharacterized protein LOC107428090 isoform X1
Zj.jz014531064	Chr09	20782711	20783496	0.08	NA
Zj.jz014531060	Chr09	20708544	20710962	0.08	PREDICTED: pollen receptor-like kinase 4
Zj.jz014531065	Chr09	20786252	20786988	0.08	NA
Zj.jz014531058	Chr09	20699496	20700700	0.08	PREDICTED: uncharacterized protein LOC107428086
Zj.jz023151011	Chr09	20899944	20900416	0.1	NA
Zj.jz023151009	Chr09	20876564	20878221	0.1	PREDICTED: polygalacturonase QRT3-like
Zj.jz023151005	Chr09	20858773	20861710	0.1	PREDICTED: uncharacterized acetyltransferase At3g50280-like
Zj.jz023151008	Chr09	20874192	20874701	0.1	NA
Zj.jz023151012	Chr09	20907202	20908543	0.1	NA
Zj.jz023151006	Chr09	20869814	20870077	0.1	NA
Zj.jz023151007	Chr09	20870113	20870337	0.1	NA
Zj.jz023151010	Chr09	20883203	20890334	0.1	PREDICTED: cycloartenol synthase
Zj.jz024913002	Chr09	20967132	20967998	0.14	PREDICTED: uncharacterized protein LOC107428075
Zj.jz024913001	Chr09	20947375	20948879	0.14	PREDICTED: shikimate O-hydroxycinnamoyltransferase-like
Zj.jz023151013	Chr09	20923490	20923702	0.14	NA
Zj.jz024913003	Chr09	20968938	20973023	0.14	PREDICTED: uncharacterized protein LOC107428108 isoform X2
Zj.jz016003105	Chr10	1409129	1410739	0.08	PREDICTED: hypersensitive-induced response protein 1-like
Zj.jz016003100	Chr10	1388631	1389301	0.08	PREDICTED: thioredoxin H2
Zj.jz016003098	Chr10	1356923	1371086	0.08	PREDICTED: inositol hexakisphosphate and diphosphoinositol-pentakisphosphate kinase 1-like isoform X4
Zj.jz016003110	Chr10	1434148	1436222	0.08	PREDICTED: AP2-like ethylene-responsive transcription factor At1g79700
Zj.jz016003099	Chr10	1381083	1387580	0.08	PREDICTED: ATPase 4, plasma membrane-type
Zj.jz016003111	Chr10	1438166	1440211	0.08	PREDICTED: uncharacterized protein LOC107406176
Zj.jz016003108	Chr10	1421552	1423257	0.08	PREDICTED: probable pectate lyase P59
Zj.jz016003103	Chr10	1399616	1403425	0.08	PREDICTED: probable receptor-like protein kinase At5g15080
Zj.jz016003112	Chr10	1440782	1444843	0.08	PREDICTED: POC1 centriolar protein homolog A-like
Zj.jz016003102	Chr10	1393928	1398087	0.08	PREDICTED: protein CLP1 homolog
Zj.jz016003104	Chr10	1405558	1407230	0.08	PREDICTED: hypersensitive-induced response protein 2-like
Zj.jz016003107	Chr10	1416108	1418082	0.08	PREDICTED: putative auxin efflux carrier component 5 isoform X1
Zj.jz016003106	Chr10	1412108	1414583	0.08	PREDICTED: mitochondrial outer membrane protein porin of 34 kDa
Zj.jz016003101	Chr10	1389813	1393393	0.08	PREDICTED: NADH dehydrogenase
Zj.jz016003109	Chr10	1425142	1431064	0.08	PREDICTED: FACT complex subunit SSRP1
Zj.jz037455007	Chr10	20433493	20493397	0.06	PREDICTED: protein ABHD17B-like
Zj.jz037455006	Chr10	20419475	20420693	0.06	NA
Zj.jz041823012	Chr10	21029851	21030132	0.08	NA
Zj.jz041823009	Chr10	21018871	21021021	0.08	NA
Zj.jz041823006	Chr10	21000748	21001101	0.08	NA
Zj.jz037455064	Chr10	20962992	20963519	0.08	NA
Zj.jz041823004	Chr10	20992635	20995580	0.08	NA
Zj.jz041823001	Chr10	20970521	20970709	0.08	NA
Zj.jz041823010	Chr10	21023250	21023576	0.08	NA
Zj.jz041823005	Chr10	20996839	20999380	0.08	NA
Zj.jz041823002	Chr10	20975540	20975869	0.08	NA
Zj.jz037455065	Chr10	20963887	20964204	0.08	NA
Zj.jz041823007	Chr10	21007753	21011206	0.08	NA
Zj.jz041823008	Chr10	21014448	21017842	0.08	NA
Zj.jz041823011	Chr10	21025881	21029016	0.08	PREDICTED: probable receptor-like protein kinase At1g67000
Zj.jz041823014	Chr10	21038645	21039055	0.08	NA
Zj.jz041823013	Chr10	21035804	21037507	0.08	NA
Zj.jz041823003	Chr10	20975975	20978051	0.08	NA
Zj.jz041823045	Chr10	21266807	21267920	0.07	NA
Zj.jz041823050	Chr10	21298647	21300141	0.07	NA
Zj.jz041823043	Chr10	21257662	21261120	0.07	PREDICTED: receptor protein kinase TMK1
Zj.jz041823044	Chr10	21263750	21265087	0.07	PREDICTED: U-box domain-containing protein 21-like
Zj.jz041823047	Chr10	21271705	21272100	0.07	NA
Zj.jz041823038	Chr10	21209986	21211706	0.07	PREDICTED: uncharacterized oxidoreductase At4g09670-like
Zj.jz041823048	Chr10	21275099	21276614	0.07	NA
Zj.jz041823041	Chr10	21235668	21236012	0.07	NA
Zj.jz041823040	Chr10	21214734	21217002	0.07	PREDICTED: protein GAMETE EXPRESSED 1
Zj.jz041823042	Chr10	21238326	21239108	0.07	PREDICTED: zinc finger protein 4-like
Zj.jz041823039	Chr10	21212435	21214396	0.07	PREDICTED: pentatricopeptide repeat-containing protein At3g14330-like
Zj.jz041823035	Chr10	21175134	21177042	0.07	NA
Zj.jz041823036	Chr10	21178792	21184282	0.07	NA
Zj.jz041823046	Chr10	21269326	21270933	0.07	PREDICTED: putative F-box/FBD/LRR-repeat protein At5g62970
Zj.jz041823049	Chr10	21285440	21287343	0.07	PREDICTED: uncharacterized protein LOC107416169
Zj.jz041823037	Chr10	21206791	21209046	0.07	PREDICTED: pentatricopeptide repeat-containing protein At1g71420-like
Zj.jz011271028	Chr10	21423224	21427476	0.07	PREDICTED: NAC domain-containing protein 86
Zj.jz011271030	Chr10	21392291	21394204	0.07	PREDICTED: butyrate--CoA ligase AAE11, peroxisomal-like
Zj.jz011271031	Chr10	21375577	21377455	0.07	NA
Zj.jz011271026	Chr10	21451102	21454470	0.07	PREDICTED: flavonol synthase/flavanone 3-hydroxylase
Zj.jz011271025	Chr10	21457532	21458326	0.07	PREDICTED: NDR1/HIN1-Like protein 3-like
Zj.jz011271029	Chr10	21414589	21420929	0.07	NA
Zj.jz011271027	Chr10	21431494	21438001	0.07	PREDICTED: uncharacterized protein LOC107415992
Zj.jz022127021	Chr10	22434258	22438682	0.09	PREDICTED: uncharacterized protein LOC107415773
Zj.jz022127026	Chr10	22464404	22465057	0.09	NA
Zj.jz022127020	Chr10	22422674	22427760	0.09	NA
Zj.jz022127028	Chr10	22474792	22479561	0.09	PREDICTED: serine/threonine-protein kinase SRK2A-like
Zj.jz022127030	Chr10	22485071	22485361	0.09	NA
Zj.jz022127029	Chr10	22480043	22482816	0.09	NA
Zj.jz022127027	Chr10	22468935	22471195	0.09	PREDICTED: patellin-3-like
Zj.jz022127022	Chr10	22439707	22446189	0.09	NA
Zj.jz022127024	Chr10	22459513	22460258	0.09	NA
Zj.jz022127025	Chr10	22461360	22462163	0.09	NA
Zj.jz022127031	Chr10	22485818	22489051	0.09	PREDICTED: probable glycosyltransferase At5g03795
Zj.jz022127023	Chr10	22449458	22450643	0.09	PREDICTED: transcription repressor MYB6-like
Zj.jz022127018	Chr10	22388324	22394108	0.09	PREDICTED: MACPF domain-containing protein At4g24290-like
Zj.jz022127019	Chr10	22395173	22397795	0.09	PREDICTED: cytochrome P450 87A3-like
Zj.jz022127040	Chr10	22541466	22541906	0.06	NA
Zj.jz022127041	Chr10	22543601	22546595	0.06	PREDICTED: adenine DNA glycosylase-like
Zj.jz022127050	Chr10	22588538	22596508	0.06	PREDICTED: cleft lip and palate transmembrane protein 1
Zj.jz022127042	Chr10	22546957	22550347	0.06	PREDICTED: glyoxylate/succinic semialdehyde reductase 1
Zj.jz022127039	Chr10	22539340	22540866	0.06	NA
Zj.jz022127044	Chr10	22565622	22565900	0.06	NA
Zj.jz022127048	Chr10	22582321	22582902	0.06	PREDICTED: VQ motif-containing protein 31-like
Zj.jz022127046	Chr10	22575376	22577589	0.06	PREDICTED: acyl-coenzyme A thioesterase 13
Zj.jz022127049	Chr10	22583931	22587228	0.06	PREDICTED: cation/H(+) antiporter 28
Zj.jz022127043	Chr10	22552544	22562915	0.06	PREDICTED: probable manganese-transporting ATPase PDR2
Zj.jz022127047	Chr10	22578465	22579049	0.06	NA
Zj.jz022127045	Chr10	22571436	22574652	0.06	PREDICTED: calcium-dependent protein kinase SK5
Zj.jz000139026	Chr11	982609	990092	0.09	NA
Zj.jz000139024	Chr11	924638	924868	0.09	NA
Zj.jz000139020	Chr11	866960	867332	0.09	NA
Zj.jz000139019	Chr11	858530	860980	0.09	PREDICTED: putative disease resistance RPP13-like protein 1
Zj.jz000139025	Chr11	940039	948175	0.09	PREDICTED: calreticulin-3
Zj.jz000139021	Chr11	882436	898118	0.09	NA
Zj.jz000139023	Chr11	916209	923064	0.09	PREDICTED: probable hydroxyacylglutathione hydrolase 2, chloroplastic isoform X1
Zj.jz000139022	Chr11	899124	899883	0.09	NA
Zj.jz020215014	Chr11	3564833	3565935	0.08	NA
Zj.jz020215011	Chr11	3537650	3540977	0.08	NA
Zj.jz020215010	Chr11	3535184	3537331	0.08	NA
Zj.jz020215012	Chr11	3541371	3543383	0.08	NA
Zj.jz030633005	Chr11	18319188	18324581	0.07	PREDICTED: NAC domain-containing protein 21/22, partial
Zj.jz030633012	Chr11	18541125	18545230	0.11	PREDICTED: DNA repair protein recA homolog 1, chloroplastic
Zj.jz030633009	Chr11	18531828	18536656	0.11	PREDICTED: renalase isoform X2
Zj.jz030633006	Chr11	18409559	18410003	0.11	NA
Zj.jz030633011	Chr11	18538858	18539488	0.11	PREDICTED: photosystem II 10 kDa polypeptide, chloroplastic
Zj.jz030633008	Chr11	18491880	18497645	0.11	PREDICTED: heat stress transcription factor A-1e-like isoform X1
Zj.jz030633010	Chr11	18537605	18538438	0.11	NA
Zj.jz030633013	Chr11	18548754	18552104	0.11	PREDICTED: putative serine/threonine-protein kinase
Zj.jz030633018	Chr11	18674590	18675066	0.07	NA
Zj.jz030633020	Chr11	18719973	18721610	0.07	PREDICTED: probable glutathione S-transferase parC
Zj.jz030633017	Chr11	18672642	18674437	0.07	PREDICTED: F-box/FBD/LRR-repeat protein At5g53840-like
Zj.jz030633019	Chr11	18683032	18686920	0.07	PREDICTED: leucine-rich repeat receptor-like serine/threonine-protein kinase At1g17230
Zj.jz041937019	Chr12	9650165	9666195	0.07	PREDICTED: uncharacterized protein LOC107430356
Zj.jz041937021	Chr12	9598737	9602876	0.07	PREDICTED: cationic amino acid transporter 6, chloroplastic-like
Zj.jz041937020	Chr12	9644745	9649595	0.07	PREDICTED: (S)-ureidoglycine aminohydrolase
Zj.jz041937022	Chr12	9592620	9593834	0.07	PREDICTED: trihelix transcription factor ASIL2
Zj.jz012385007	Chr12	10974501	10979183	0.11	NA
Zj.jz012385014	Chr12	11071082	11074028	0.11	PREDICTED: putative dual specificity protein phosphatase DSP8
Zj.jz012385015	Chr12	11116711	11117002	0.11	NA
Zj.jz012385009	Chr12	11025940	11028378	0.11	PREDICTED: disease resistance RPP13-like protein 4
Zj.jz012385008	Chr12	11019193	11021490	0.11	PREDICTED: uncharacterized protein LOC107430321
Zj.jz012385011	Chr12	11031744	11032072	0.11	NA
Zj.jz012385010	Chr12	11029786	11030874	0.11	PREDICTED: probable disease resistance protein At4g19060
Zj.jz012385013	Chr12	11055988	11056197	0.11	NA
Zj.jz012385012	Chr12	11039311	11045748	0.11	PREDICTED: palmitoyl-protein thioesterase 1-like
Zj.jz012385019	Chr12	11221812	11223481	0.11	PREDICTED: homeobox-leucine zipper protein HAT4-like
Zj.jz012385017	Chr12	11185620	11187050	0.11	NA
Zj.jz012385018	Chr12	11212715	11214502	0.11	PREDICTED: uncharacterized protein LOC107430318
Zj.jz012385016	Chr12	11154155	11154778	0.11	NA
Zj.jz012385085	Chr12	13347463	13349199	0.19	NA
Zj.jz012385063	Chr12	12461859	12468273	0.19	PREDICTED: chaperone protein dnaJ 13
Zj.jz012385083	Chr12	13336338	13339380	0.19	NA
Zj.jz012385059	Chr12	12287589	12292644	0.19	PREDICTED: putative glucuronosyltransferase PGSIP8
Zj.jz012385064	Chr12	12499088	12502569	0.19	PREDICTED: protein arginine N-methyltransferase 1.6
Zj.jz012385072	Chr12	12739820	12740281	0.19	NA
Zj.jz012385058	Chr12	12274408	12277652	0.19	NA
Zj.jz012385065	Chr12	12502607	12504047	0.19	NA
Zj.jz012385069	Chr12	12637695	12642988	0.19	NA
Zj.jz012385061	Chr12	12393615	12393971	0.19	NA
Zj.jz012385067	Chr12	12575147	12576622	0.19	PREDICTED: aspartic proteinase nepenthesin-2
Zj.jz012385074	Chr12	12864941	12875617	0.19	NA
Zj.jz012385066	Chr12	12548334	12550204	0.19	PREDICTED: histidine triad nucleotide-binding protein 3
Zj.jz031417001	Chr12	13403997	13404286	0.19	NA
Zj.jz031417003	Chr12	13472463	13473402	0.19	NA
Zj.jz012385079	Chr12	13141906	13142837	0.19	PREDICTED: uncharacterized protein LOC107414318
Zj.jz012385070	Chr12	12644358	12644714	0.19	NA
Zj.jz031417002	Chr12	13404602	13406849	0.19	PREDICTED: serine/threonine-protein kinase HT1-like
Zj.jz031417004	Chr12	13476201	13478477	0.19	PREDICTED: serine/threonine-protein kinase HT1-like
Zj.jz012385062	Chr12	12453836	12455250	0.19	NA
Zj.jz012385084	Chr12	13341121	13341930	0.19	PREDICTED: tetrapyrrole-binding protein, chloroplastic-like
Zj.jz012385076	Chr12	13037410	13041968	0.19	PREDICTED: probable inactive receptor kinase At1g48480, partial
Zj.jz012385078	Chr12	13126636	13128903	0.19	NA
Zj.jz012385077	Chr12	13105665	13106840	0.19	NA
Zj.jz012385060	Chr12	12320129	12320335	0.19	NA
Zj.jz012385071	Chr12	12724396	12728053	0.19	NA
Zj.jz031417019	Chr12	14384123	14384536	0.14	NA
Zj.jz031417018	Chr12	14304077	14308097	0.14	PREDICTED: protein NRT1/ PTR FAMILY 6.3
Zj.jz031417020	Chr12	14388045	14395301	0.14	NA
Zj.jz031417026	Chr12	14839116	14840183	0.07	PREDICTED: uncharacterized protein LOC107434182
Zj.jz031417027	Chr12	14843496	14849663	0.07	PREDICTED: 3-oxoacyl
Zj.jz031417025	Chr12	14819611	14826981	0.07	NA
Zj.jz031417028	Chr12	14850233	14851597	0.07	PREDICTED: LOW QUALITY PROTEIN: xyloglucan galactosyltransferase KATAMARI1 homolog
Zj.jz031417032	Chr12	15004993	15005282	0.06	NA
Zj.jz031417034	Chr12	15055926	15057884	0.06	NA
Zj.jz031417039	Chr12	15223614	15225969	0.06	PREDICTED: axial regulator YABBY 1
Zj.jz031417045	Chr12	15404594	15409200	0.12	PREDICTED: vacuolar-processing enzyme
Zj.jz031417044	Chr12	15383233	15383568	0.12	NA
Zj.jz031417043	Chr12	15359134	15359640	0.12	NA

## Sheet: XP-CLR
Transcript_ID	Chr	Start	End	XP-CLR	Description
Zj.jz021807085	Chr01	2109330	2111947	41.85	NA
Zj.jz021807087	Chr01	2169737	2172843	41.85	PREDICTED: uncharacterized protein LOC107430295, partial
Zj.jz021807086	Chr01	2118922	2137400	41.85	PREDICTED: calcium-transporting ATPase 10, plasma membrane-type
Zj.jz011167015	Chr01	6922429	6925087	45.27	PREDICTED: uncharacterized protein LOC107415020
Zj.jz011167011	Chr01	6939464	6945655	45.27	PREDICTED: E3 ubiquitin-protein ligase UPL5 isoform X1
Zj.jz011167017	Chr01	6911924	6913789	45.27	PREDICTED: rho GDP-dissociation inhibitor 1 isoform X2
Zj.jz011167019	Chr01	6901176	6902267	45.27	PREDICTED: acyl-CoA--sterol O-acyltransferase 1-like
Zj.jz011167014	Chr01	6926477	6927676	45.27	PREDICTED: uncharacterized protein LOC107415028
Zj.jz011167013	Chr01	6928638	6932130	45.27	PREDICTED: ER membrane protein complex subunit 3
Zj.jz011167021	Chr01	6889177	6890172	45.27	PREDICTED: probable long-chain-alcohol O-fatty-acyltransferase 5
Zj.jz011167012	Chr01	6936273	6937271	45.27	NA
Zj.jz011167018	Chr01	6905046	6908123	45.27	NA
Zj.jz011167016	Chr01	6916560	6918685	45.27	PREDICTED: uncharacterized protein LOC107414920
Zj.jz011167020	Chr01	6895605	6896678	45.27	PREDICTED: acyl-CoA--sterol O-acyltransferase 1-like
Zj.jz011167004	Chr01	7053076	7055649	71.12	PREDICTED: disease resistance RPP13-like protein 4
Zj.jz011167007	Chr01	6997329	7000219	71.12	PREDICTED: tonoplast dicarboxylate transporter
Zj.jz011167005	Chr01	7036653	7051918	71.12	NA
Zj.jz011167008	Chr01	6980758	6991392	71.12	PREDICTED: exopolygalacturonase-like
Zj.jz011167010	Chr01	6956527	6970758	71.12	NA
Zj.jz011167009	Chr01	6972444	6972758	71.12	NA
Zj.jz011167006	Chr01	7000581	7001326	71.12	NA
Zj.jz044043039	Chr01	7221637	7223655	41.56	NA
Zj.jz044043035	Chr01	7267412	7269770	41.56	NA
Zj.jz044043040	Chr01	7220108	7221137	41.56	NA
Zj.jz044043036	Chr01	7262754	7263220	41.56	NA
Zj.jz044043038	Chr01	7232496	7232843	41.56	NA
Zj.jz044043037	Chr01	7250538	7250852	41.56	NA
Zj.jz017401027	Chr01	10652099	10655601	41.3	PREDICTED: protein LSD1-like
Zj.jz017401025	Chr01	10637015	10642956	41.3	NA
Zj.jz017401028	Chr01	10657514	10657825	41.3	NA
Zj.jz017401029	Chr01	10660279	10661981	41.3	NA
Zj.jz017401024	Chr01	10629660	10634144	41.3	NA
Zj.jz017401030	Chr01	10662027	10663615	41.3	NA
Zj.jz017401026	Chr01	10644804	10648869	41.3	PREDICTED: proteasome subunit beta type-3-A
Zj.jz017401031	Chr01	10665769	10666757	41.3	PREDICTED: CASP-like protein 1B1
Zj.jz017401039	Chr01	10732228	10738287	43.06	PREDICTED: gamma-soluble NSF attachment protein-like
Zj.jz017401041	Chr01	10742346	10748126	43.06	PREDICTED: vacuolar protein sorting-associated protein 2 homolog 2-like
Zj.jz017401040	Chr01	10740401	10740859	43.06	PREDICTED: RNA-binding protein 12-like
Zj.jz017401042	Chr01	10756925	10779170	43.06	PREDICTED: alpha-glucosidase-like
Zj.jz039049008	Chr01	11328542	11332821	50.21	PREDICTED: peroxisomal 2,4-dienoyl-CoA reductase-like
Zj.jz039049007	Chr01	11310687	11320609	50.21	PREDICTED: potassium transporter 11 isoform X1
Zj.jz039049003	Chr01	11244746	11254968	50.21	PREDICTED: lecithin-cholesterol acyltransferase-like 4
Zj.jz039049004	Chr01	11258064	11258351	50.21	NA
Zj.jz039049006	Chr01	11276726	11296194	50.21	NA
Zj.jz039049005	Chr01	11274154	11274639	50.21	NA
Zj.jz038989032	Chr01	12015097	12015662	145.72	PREDICTED: cytochrome b561 and DOMON domain-containing protein At3g25290-like
Zj.jz038989028	Chr01	12001893	12004145	145.72	PREDICTED: peroxidase 29
Zj.jz038989031	Chr01	12011214	12014098	145.72	PREDICTED: proline synthase co-transcribed bacterial homolog protein
Zj.jz022457014	Chr01	12101031	12101504	145.72	NA
Zj.jz038989030	Chr01	12007852	12010098	145.72	PREDICTED: pentatricopeptide repeat-containing protein At4g04370
Zj.jz022457010	Chr01	12137717	12140243	145.72	PREDICTED: probable WRKY transcription factor 31
Zj.jz038989027	Chr01	11992983	11997467	145.72	PREDICTED: uncharacterized protein LOC107420813
Zj.jz022457013	Chr01	12116734	12119328	145.72	PREDICTED: putative pectate lyase 2
Zj.jz038989033	Chr01	12017701	12018156	145.72	PREDICTED: stigma-specific STIG1-like protein 3
Zj.jz038989025	Chr01	11970948	11973538	145.72	NA
Zj.jz038989029	Chr01	12005512	12006540	145.72	NA
Zj.jz022457011	Chr01	12121108	12121576	145.72	NA
Zj.jz038989026	Chr01	11973588	11980010	145.72	PREDICTED: leucine--tRNA ligase, chloroplastic/mitochondrial
Zj.jz022457016	Chr01	12056141	12056614	145.72	PREDICTED: stigma-specific STIG1-like protein 1
Zj.jz022457012	Chr01	12120267	12121032	145.72	PREDICTED: uncharacterized protein LOC107419942
Zj.jz038989034	Chr01	12027540	12027952	145.72	NA
Zj.jz022457015	Chr01	12070830	12071186	145.72	NA
Zj.jz016587058	Chr01	17923022	17926475	89.83	PREDICTED: monothiol glutaredoxin-S17-like
Zj.jz016587063	Chr01	17843297	17844008	89.83	NA
Zj.jz016587057	Chr01	17934123	17934401	89.83	NA
Zj.jz016587062	Chr01	17866913	17868787	89.83	PREDICTED: CBS domain-containing protein CBSX5-like isoform X1
Zj.jz016587065	Chr01	17809393	17815777	89.83	PREDICTED: splicing factor U2af large subunit A-like isoform X1
Zj.jz016587067	Chr01	17783866	17804248	89.83	PREDICTED: mediator of RNA polymerase II transcription subunit 16
Zj.jz016587059	Chr01	17886743	17889884	89.83	PREDICTED: uncharacterized protein LOC107423863
Zj.jz016587064	Chr01	17815981	17817788	89.83	PREDICTED: pre-mRNA-splicing factor 38-like
Zj.jz016587066	Chr01	17805777	17806973	89.83	PREDICTED: stem-specific protein TSJT1-like
Zj.jz016587060	Chr01	17878367	17879707	89.83	NA
Zj.jz016587061	Chr01	17869743	17873498	89.83	PREDICTED: uncharacterized protein LOC107423934
Zj.jz016587048	Chr01	18067487	18068333	65.03	NA
Zj.jz016587043	Chr01	18118786	18125527	65.03	PREDICTED: putative nuclear RNA export factor SDE5 isoform X1
Zj.jz016587047	Chr01	18068932	18071623	65.03	NA
Zj.jz016587046	Chr01	18079290	18084292	65.03	PREDICTED: endonuclease MutS2
Zj.jz016587044	Chr01	18088835	18089599	65.03	NA
Zj.jz016587045	Chr01	18086468	18088200	65.03	PREDICTED: stem-specific protein TSJT1-like
Zj.jz016587040	Chr01	18190885	18191157	47.15	NA
Zj.jz016587038	Chr01	18246864	18247202	47.15	NA
Zj.jz016587039	Chr01	18205854	18206576	47.15	NA
Zj.jz016587017	Chr01	18836677	18847248	65.27	PREDICTED: vesicle-fusing ATPase
Zj.jz016587021	Chr01	18821293	18826042	65.27	NA
Zj.jz016587023	Chr01	18773034	18774179	65.27	PREDICTED: pentatricopeptide repeat-containing protein At3g46790, chloroplastic-like
Zj.jz016587019	Chr01	18832506	18832820	65.27	NA
Zj.jz016587020	Chr01	18827452	18827892	65.27	PREDICTED: uncharacterized protein LOC107424384
Zj.jz016587022	Chr01	18789400	18794985	65.27	PREDICTED: uncharacterized protein LOC107424735
Zj.jz016587008	Chr01	19037873	19039642	254.84	NA
Zj.jz016587006	Chr01	19061698	19070088	254.84	PREDICTED: DNA-directed RNA polymerase II subunit RPB2
Zj.jz016587004	Chr01	19103524	19104070	254.84	PREDICTED: N66 matrix protein-like
Zj.jz016587001	Chr01	19162067	19164048	254.84	NA
Zj.jz016587007	Chr01	19040985	19042034	254.84	PREDICTED: CASP-like protein 1C1
Zj.jz016587009	Chr01	19033445	19037218	254.84	PREDICTED: 60S ribosomal protein L10a-like
Zj.jz016587003	Chr01	19121321	19123456	254.84	PREDICTED: protein LOL2-like
Zj.jz016587010	Chr01	19028550	19032399	254.84	PREDICTED: probable 2-carboxy-D-arabinitol-1-phosphatase
Zj.jz016587005	Chr01	19074079	19082536	254.84	PREDICTED: DNA-directed RNA polymerase II subunit RPB2-like
Zj.jz016587002	Chr01	19124450	19127610	254.84	PREDICTED: DNA ligase 1
Zj.jz001003006	Chr01	21859572	21859850	96.99	NA
Zj.jz001003007	Chr01	21786580	21788457	96.99	PREDICTED: uncharacterized protein LOC107425516
Zj.jz017745014	Chr01	22718234	22720156	46.35	PREDICTED: uncharacterized protein LOC107426018 isoform X1
Zj.jz017745015	Chr01	22681417	22683336	46.35	NA
Zj.jz017745013	Chr01	22728653	22730662	46.35	NA
Zj.jz017745007	Chr01	22867886	22871377	135.94	PREDICTED: gamma-glutamyl peptidase 5-like isoform X4
Zj.jz017745008	Chr01	22803961	22806312	135.94	NA
Zj.jz017745010	Chr01	22775076	22778258	135.94	PREDICTED: uncharacterized protein LOC107425966
Zj.jz017745009	Chr01	22796306	22803193	135.94	PREDICTED: histone-lysine N-methyltransferase ASHR3
Zj.jz017745002	Chr01	23085313	23086040	117.86	NA
Zj.jz017745006	Chr01	22959956	22961170	117.86	PREDICTED: putative GDP-L-fucose synthase 2
Zj.jz017745003	Chr01	23067702	23072142	117.86	PREDICTED: probable LRR receptor-like serine/threonine-protein kinase At2g23950 isoform X1
Zj.jz017745005	Chr01	22975002	22975232	117.86	NA
Zj.jz017745004	Chr01	22975514	22975927	117.86	NA
Zj.jz038651059	Chr01	24215525	24219138	41.32	PREDICTED: transcription factor bHLH66-like
Zj.jz038651060	Chr01	24200454	24201059	41.32	PREDICTED: uncharacterized protein LOC107426691
Zj.jz038651057	Chr01	24238979	24240756	41.32	PREDICTED: 40S ribosomal protein S12-like
Zj.jz038651058	Chr01	24229097	24232962	41.32	PREDICTED: NADP-dependent glyceraldehyde-3-phosphate dehydrogenase
Zj.jz038651056	Chr01	24242523	24243209	41.32	PREDICTED: ABC transporter I family member 1
Zj.jz038651054	Chr01	24261347	24262522	41.32	PREDICTED: protein RTF2 homolog
Zj.jz038651055	Chr01	24255901	24256713	41.32	NA
Zj.jz038651051	Chr01	24332194	24335699	70.31	PREDICTED: uncharacterized protein LOC107426730
Zj.jz038651042	Chr01	24419170	24423859	70.31	PREDICTED: two-component response regulator ARR18-like
Zj.jz038651047	Chr01	24370579	24370929	70.31	NA
Zj.jz038651043	Chr01	24413489	24417787	70.31	PREDICTED: calmodulin-binding protein 60 E-like
Zj.jz038651048	Chr01	24363902	24364932	70.31	NA
Zj.jz038651053	Chr01	24277459	24289293	70.31	PREDICTED: FIP
Zj.jz038651049	Chr01	24360874	24363402	70.31	PREDICTED: glycerophosphodiester phosphodiesterase GDPDL6
Zj.jz038651046	Chr01	24383762	24387529	70.31	PREDICTED: VAMP-like protein YKT61
Zj.jz038651044	Chr01	24407512	24410501	70.31	PREDICTED: uncharacterized protein LOC107426984
Zj.jz038651050	Chr01	24336672	24337094	70.31	NA
Zj.jz038651052	Chr01	24326423	24331055	70.31	PREDICTED: trafficking protein particle complex subunit 5
Zj.jz038651045	Chr01	24389243	24390364	70.31	PREDICTED: temperature-induced lipocalin-1, partial
Zj.jz038651041	Chr01	24431453	24435643	70.31	NA
Zj.jz038651026	Chr01	24861462	24862713	96.65	PREDICTED: acidic mammalian chitinase-like
Zj.jz038651028	Chr01	24839051	24840616	96.65	PREDICTED: tyrosine decarboxylase 1-like
Zj.jz038651029	Chr01	24805766	24807718	96.65	NA
Zj.jz038651032	Chr01	24799894	24802589	96.65	PREDICTED: G-type lectin S-receptor-like serine/threonine-protein kinase CES101, partial
Zj.jz038651025	Chr01	24874345	24878270	96.65	NA
Zj.jz038651027	Chr01	24854921	24858755	96.65	NA
Zj.jz038651031	Chr01	24802715	24803026	96.65	NA
Zj.jz038651030	Chr01	24804529	24804945	96.65	NA
Zj.jz038651024	Chr01	24879921	24884560	96.65	PREDICTED: DEAD-box ATP-dependent RNA helicase 57 isoform X2
Zj.jz015531014	Chr01	25575618	25577905	49.46	NA
Zj.jz015531015	Chr01	25571874	25574330	49.46	PREDICTED: probable flavin-containing monooxygenase 1
Zj.jz015531016	Chr01	25569086	25570824	49.46	PREDICTED: protein CHLORORESPIRATORY REDUCTION 6, chloroplastic
Zj.jz015531010	Chr01	25613835	25614312	49.46	NA
Zj.jz015531011	Chr01	25595947	25597415	49.46	PREDICTED: uncharacterized protein LOC107427887
Zj.jz015531018	Chr01	25548968	25550346	49.46	PREDICTED: uncharacterized protein LOC107427535
Zj.jz015531013	Chr01	25579164	25583728	49.46	PREDICTED: uncharacterized methyltransferase At2g41040, chloroplastic-like isoform X1
Zj.jz015531017	Chr01	25565836	25568278	49.46	NA
Zj.jz015531012	Chr01	25584149	25589011	49.46	PREDICTED: uncharacterized methyltransferase At2g41040, chloroplastic-like
Zj.jz019851007	Chr01	26036872	26045822	83.86	PREDICTED: NEDD8 ultimate buster 1
Zj.jz019851003	Chr01	25968543	25968839	83.86	NA
Zj.jz019851002	Chr01	25936054	25967505	83.86	NA
Zj.jz019851005	Chr01	26024076	26024927	83.86	PREDICTED: uncharacterized protein LOC107415710
Zj.jz019851006	Chr01	26032253	26035929	83.86	PREDICTED: calcium uptake protein 1, mitochondrial-like
Zj.jz019851004	Chr01	26019103	26022685	83.86	PREDICTED: protein NUCLEAR FUSION DEFECTIVE 4-like
Zj.jz019851011	Chr01	26080118	26086913	40.03	PREDICTED: protein S-acyltransferase 24
Zj.jz019851013	Chr01	26096301	26098574	40.03	NA
Zj.jz019851010	Chr01	26068071	26077197	40.03	PREDICTED: F-box/LRR-repeat protein 14-like
Zj.jz019851009	Chr01	26063255	26065480	40.03	PREDICTED: uncharacterized protein LOC107415679 isoform X1
Zj.jz019851014	Chr01	26114354	26115719	40.03	NA
Zj.jz019851012	Chr01	26093673	26094245	40.03	PREDICTED: formin-like protein 14
Zj.jz032115031	Chr01	28048042	28050136	99.67	NA
Zj.jz032115033	Chr01	28076321	28077475	99.67	NA
Zj.jz032115034	Chr01	28096363	28098090	99.67	NA
Zj.jz032115035	Chr01	28098464	28099057	99.67	NA
Zj.jz032115029	Chr01	28005042	28028592	99.67	PREDICTED: G-type lectin S-receptor-like serine/threonine-protein kinase CES101, partial
Zj.jz032115030	Chr01	28041583	28042392	99.67	PREDICTED: G-type lectin S-receptor-like serine/threonine-protein kinase At1g67520
Zj.jz032115032	Chr01	28052994	28054960	99.67	NA
Zj.jz038707041	Chr01	29458944	29487125	41.63	NA
Zj.jz038707042	Chr01	29426783	29428093	41.63	NA
Zj.jz038707035	Chr01	29541970	29545695	48.84	NA
Zj.jz038707037	Chr01	29521094	29524117	48.84	PREDICTED: beta-D-xylosidase 1-like
Zj.jz038707036	Chr01	29527083	29527439	48.84	PREDICTED: calcium-binding protein PBP1-like
Zj.jz039969060	Chr01	31012977	31014332	62.93	PREDICTED: aspartic proteinase nepenthesin-2-like
Zj.jz039969068	Chr01	31051923	31056558	62.93	PREDICTED: FHA domain-containing protein DDL
Zj.jz039969066	Chr01	31038324	31041894	62.93	PREDICTED: glucose-6-phosphate/phosphate translocator 2, chloroplastic
Zj.jz039969056	Chr01	30980100	30983817	62.93	PREDICTED: electron transfer flavoprotein subunit alpha, mitochondrial isoform X1
Zj.jz039969070	Chr01	31068213	31071063	62.93	PREDICTED: septum-promoting GTP-binding protein 1
Zj.jz039969067	Chr01	31045515	31047993	62.93	PREDICTED: tryptophan synthase beta chain 1
Zj.jz039969061	Chr01	31015529	31016363	62.93	NA
Zj.jz039969062	Chr01	31017388	31018611	62.93	PREDICTED: aspartic proteinase nepenthesin-2-like
Zj.jz039969057	Chr01	30987297	30988120	62.93	PREDICTED: uncharacterized protein LOC107432246
Zj.jz039969065	Chr01	31033365	31033652	62.93	NA
Zj.jz039969063	Chr01	31022062	31026544	62.93	NA
Zj.jz039969059	Chr01	31006038	31011913	62.93	PREDICTED: AP-5 complex subunit zeta-1
Zj.jz039969058	Chr01	31000495	31004656	62.93	NA
Zj.jz039969069	Chr01	31061987	31063620	62.93	PREDICTED: F-box protein At3g62230
Zj.jz039969064	Chr01	31028158	31029639	62.93	PREDICTED: aspartic proteinase nepenthesin-1-like
Zj.jz037917023	Chr01	31553990	31555272	49.41	PREDICTED: GDSL esterase/lipase At5g55050-like
Zj.jz037917019	Chr01	31529034	31534188	49.41	PREDICTED: bromodomain-containing protein bet-1
Zj.jz037917020	Chr01	31534248	31534818	49.41	NA
Zj.jz037917018	Chr01	31520640	31522406	49.41	PREDICTED: uncharacterized protein LOC107433003 isoform X1
Zj.jz037917015	Chr01	31506979	31511513	49.41	NA
Zj.jz037917021	Chr01	31539068	31542253	49.41	PREDICTED: probable tetraacyldisaccharide 4\'-kinase, mitochondrial isoform X1
Zj.jz019719030	Chr01	31571731	31572379	49.41	PREDICTED: uncharacterized protein LOC107433099
Zj.jz019719029	Chr01	31575397	31575927	49.41	NA
Zj.jz019719028	Chr01	31578294	31582629	49.41	NA
Zj.jz019719031	Chr01	31564599	31571302	49.41	PREDICTED: uncharacterized protein LOC107433094
Zj.jz037917022	Chr01	31544178	31546382	49.41	PREDICTED: 5\'-adenylylsulfate reductase 1, chloroplastic-like
Zj.jz037917017	Chr01	31515484	31518314	49.41	NA
Zj.jz037917016	Chr01	31512774	31513795	49.41	PREDICTED: CASP-like protein 2D1
Zj.jz019719011	Chr01	31695713	31696174	51.28	PREDICTED: stigma-specific STIG1-like protein 1
Zj.jz019719002	Chr01	31740919	31747628	51.28	NA
Zj.jz019719014	Chr01	31674212	31684836	51.28	PREDICTED: UPF0505 protein C16orf62
Zj.jz019719005	Chr01	31731762	31732772	51.28	PREDICTED: protein O-linked-mannose beta-1,4-N-acetylglucosaminyltransferase 2-like
Zj.jz019719004	Chr01	31734688	31735392	51.28	NA
Zj.jz019719009	Chr01	31701014	31703817	51.28	PREDICTED: proline synthase co-transcribed bacterial homolog protein
Zj.jz019719007	Chr01	31716162	31720544	51.28	PREDICTED: cell differentiation protein RCD1 homolog
Zj.jz019719012	Chr01	31693447	31693896	51.28	PREDICTED: stigma-specific STIG1-like protein 1
Zj.jz019719017	Chr01	31666568	31667827	51.28	PREDICTED: cytochrome b561 and DOMON domain-containing protein At5g47530-like
Zj.jz019719016	Chr01	31668565	31671342	51.28	PREDICTED: splicing factor, suppressor of white-apricot homolog
Zj.jz019719001	Chr01	31754090	31756914	51.28	PREDICTED: uncharacterized protein LOC107432640
Zj.jz019719013	Chr01	31687432	31687920	51.28	NA
Zj.jz019719015	Chr01	31671438	31673295	51.28	NA
Zj.jz019719006	Chr01	31727811	31731057	51.28	PREDICTED: ribonuclease 3-like protein 2 isoform X1
Zj.jz019719008	Chr01	31705610	31714333	51.28	NA
Zj.jz019719003	Chr01	31737704	31738593	51.28	NA
Zj.jz019719010	Chr01	31698913	31700376	51.28	PREDICTED: cytochrome b561 and DOMON domain-containing protein At3g25290-like
Zj.jz031099005	Chr01	33508059	33513791	43.96	NA
Zj.jz031099004	Chr01	33455979	33503851	43.96	PREDICTED: ABC transporter C family member 3-like
Zj.jz019381175	Chr02	292580	299663	77.64	PREDICTED: protein transport protein sec24
Zj.jz019381169	Chr02	339457	347385	77.64	PREDICTED: UDP-N-acetylglucosamine diphosphorylase 1-like
Zj.jz019381173	Chr02	309580	312012	77.64	PREDICTED: probable calcium-binding protein CML48
Zj.jz019381164	Chr02	368298	369436	77.64	PREDICTED: uncharacterized protein At2g27730, mitochondrial
Zj.jz019381162	Chr02	376710	379452	77.64	PREDICTED: 60S ribosomal protein L10a
Zj.jz019381163	Chr02	371620	374806	77.64	PREDICTED: U11/U12 small nuclear ribonucleoprotein 59 kDa protein
Zj.jz019381174	Chr02	302740	307883	77.64	NA
Zj.jz019381172	Chr02	316821	319045	77.64	PREDICTED: glucan endo-1,3-beta-glucosidase 14
Zj.jz019381170	Chr02	336264	336706	77.64	NA
Zj.jz019381160	Chr02	383848	384465	77.64	PREDICTED: germin-like protein 9-3
Zj.jz019381171	Chr02	332174	332791	77.64	PREDICTED: germin-like protein 9-3
Zj.jz019381165	Chr02	363556	367244	77.64	PREDICTED: N-carbamoylputrescine amidase
Zj.jz019381167	Chr02	353824	357826	77.64	PREDICTED: rho GTPase-activating protein 1
Zj.jz019381168	Chr02	348548	349824	77.64	NA
Zj.jz019381166	Chr02	360309	361373	77.64	PREDICTED: uncharacterized protein DDB_G0271670-like
Zj.jz019381159	Chr02	388315	389302	77.64	PREDICTED: uncharacterized protein LOC107409841
Zj.jz019381161	Chr02	382285	382737	77.64	PREDICTED: ferredoxin
Zj.jz019381117	Chr02	698070	699155	42.89	PREDICTED: protein RETICULATA-RELATED 3, chloroplastic-like
Zj.jz019381119	Chr02	692291	694137	42.89	PREDICTED: rhomboid-like protein 14, mitochondrial
Zj.jz019381115	Chr02	703517	706822	42.89	PREDICTED: urease accessory protein D-like isoform X2
Zj.jz019381107	Chr02	743279	743813	42.89	PREDICTED: protein CLAVATA 3
Zj.jz019381116	Chr02	701771	702538	42.89	NA
Zj.jz019381109	Chr02	726970	732661	42.89	PREDICTED: serine/threonine-protein kinase Nek5
Zj.jz019381110	Chr02	724879	725556	42.89	PREDICTED: uncharacterized protein LOC107410228
Zj.jz019381118	Chr02	695502	695834	42.89	NA
Zj.jz019381113	Chr02	711085	712497	42.89	PREDICTED: uncharacterized protein LOC107410230
Zj.jz019381114	Chr02	708177	709202	42.89	PREDICTED: transcription repressor OFP3-like
Zj.jz019381112	Chr02	713542	717608	42.89	NA
Zj.jz019381120	Chr02	690635	691504	42.89	PREDICTED: probable CCR4-associated factor 1 homolog 9
Zj.jz019381111	Chr02	719054	719287	42.89	PREDICTED: uncharacterized protein LOC107410234
Zj.jz019381108	Chr02	739164	741636	42.89	PREDICTED: apoptosis-inducing factor homolog B isoform X2
Zj.jz019381121	Chr02	671333	671665	42.89	NA
Zj.jz007153018	Chr02	1619979	1622254	51.98	PREDICTED: protein NRT1/ PTR FAMILY 4.5-like
Zj.jz007153008	Chr02	1661613	1669248	51.98	NA
Zj.jz007153015	Chr02	1632791	1634475	51.98	PREDICTED: APO protein 4, mitochondrial-like
Zj.jz007153020	Chr02	1612266	1614555	51.98	NA
Zj.jz007153022	Chr02	1589865	1601266	51.98	NA
Zj.jz007153012	Chr02	1640756	1647351	51.98	NA
Zj.jz007153017	Chr02	1625206	1626015	51.98	NA
Zj.jz007153013	Chr02	1637697	1638240	51.98	NA
Zj.jz007153021	Chr02	1601426	1609202	51.98	NA
Zj.jz007153011	Chr02	1649442	1650133	51.98	NA
Zj.jz007153014	Chr02	1635131	1637608	51.98	PREDICTED: pentatricopeptide repeat-containing protein At4g14170-like
Zj.jz007153009	Chr02	1657980	1659269	51.98	NA
Zj.jz007153010	Chr02	1651163	1651678	51.98	NA
Zj.jz007153019	Chr02	1615619	1617421	51.98	PREDICTED: cucumber peeling cupredoxin-like
Zj.jz007153016	Chr02	1627105	1627940	51.98	NA
Zj.jz007153005	Chr02	1692903	1694150	39.77	PREDICTED: F-box/kelch-repeat protein At5g26960
Zj.jz007153004	Chr02	1695286	1717554	39.77	NA
Zj.jz007153003	Chr02	1737086	1737841	39.77	NA
Zj.jz044187019	Chr02	4114698	4115276	40.55	PREDICTED: uncharacterized protein LOC107410666
Zj.jz044187024	Chr02	4139938	4140540	40.55	NA
Zj.jz044187023	Chr02	4137147	4139592	40.55	NA
Zj.jz044187026	Chr02	4151502	4152200	40.55	NA
Zj.jz044187020	Chr02	4116935	4122465	40.55	PREDICTED: splicing factor U2AF-associated protein 2
Zj.jz044187022	Chr02	4126524	4130180	40.55	NA
Zj.jz044187025	Chr02	4149933	4150494	40.55	NA
Zj.jz044187018	Chr02	4109245	4113511	40.55	PREDICTED: stearoyl
Zj.jz044187021	Chr02	4122964	4124736	40.55	PREDICTED: pentatricopeptide repeat-containing protein At3g02650, mitochondrial
Zj.jz008005066	Chr02	6507642	6511652	45.9	NA
Zj.jz008005067	Chr02	6487756	6488922	45.9	NA
Zj.jz008005065	Chr02	6529132	6529356	45.9	NA
Zj.jz008005017	Chr02	6986789	6990016	45.56	PREDICTED: serine/threonine-protein phosphatase PP1 isozyme 2
Zj.jz008005018	Chr02	6973663	6976092	45.56	NA
Zj.jz008005016	Chr02	6992940	6995314	45.56	PREDICTED: DNA-directed RNA polymerase II subunit RPB7
Zj.jz008005014	Chr02	6998352	7003961	45.56	PREDICTED: LOW QUALITY PROTEIN: interaptin
Zj.jz008005010	Chr02	7023555	7023815	45.56	NA
Zj.jz008005019	Chr02	6970800	6972774	45.56	PREDICTED: ras-related protein Rab2BV
Zj.jz008005009	Chr02	7026453	7030688	45.56	PREDICTED: methylsterol monooxygenase 2-2 isoform X1
Zj.jz008005011	Chr02	7020577	7022767	45.56	PREDICTED: eukaryotic translation initiation factor 3 subunit G-like
Zj.jz008005012	Chr02	7012786	7016178	45.56	NA
Zj.jz008005013	Chr02	7007483	7007788	45.56	NA
Zj.jz008005015	Chr02	6996046	6998025	45.56	PREDICTED: pentatricopeptide repeat-containing protein At3g46790, chloroplastic
Zj.jz001293039	Chr02	8672552	8674658	67.68	PREDICTED: two-component response regulator-like APRR9
Zj.jz001293040	Chr02	8659737	8660165	67.68	NA
Zj.jz004897017	Chr02	11508407	11512277	44.31	PREDICTED: protein transport protein Sec61 subunit beta
Zj.jz005259001	Chr02	12210703	12217124	62.15	NA
Zj.jz042351002	Chr02	13256197	13258417	45.02	PREDICTED: alpha carbonic anhydrase 7
Zj.jz042351003	Chr02	13284579	13286462	45.02	PREDICTED: lysM domain receptor-like kinase 4
Zj.jz039269071	Chr02	13786203	13788352	135.78	PREDICTED: LOW QUALITY PROTEIN: cyclin-D-binding Myb-like transcription factor 1
Zj.jz039269072	Chr02	13784070	13785085	135.78	PREDICTED: uncharacterized protein LOC107411462 isoform X1
Zj.jz039269066	Chr02	14017389	14020194	135.78	NA
Zj.jz039269063	Chr02	14080340	14082571	135.78	PREDICTED: high affinity nitrate transporter 2.4-like
Zj.jz039269070	Chr02	13788516	13792065	135.78	PREDICTED: ruBisCO large subunit-binding protein subunit alpha
Zj.jz039269069	Chr02	13820289	13824273	135.78	NA
Zj.jz039269074	Chr02	13746444	13748111	135.78	NA
Zj.jz039269073	Chr02	13765450	13766037	135.78	PREDICTED: transcription factor PCF1-like
Zj.jz039269068	Chr02	13827683	13833253	135.78	PREDICTED: P-loop NTPase domain-containing protein LPA1 homolog 1-like
Zj.jz039269067	Chr02	13835385	13836794	135.78	PREDICTED: pentatricopeptide repeat-containing protein At2g28050
Zj.jz039269064	Chr02	14074687	14075113	135.78	PREDICTED: SNF1-related protein kinase regulatory subunit beta-3
Zj.jz039269065	Chr02	14024181	14024541	135.78	NA
Zj.jz039269057	Chr02	14152152	14154246	128.44	NA
Zj.jz039269054	Chr02	14202006	14205680	128.44	PREDICTED: ABC transporter F family member 1
Zj.jz039269042	Chr02	14327442	14330747	128.44	PREDICTED: serine carboxypeptidase-like 48, partial
Zj.jz039269041	Chr02	14336489	14339045	128.44	NA
Zj.jz039269047	Chr02	14278756	14281364	128.44	PREDICTED: alpha-L-fucosidase 1-like
Zj.jz039269049	Chr02	14264366	14265082	128.44	PREDICTED: transcription factor RAX2-like
Zj.jz039269050	Chr02	14255087	14258519	128.44	PREDICTED: lactoylglutathione lyase isoform X1
Zj.jz039269058	Chr02	14146273	14151304	128.44	PREDICTED: ABC transporter G family member 3
Zj.jz039269055	Chr02	14195623	14196072	128.44	NA
Zj.jz039269059	Chr02	14128667	14128999	128.44	NA
Zj.jz039269045	Chr02	14290913	14293684	128.44	PREDICTED: mediator of RNA polymerase II transcription subunit 28
Zj.jz039269040	Chr02	14350561	14351740	128.44	PREDICTED: xyloglucan endotransglucosylase/hydrolase protein 31-like
Zj.jz039269046	Chr02	14281777	14285949	128.44	NA
Zj.jz039269052	Chr02	14219224	14221280	128.44	PREDICTED: uncharacterized protein LOC107411457
Zj.jz039269048	Chr02	14265512	14265935	128.44	NA
Zj.jz039269051	Chr02	14244395	14247743	128.44	PREDICTED: 4-coumarate--CoA ligase-like 7 isoform X1
Zj.jz039269053	Chr02	14212862	14213245	128.44	NA
Zj.jz039269043	Chr02	14326005	14326862	128.44	PREDICTED: uncharacterized protein LOC107409708
Zj.jz039269056	Chr02	14181614	14187246	128.44	PREDICTED: LOW QUALITY PROTEIN: dolichol kinase EVAN
Zj.jz039269044	Chr02	14308515	14309690	128.44	PREDICTED: S-adenosylmethionine synthase 3
Zj.jz039269026	Chr02	14545837	14547397	49.06	PREDICTED: transcription factor FER-LIKE IRON DEFICIENCY-INDUCED TRANSCRIPTION FACTOR
Zj.jz039269029	Chr02	14511152	14513632	49.06	NA
Zj.jz039269025	Chr02	14550877	14551209	49.06	NA
Zj.jz039269024	Chr02	14559319	14560738	49.06	PREDICTED: gibberellin 2-beta-dioxygenase 8 isoform X1
Zj.jz039269030	Chr02	14491635	14492537	49.06	NA
Zj.jz039269028	Chr02	14523377	14525949	49.06	PREDICTED: protein UPSTREAM OF FLC
Zj.jz039269031	Chr02	14483789	14486224	49.06	PREDICTED: putative receptor protein kinase ZmPK1
Zj.jz039269027	Chr02	14529177	14531765	49.06	NA
Zj.jz043357023	Chr02	15371125	15371518	59.28	NA
Zj.jz043357024	Chr02	15373713	15378020	59.28	PREDICTED: transcription initiation factor TFIID subunit 15b
Zj.jz043357025	Chr02	15380611	15381840	59.28	PREDICTED: uncharacterized protein LOC107411537
Zj.jz043357020	Chr02	15358624	15360656	59.28	PREDICTED: ferritin-4, chloroplastic-like
Zj.jz043357019	Chr02	15356835	15357383	59.28	PREDICTED: uncharacterized protein LOC107411543
Zj.jz043357013	Chr02	15310589	15312542	59.28	PREDICTED: gamma-interferon-inducible lysosomal thiol reductase
Zj.jz043357012	Chr02	15289667	15290413	59.28	PREDICTED: protein LIGHT-DEPENDENT SHORT HYPOCOTYLS 6 isoform X1
Zj.jz043357026	Chr02	15382785	15384934	59.28	PREDICTED: protein FLC EXPRESSOR
Zj.jz043357022	Chr02	15367460	15367855	59.28	NA
Zj.jz043357016	Chr02	15327293	15330095	59.28	NA
Zj.jz043357014	Chr02	15313163	15313592	59.28	NA
Zj.jz043357015	Chr02	15315972	15318143	59.28	NA
Zj.jz043357021	Chr02	15364302	15365429	59.28	PREDICTED: glucan endo-1,3-beta-glucosidase 9
Zj.jz043357018	Chr02	15346906	15349493	59.28	PREDICTED: cinnamoyl-CoA reductase 1-like
Zj.jz044709021	Chr02	15794330	15795993	45.2	NA
Zj.jz044709022	Chr02	15797021	15827682	45.2	NA
Zj.jz018825063	Chr03	3961216	3962559	64.52	PREDICTED: beta-D-glucosyl crocetin beta-1,6-glucosyltransferase-like
Zj.jz018825062	Chr03	3967240	3968580	64.52	PREDICTED: beta-D-glucosyl crocetin beta-1,6-glucosyltransferase-like
Zj.jz018825058	Chr03	4017975	4019360	64.52	PREDICTED: beta-D-glucosyl crocetin beta-1,6-glucosyltransferase-like
Zj.jz018825059	Chr03	4004742	4006118	64.52	PREDICTED: beta-D-glucosyl crocetin beta-1,6-glucosyltransferase-like
Zj.jz018825061	Chr03	3972435	3973775	64.52	PREDICTED: beta-D-glucosyl crocetin beta-1,6-glucosyltransferase-like
Zj.jz018825065	Chr03	3943082	3944422	64.52	PREDICTED: beta-D-glucosyl crocetin beta-1,6-glucosyltransferase-like
Zj.jz018825060	Chr03	3991909	3993282	64.52	PREDICTED: beta-D-glucosyl crocetin beta-1,6-glucosyltransferase-like
Zj.jz018825064	Chr03	3953402	3954742	64.52	PREDICTED: beta-D-glucosyl crocetin beta-1,6-glucosyltransferase-like
Zj.jz018825057	Chr03	4021701	4024039	64.52	PREDICTED: uncharacterized protein At2g39795, mitochondrial
Zj.jz040641010	Chr03	9210360	9211920	52.77	PREDICTED: LOB domain-containing protein 1-like
Zj.jz040641009	Chr03	9253810	9256894	52.77	PREDICTED: ATP synthase subunit d, mitochondrial
Zj.jz040641007	Chr03	9270360	9273759	52.77	PREDICTED: mitochondrial import inner membrane translocase subunit TIM14-1
Zj.jz040641008	Chr03	9257920	9263393	52.77	PREDICTED: mitochondrial substrate carrier family protein C
Zj.jz028519014	Chr03	9913680	9987227	40.45	NA
Zj.jz028519016	Chr03	10034514	10038111	40.45	NA
Zj.jz028519015	Chr03	9997703	9997930	40.45	NA
Zj.jz028519035	Chr03	10417025	10421383	50.95	PREDICTED: phenylalanine ammonia-lyase
Zj.jz010643041	Chr03	13195236	13195571	105.24	NA
Zj.jz010643040	Chr03	13232410	13246948	105.24	PREDICTED: LOW QUALITY PROTEIN: armadillo repeat-containing kinesin-like protein 1, partial
Zj.jz010643011	Chr03	14300634	14301299	141.58	PREDICTED: pectinesterase/pectinesterase inhibitor PPE8B-like
Zj.jz010643013	Chr03	14272821	14281790	141.58	PREDICTED: ABC transporter G family member 24-like isoform X1
Zj.jz010643009	Chr03	14314845	14316117	141.58	PREDICTED: short-chain type dehydrogenase/reductase-like isoform X2
Zj.jz010643012	Chr03	14299792	14300070	141.58	NA
Zj.jz010643015	Chr03	14223529	14227152	141.58	NA
Zj.jz010643010	Chr03	14302088	14307398	141.58	PREDICTED: ATPase GET3-like
Zj.jz010643016	Chr03	14221560	14222878	141.58	NA
Zj.jz010643014	Chr03	14248915	14252566	141.58	NA
Zj.jz010643018	Chr03	14149534	14153171	141.58	NA
Zj.jz010643007	Chr03	14327592	14328920	141.58	PREDICTED: lysM domain receptor-like kinase 3
Zj.jz010643008	Chr03	14316822	14318996	141.58	PREDICTED: uncharacterized protein LOC107405267
Zj.jz010643017	Chr03	14196865	14204154	141.58	PREDICTED: uncharacterized protein LOC107413715 isoform X3
Zj.jz040731013	Chr03	14732844	14735183	57.25	PREDICTED: 60S acidic ribosomal protein P0
Zj.jz040731021	Chr03	14857610	14862913	57.25	PREDICTED: LOW QUALITY PROTEIN: anthranilate synthase alpha subunit 1, chloroplastic
Zj.jz040731022	Chr03	14865259	14869244	57.25	NA
Zj.jz040731015	Chr03	14763000	14766717	57.25	PREDICTED: syntaxin-31
Zj.jz040731016	Chr03	14770817	14773786	57.25	PREDICTED: pentatricopeptide repeat-containing protein At1g18485
Zj.jz040731014	Chr03	14739074	14740439	57.25	NA
Zj.jz040731017	Chr03	14815990	14820688	57.25	NA
Zj.jz040731019	Chr03	14839248	14841491	57.25	NA
Zj.jz040731020	Chr03	14842901	14846975	57.25	PREDICTED: LOW QUALITY PROTEIN: probable zinc metalloprotease EGY2, chloroplastic
Zj.jz040731018	Chr03	14832933	14835173	57.25	PREDICTED: uncharacterized protein LOC107413783
Zj.jz040731035	Chr03	15058647	15062937	58.71	PREDICTED: zonadhesin
Zj.jz040731034	Chr03	15053863	15057046	58.71	PREDICTED: clathrin light chain 2
Zj.jz040731032	Chr03	14990100	14993953	58.71	PREDICTED: putative receptor-like protein kinase At3g47110
Zj.jz040731033	Chr03	15040483	15041477	58.71	NA
Zj.jz040731050	Chr03	15246954	15249325	47.3	PREDICTED: peptidyl-prolyl cis-trans isomerase CYP19-4-like
Zj.jz040731051	Chr03	15252212	15263231	47.3	PREDICTED: phosphoinositide phospholipase C 6
Zj.jz040731046	Chr03	15210236	15217040	47.3	PREDICTED: putative ABC1 protein At2g40090
Zj.jz040731047	Chr03	15222041	15225918	47.3	NA
Zj.jz040731049	Chr03	15232711	15233151	47.3	NA
Zj.jz040731048	Chr03	15228669	15231699	47.3	PREDICTED: DNA replication complex GINS protein psf3-like isoform X1
Zj.jz040731043	Chr03	15172055	15178990	47.3	PREDICTED: nuclear pore complex protein NUP88-like, partial
Zj.jz040731045	Chr03	15200360	15202606	47.3	PREDICTED: uncharacterized protein LOC107413860
Zj.jz040731052	Chr03	15264459	15269641	47.3	PREDICTED: NF-X1-type zinc finger protein NFXL2
Zj.jz040731044	Chr03	15183787	15198866	47.3	PREDICTED: nuclear pore complex protein NUP88-like
Zj.jz040731042	Chr03	15165670	15170690	47.3	PREDICTED: cytochrome P450 90A1
Zj.jz040731061	Chr03	15460825	15462873	86.45	PREDICTED: zinc finger CCCH domain-containing protein 29-like
Zj.jz040731066	Chr03	15490248	15491185	86.45	PREDICTED: U11/U12 small nuclear ribonucleoprotein 25 kDa protein isoform X1
Zj.jz040731068	Chr03	15533920	15537063	86.45	PREDICTED: protein ESKIMO 1
Zj.jz040731062	Chr03	15466300	15468428	86.45	PREDICTED: N-(5\'-phosphoribosyl)anthranilate isomerase 1, chloroplastic-like
Zj.jz040731063	Chr03	15469284	15471440	86.45	PREDICTED: omega-3 fatty acid desaturase, chloroplastic
Zj.jz040731064	Chr03	15473106	15482774	86.45	PREDICTED: uncharacterized protein LOC107404187
Zj.jz040731069	Chr03	15539973	15560321	86.45	PREDICTED: anaphase-promoting complex subunit 1
Zj.jz040731065	Chr03	15486856	15488863	86.45	PREDICTED: gibberellin 2-beta-dioxygenase 1
Zj.jz013215044	Chr03	15742480	15743796	56.29	PREDICTED: omega-hydroxypalmitate O-feruloyl transferase-like
Zj.jz033629001	Chr03	15687188	15689189	56.29	PREDICTED: probable protein phosphatase 2C 30
Zj.jz013215046	Chr03	15720220	15720709	56.29	NA
Zj.jz013215043	Chr03	15762647	15763669	56.29	PREDICTED: pentatricopeptide repeat-containing protein At3g56030
Zj.jz013215045	Chr03	15730634	15731719	56.29	PREDICTED: ethylene-responsive transcription factor ABI4-like
Zj.jz013215042	Chr03	15772653	15773443	56.29	PREDICTED: LOB domain-containing protein 21-like
Zj.jz036321072	Chr03	16641545	16643293	157.89	PREDICTED: probable WRKY transcription factor 70
Zj.jz036321067	Chr03	16663732	16664493	157.89	PREDICTED: uncharacterized protein LOC107414023
Zj.jz036321079	Chr03	16608489	16608905	157.89	NA
Zj.jz036321065	Chr03	16677533	16679261	157.89	NA
Zj.jz036321086	Chr03	16580105	16584963	157.89	PREDICTED: aminoacyl tRNA synthase complex-interacting multifunctional protein 1
Zj.jz036321076	Chr03	16622713	16623939	157.89	PREDICTED: F-box/kelch-repeat protein At3g23880-like
Zj.jz036321075	Chr03	16625385	16629299	157.89	PREDICTED: transmembrane protein 87A-like
Zj.jz036321068	Chr03	16659691	16661519	157.89	PREDICTED: transcription elongation factor TFIIS
Zj.jz036321069	Chr03	16655532	16655927	157.89	PREDICTED: transcription elongation factor TFIIS-like
Zj.jz036321084	Chr03	16593521	16594957	157.89	PREDICTED: glycerol-3-phosphate dehydrogenase
Zj.jz036321073	Chr03	16637688	16639782	157.89	PREDICTED: WRKY transcription factor 55-like
Zj.jz036321087	Chr03	16577950	16579628	157.89	NA
Zj.jz036321074	Chr03	16630532	16632560	157.89	NA
Zj.jz036321085	Chr03	16587898	16588944	157.89	PREDICTED: two-component response regulator ARR17
Zj.jz036321078	Chr03	16612538	16612909	157.89	NA
Zj.jz036321081	Chr03	16603954	16604409	157.89	NA
Zj.jz036321088	Chr03	16568800	16572322	157.89	PREDICTED: probable LRR receptor-like serine/threonine-protein kinase IRK
Zj.jz036321083	Chr03	16595222	16596826	157.89	NA
Zj.jz036321063	Chr03	16685159	16688702	157.89	PREDICTED: uncharacterized protein At5g05190 isoform X1
Zj.jz036321077	Chr03	16614185	16614394	157.89	NA
Zj.jz036321089	Chr03	16561071	16565675	157.89	PREDICTED: uncharacterized protein LOC107414000
Zj.jz036321071	Chr03	16648182	16651370	157.89	PREDICTED: rhodanese-like domain-containing protein 7
Zj.jz036321080	Chr03	16605421	16607464	157.89	NA
Zj.jz036321066	Chr03	16665439	16676506	157.89	PREDICTED: E3 ubiquitin-protein ligase SHPRH isoform X1
Zj.jz036321082	Chr03	16601252	16601636	157.89	NA
Zj.jz036321064	Chr03	16680281	16684317	157.89	NA
Zj.jz036321070	Chr03	16652277	16653910	157.89	NA
Zj.jz036321017	Chr03	17111159	17114607	49.34	PREDICTED: glutamate dehydrogenase 2
Zj.jz036321016	Chr03	17116196	17121761	49.34	NA
Zj.jz036321013	Chr03	17139495	17142681	49.34	NA
Zj.jz036321014	Chr03	17135094	17137902	49.34	NA
Zj.jz036321015	Chr03	17123479	17125128	49.34	NA
Zj.jz036321018	Chr03	17103902	17106557	49.34	PREDICTED: mediator of RNA polymerase II transcription subunit 31 isoform X2
Zj.jz036321019	Chr03	17098972	17101903	49.34	PREDICTED: polyadenylate-binding protein 1-like
Zj.jz016165013	Chr03	18002102	18018699	67.59	PREDICTED: structural maintenance of chromosomes protein 6B
Zj.jz016165021	Chr03	18086519	18089847	67.59	NA
Zj.jz016165019	Chr03	18055126	18055537	67.59	NA
Zj.jz016165005	Chr03	17943009	17945014	67.59	PREDICTED: disease resistance protein RML1B-like
Zj.jz016165007	Chr03	17956126	17959840	67.59	PREDICTED: uncharacterized protein LOC107414218
Zj.jz016165008	Chr03	17960658	17963532	67.59	PREDICTED: uncharacterized protein LOC107414362
Zj.jz016165015	Chr03	18023803	18031165	67.59	NA
Zj.jz016165020	Chr03	18061370	18063327	67.59	NA
Zj.jz016165014	Chr03	18020949	18022785	67.59	PREDICTED: F-box protein At5g07670-like
Zj.jz016165004	Chr03	17932833	17933312	67.59	PREDICTED: lipoxygenase homology domain-containing protein 1-like
Zj.jz016165011	Chr03	17991043	17994488	67.59	NA
Zj.jz016165006	Chr03	17946748	17949198	67.59	PREDICTED: branchpoint-bridging protein
Zj.jz016165003	Chr03	17929511	17930779	67.59	PREDICTED: putative F-box protein At3g10240
Zj.jz016165016	Chr03	18031695	18032038	67.59	NA
Zj.jz003989001	Chr03	18139037	18139762	67.59	NA
Zj.jz016165012	Chr03	17998259	17999311	67.59	NA
Zj.jz016165009	Chr03	17967131	17973194	67.59	PREDICTED: protein RFT1 homolog
Zj.jz016165010	Chr03	17985716	17989912	67.59	PREDICTED: LOW QUALITY PROTEIN: leucine-rich repeat receptor-like protein kinase TDR
Zj.jz016165017	Chr03	18032937	18035725	67.59	PREDICTED: aldo-keto reductase family 4 member C9
Zj.jz016165018	Chr03	18053446	18053778	67.59	NA
Zj.jz003989022	Chr03	18323297	18328272	99.89	NA
Zj.jz003989007	Chr03	18236672	18237466	99.89	NA
Zj.jz003989025	Chr03	18335241	18335981	99.89	NA
Zj.jz003989010	Chr03	18256595	18257766	99.89	PREDICTED: probable aquaporin TIP5-1
Zj.jz003989016	Chr03	18282287	18287538	99.89	NA
Zj.jz003989019	Chr03	18301001	18302689	99.89	PREDICTED: uncharacterized protein LOC107414325
Zj.jz003989018	Chr03	18295294	18296239	99.89	NA
Zj.jz003989006	Chr03	18223678	18224989	99.89	NA
Zj.jz003989029	Chr03	18379293	18383132	99.89	PREDICTED: monocopper oxidase-like protein SKS1
Zj.jz003989017	Chr03	18288834	18294354	99.89	NA
Zj.jz003989024	Chr03	18331329	18333317	99.89	PREDICTED: uncharacterized protein LOC107414321 isoform X2
Zj.jz003989020	Chr03	18313326	18315355	99.89	PREDICTED: putative glycerol-3-phosphate transporter 1
Zj.jz003989015	Chr03	18272250	18272948	99.89	PREDICTED: peroxisomal membrane protein 11B-like
Zj.jz003989013	Chr03	18265561	18266159	99.89	PREDICTED: dynein light chain 1, cytoplasmic-like
Zj.jz003989026	Chr03	18337143	18339405	99.89	PREDICTED: BAG family molecular chaperone regulator 7
Zj.jz003989008	Chr03	18240264	18247024	99.89	PREDICTED: structural maintenance of chromosomes protein 2-1
Zj.jz003989012	Chr03	18261483	18261863	99.89	NA
Zj.jz003989027	Chr03	18358486	18360817	99.89	NA
Zj.jz003989028	Chr03	18367986	18372246	99.89	PREDICTED: beta-fructofuranosidase, soluble isoenzyme I-like
Zj.jz003989023	Chr03	18328543	18328908	99.89	NA
Zj.jz003989014	Chr03	18267393	18270000	99.89	NA
Zj.jz003989011	Chr03	18259226	18260359	99.89	PREDICTED: GDP-mannose transporter GONST3-like
Zj.jz003989009	Chr03	18248242	18252662	99.89	PREDICTED: NO-associated protein 1, chloroplastic/mitochondrial-like isoform X1
Zj.jz003989021	Chr03	18320751	18321038	99.89	NA
Zj.jz044811089	Chr03	19231867	19234308	49.04	PREDICTED: traB domain-containing protein-like isoform X1
Zj.jz044811092	Chr03	19262311	19264430	49.04	NA
Zj.jz044811091	Chr03	19251421	19254552	49.04	PREDICTED: serine/arginine-rich splicing factor RS40 isoform X1
Zj.jz044811084	Chr03	19200260	19205291	49.04	PREDICTED: ABC transporter B family member 28 isoform X1
Zj.jz044811088	Chr03	19228508	19228912	49.04	NA
Zj.jz044811090	Chr03	19237088	19247118	49.04	PREDICTED: two-component response regulator ARR10
Zj.jz044811086	Chr03	19210948	19220326	49.04	PREDICTED: valine--tRNA ligase, mitochondrial 1
Zj.jz044811085	Chr03	19206136	19210154	49.04	PREDICTED: post-GPI attachment to proteins factor 3 isoform X2
Zj.jz044811087	Chr03	19221343	19222038	49.04	PREDICTED: dehydration-responsive element-binding protein 1A-like
Zj.jz006993013	Chr03	19486615	19489157	119.74	PREDICTED: transcription factor LAF1-like
Zj.jz006993021	Chr03	19541663	19542138	119.74	NA
Zj.jz006993023	Chr03	19555399	19556340	119.74	NA
Zj.jz006993019	Chr03	19532423	19533716	119.74	NA
Zj.jz006993006	Chr03	19447074	19447367	119.74	NA
Zj.jz006993017	Chr03	19516127	19522801	119.74	PREDICTED: DNA mismatch repair protein MSH3
Zj.jz006993008	Chr03	19455971	19461547	119.74	PREDICTED: uncharacterized protein LOC107414476
Zj.jz006993010	Chr03	19471017	19474012	119.74	PREDICTED: transmembrane ascorbate ferrireductase 1, partial
Zj.jz006993009	Chr03	19462487	19465788	119.74	PREDICTED: golgin subfamily A member 6-like protein 22
Zj.jz006993024	Chr03	19556963	19558773	119.74	PREDICTED: ADP-ribosylation factor-related protein 1 isoform X2
Zj.jz006993012	Chr03	19484144	19485324	119.74	PREDICTED: 25.3 kDa vesicle transport protein
Zj.jz006993016	Chr03	19508043	19509317	119.74	NA
Zj.jz006993025	Chr03	19561463	19563200	119.74	PREDICTED: protein GLC8 isoform X1
Zj.jz006993004	Chr03	19436753	19437963	119.74	NA
Zj.jz006993011	Chr03	19479843	19482208	119.74	PREDICTED: remorin
Zj.jz006993014	Chr03	19498565	19500226	119.74	PREDICTED: pentatricopeptide repeat-containing protein At3g29230-like
Zj.jz006993007	Chr03	19450335	19452719	119.74	PREDICTED: low-temperature-induced 65 kDa protein
Zj.jz006993005	Chr03	19443897	19445396	119.74	PREDICTED: pentatricopeptide repeat-containing protein At3g60050-like
Zj.jz006993015	Chr03	19501010	19503415	119.74	PREDICTED: pre-mRNA cleavage factor Im 25 kDa subunit 2
Zj.jz006993002	Chr03	19430868	19432005	119.74	PREDICTED: heavy metal-associated isoprenylated plant protein 26
Zj.jz006993026	Chr03	19564105	19564722	119.74	PREDICTED: 3-hexulose-6-phosphate isomerase isoform X1
Zj.jz006993018	Chr03	19523223	19527879	119.74	PREDICTED: flap endonuclease GEN-like 2 isoform X1
Zj.jz006993027	Chr03	19566033	19567351	119.74	PREDICTED: uncharacterized protein LOC107414449
Zj.jz006993022	Chr03	19549801	19554710	119.74	PREDICTED: methyl-CpG-binding domain-containing protein 13
Zj.jz006993020	Chr03	19537220	19539493	119.74	PREDICTED: membrane steroid-binding protein 1-like
Zj.jz006993003	Chr03	19435141	19435612	119.74	NA
Zj.jz006429013	Chr03	20463633	20466440	61.56	PREDICTED: LRR receptor-like serine/threonine-protein kinase GSO2 isoform X1
Zj.jz006429016	Chr03	20495191	20501354	61.56	PREDICTED: LOW QUALITY PROTEIN: leucine-rich repeat receptor protein kinase EMS1-like
Zj.jz006429012	Chr03	20451380	20454319	61.56	NA
Zj.jz006429011	Chr03	20441210	20450491	61.56	PREDICTED: protein timeless homolog
Zj.jz006429010	Chr03	20434638	20439442	61.56	PREDICTED: plastidial pyruvate kinase 2-like
Zj.jz006429015	Chr03	20490495	20491656	61.56	NA
Zj.jz006429009	Chr03	20432401	20432856	61.56	NA
Zj.jz006429014	Chr03	20469933	20472740	61.56	PREDICTED: leucine-rich repeat receptor protein kinase EMS1-like isoform X2
Zj.jz036789055	Chr03	21358159	21365063	60.61	NA
Zj.jz036789056	Chr03	21373877	21377844	60.61	PREDICTED: cyclic nucleotide-gated ion channel 1-like
Zj.jz036789054	Chr03	21314471	21344402	60.61	PREDICTED: cyclic nucleotide-gated ion channel 1-like
Zj.jz036789058	Chr03	21406842	21407713	60.61	NA
Zj.jz042905015	Chr04	737757	740062	40.79	NA
Zj.jz042905014	Chr04	727492	728211	40.79	NA
Zj.jz042905011	Chr04	696724	703041	40.79	PREDICTED: cellulose synthase A catalytic subunit 2
Zj.jz042905012	Chr04	704114	712627	40.79	PREDICTED: uncharacterized protein LOC107405986
Zj.jz042905016	Chr04	741798	743529	40.79	PREDICTED: 60S ribosomal protein L3
Zj.jz042905013	Chr04	714706	715383	40.79	PREDICTED: uncharacterized protein LOC107421696
Zj.jz042905017	Chr04	746181	746477	40.79	PREDICTED: succinate dehydrogenase assembly factor 1, mitochondrial-like
Zj.jz038181033	Chr04	1107157	1109840	39.6	NA
Zj.jz038181034	Chr04	1106362	1106921	39.6	NA
Zj.jz032501079	Chr04	4062831	4066096	49.48	PREDICTED: pentatricopeptide repeat-containing protein At3g58590
Zj.jz032501076	Chr04	4113307	4116175	49.48	PREDICTED: uncharacterized protein LOC107430484 isoform X2
Zj.jz032501078	Chr04	4079602	4096991	49.48	PREDICTED: exocyst complex component SEC5A-like
Zj.jz032501084	Chr04	4022672	4023007	49.48	NA
Zj.jz032501083	Chr04	4035840	4036382	49.48	NA
Zj.jz032501085	Chr04	4010853	4011578	49.48	PREDICTED: putative uncharacterized protein DDB_G0277255
Zj.jz032501081	Chr04	4050493	4055209	49.48	NA
Zj.jz032501075	Chr04	4118298	4120465	49.48	PREDICTED: subtilisin-like protease SBT3.11
Zj.jz032501077	Chr04	4102634	4109926	49.48	PREDICTED: uncharacterized protein LOC107430480
Zj.jz032501082	Chr04	4041184	4049070	49.48	PREDICTED: ABC transporter G family member 25
Zj.jz032501080	Chr04	4055213	4056268	49.48	NA
Zj.jz032501031	Chr04	4988603	4993838	67.14	NA
Zj.jz032501030	Chr04	5018103	5021585	67.14	PREDICTED: serine/threonine protein phosphatase 2A 57 kDa regulatory subunit B\' iota isoform
Zj.jz032501023	Chr04	5159263	5162169	242.55	PREDICTED: VIN3-like protein 1
Zj.jz032501022	Chr04	5200777	5209275	242.55	PREDICTED: probable ADP-ribosylation factor GTPase-activating protein AGD14
Zj.jz032501025	Chr04	5138159	5138437	242.55	NA
Zj.jz032501021	Chr04	5263392	5264813	242.55	PREDICTED: molybdate transporter 1
Zj.jz032501024	Chr04	5150063	5156250	242.55	PREDICTED: uncharacterized protein LOC107421307
Zj.jz032501011	Chr04	5568947	5570200	83.04	PREDICTED: uncharacterized protein LOC107421298
Zj.jz032501017	Chr04	5408212	5410533	83.04	NA
Zj.jz032501016	Chr04	5441166	5443387	83.04	PREDICTED: probable pectinesterase/pectinesterase inhibitor 20
Zj.jz032501015	Chr04	5500082	5502180	83.04	NA
Zj.jz032501012	Chr04	5556948	5557672	83.04	NA
Zj.jz032501013	Chr04	5541590	5543059	83.04	NA
Zj.jz032501014	Chr04	5534535	5536602	83.04	PREDICTED: pectinesterase-like
Zj.jz004039011	Chr04	6284874	6290812	58.55	NA
Zj.jz004039008	Chr04	6248229	6251014	58.55	PREDICTED: uncharacterized protein LOC107421324
Zj.jz004039009	Chr04	6267271	6274040	58.55	PREDICTED: protein CLT2, chloroplastic isoform X1
Zj.jz004039007	Chr04	6239130	6245407	58.55	PREDICTED: GATA transcription factor 24-like isoform X1
Zj.jz004039010	Chr04	6276340	6280925	58.55	PREDICTED: neuroguidin-like
Zj.jz004039016	Chr04	6363519	6364760	75.13	PREDICTED: uncharacterized protein LOC107421335
Zj.jz004039014	Chr04	6355203	6358027	75.13	NA
Zj.jz004039012	Chr04	6302607	6317836	75.13	PREDICTED: E3 ubiquitin-protein ligase UPL2-like
Zj.jz004039013	Chr04	6333486	6338118	75.13	PREDICTED: transcription initiation factor IIA subunit 2
Zj.jz009889005	Chr04	7701405	7701795	48.18	NA
Zj.jz025517009	Chr04	8484265	8484972	183.25	NA
Zj.jz025517005	Chr04	8283107	8286249	183.25	PREDICTED: histidine kinase CKI1-like
Zj.jz025517006	Chr04	8286977	8372180	183.25	PREDICTED: probable rhamnogalacturonate lyase B
Zj.jz025517008	Chr04	8471302	8476318	183.25	PREDICTED: probable rhamnogalacturonate lyase B
Zj.jz025517003	Chr04	8257663	8258306	183.25	NA
Zj.jz025517004	Chr04	8260591	8267344	183.25	PREDICTED: LOW QUALITY PROTEIN: protein odr-4 homolog
Zj.jz025517007	Chr04	8406922	8414307	183.25	PREDICTED: rhamnogalacturonate lyase-like
Zj.jz025517018	Chr04	8726901	8728151	108.22	NA
Zj.jz025517017	Chr04	8726183	8726794	108.22	NA
Zj.jz025517019	Chr04	8733410	8740027	108.22	NA
Zj.jz025517016	Chr04	8706545	8715093	108.22	PREDICTED: CBL-interacting serine/threonine-protein kinase 8
Zj.jz014013003	Chr04	9919275	9921167	53.75	PREDICTED: probable indole-3-pyruvate monooxygenase YUCCA4
Zj.jz037775033	Chr04	10408355	10418092	154.28	PREDICTED: carbon catabolite repressor protein 4 homolog 6 isoform X1
Zj.jz037775035	Chr04	10401239	10404852	154.28	PREDICTED: N-alpha-acetyltransferase 50
Zj.jz037775042	Chr04	10348407	10348646	154.28	NA
Zj.jz037775043	Chr04	10347504	10348364	154.28	NA
Zj.jz037775037	Chr04	10382615	10384399	154.28	PREDICTED: V-type proton ATPase subunit c\'\'2
Zj.jz037775038	Chr04	10374514	10374875	154.28	NA
Zj.jz037775032	Chr04	10434919	10436481	154.28	PREDICTED: 3-ketoacyl-CoA synthase 11-like
Zj.jz037775031	Chr04	10454397	10457663	154.28	NA
Zj.jz037775036	Chr04	10385106	10386928	154.28	PREDICTED: 3-hydroxybenzoate 6-hydroxylase, partial
Zj.jz037775041	Chr04	10354873	10357557	154.28	NA
Zj.jz037775040	Chr04	10358623	10363677	154.28	NA
Zj.jz037775034	Chr04	10406105	10407936	154.28	PREDICTED: uncharacterized protein LOC107409207, partial
Zj.jz037775039	Chr04	10368081	10370266	154.28	PREDICTED: protein ECERIFERUM 26-like, partial
Zj.jz037775006	Chr04	11117269	11121602	41.28	PREDICTED: acyl-protein thioesterase 2-like
Zj.jz037775008	Chr04	11068542	11076241	41.28	PREDICTED: protein tesmin/TSO1-like CXC 2
Zj.jz037775007	Chr04	11103375	11105155	41.28	NA
Zj.jz043265013	Chr04	11759443	11760699	62.92	NA
Zj.jz043265010	Chr04	11687426	11695603	62.92	PREDICTED: cellulose synthase A catalytic subunit 1
Zj.jz043265009	Chr04	11675866	11677330	62.92	NA
Zj.jz043265012	Chr04	11706460	11710373	62.92	PREDICTED: adenine nucleotide transporter BT1, chloroplastic/mitochondrial-like
Zj.jz043265011	Chr04	11702531	11704586	62.92	PREDICTED: uncharacterized protein At2g34160-like
Zj.jz044369007	Chr04	12280166	12284588	106.28	NA
Zj.jz044369006	Chr04	12294049	12294855	106.28	PREDICTED: ATP synthase subunit b\', chloroplastic
Zj.jz044369004	Chr04	12308834	12311875	106.28	PREDICTED: trichohyalin
Zj.jz044369009	Chr04	12232178	12234928	106.28	PREDICTED: auxin-responsive protein IAA29
Zj.jz044369003	Chr04	12337902	12339632	106.28	NA
Zj.jz044369005	Chr04	12304303	12307625	106.28	PREDICTED: cell division control protein 7
Zj.jz044369008	Chr04	12271421	12278021	106.28	PREDICTED: putative UDP-sugar transporter DDB_G0278631
Zj.jz001731034	Chr04	12555517	12562465	89.38	PREDICTED: synaptotagmin-5-like
Zj.jz001731035	Chr04	12535681	12538130	89.38	PREDICTED: DNA-directed RNA polymerases II, IV and V subunit 6A-like
Zj.jz001731022	Chr04	12760543	12767579	68.64	PREDICTED: topless-related protein 1-like
Zj.jz012139045	Chr04	13653006	13660764	57.72	PREDICTED: uncharacterized protein LOC107409768
Zj.jz012139051	Chr04	13733088	13736097	57.72	PREDICTED: amino-acid permease BAT1 homolog
Zj.jz012139046	Chr04	13664714	13674938	57.72	PREDICTED: DNA topoisomerase 2-binding protein 1-A isoform X1
Zj.jz012139048	Chr04	13686645	13688137	57.72	PREDICTED: 1-aminocyclopropane-1-carboxylate oxidase 5
Zj.jz012139047	Chr04	13675976	13681976	57.72	PREDICTED: NAD kinase 2, chloroplastic
Zj.jz012139052	Chr04	13736503	13741164	57.72	NA
Zj.jz012139049	Chr04	13698297	13700173	57.72	NA
Zj.jz012139050	Chr04	13723309	13730781	57.72	NA
Zj.jz012139053	Chr04	13741527	13747755	57.72	NA
Zj.jz012139055	Chr04	13750783	13756452	44.89	NA
Zj.jz012139057	Chr04	13761256	13762698	44.89	PREDICTED: pentatricopeptide repeat-containing protein At1g77360, mitochondrial
Zj.jz012139060	Chr04	13798336	13799626	44.89	NA
Zj.jz012139058	Chr04	13775064	13777001	44.89	PREDICTED: probable receptor-like protein kinase At1g11050
Zj.jz012139063	Chr04	13837192	13838373	44.89	PREDICTED: DNA/RNA-binding protein KIN17-like
Zj.jz012139061	Chr04	13805041	13809375	44.89	PREDICTED: auxilin-related protein 2-like
Zj.jz012139056	Chr04	13757613	13759178	44.89	NA
Zj.jz012139062	Chr04	13817559	13819715	44.89	PREDICTED: amino acid permease 3-like
Zj.jz012139059	Chr04	13783904	13786550	44.89	NA
Zj.jz012139064	Chr04	13841160	13845029	44.89	PREDICTED: chloroplast processing peptidase-like isoform X1
Zj.jz023353031	Chr04	15309043	15309309	43.47	NA
Zj.jz023353029	Chr04	15347441	15347756	43.47	NA
Zj.jz023353030	Chr04	15323662	15343688	43.47	PREDICTED: glucan 1,3-beta-glucosidase A-like
Zj.jz023353032	Chr04	15305829	15306923	43.47	NA
Zj.jz023353007	Chr04	15583858	15588317	62.03	PREDICTED: suppressor protein MPT5
Zj.jz023353010	Chr04	15557979	15561574	62.03	PREDICTED: uncharacterized protein LOC107420827
Zj.jz023353009	Chr04	15564383	15569199	62.03	PREDICTED: uncharacterized methyltransferase At1g78140, chloroplastic
Zj.jz023353006	Chr04	15609679	15610463	62.03	NA
Zj.jz023353008	Chr04	15578884	15581887	62.03	PREDICTED: uncharacterized protein LOC107420826
Zj.jz037709109	Chr04	16565270	16566524	41.94	NA
Zj.jz037709110	Chr04	16556512	16562893	41.94	PREDICTED: purine permease 1-like
Zj.jz037709107	Chr04	16583993	16585711	41.94	PREDICTED: pentatricopeptide repeat-containing protein At5g27460
Zj.jz037709111	Chr04	16537823	16538322	41.94	NA
Zj.jz037709108	Chr04	16573916	16583578	41.94	PREDICTED: chaperone protein dnaJ 1, mitochondrial
Zj.jz037709095	Chr04	16681935	16692313	79.58	PREDICTED: WD and tetratricopeptide repeats protein 1-like, partial
Zj.jz037709100	Chr04	16639621	16642462	79.58	PREDICTED: GEM-like protein 1
Zj.jz037709093	Chr04	16696747	16697070	79.58	NA
Zj.jz037709097	Chr04	16665813	16667351	79.58	PREDICTED: serine/threonine-protein kinase-like protein At1g28390
Zj.jz037709101	Chr04	16618797	16621269	79.58	PREDICTED: transport inhibitor response 1-like protein
Zj.jz037709098	Chr04	16663560	16663769	79.58	NA
Zj.jz037709094	Chr04	16695448	16696527	79.58	NA
Zj.jz037709102	Chr04	16606630	16612246	79.58	PREDICTED: pyridoxine/pyridoxamine 5\'-phosphate oxidase 1, chloroplastic-like, partial
Zj.jz037709096	Chr04	16673675	16674435	79.58	PREDICTED: uncharacterized protein LOC107411148
Zj.jz037709099	Chr04	16650974	16651750	79.58	PREDICTED: zinc-finger homeodomain protein 2-like
Zj.jz037709072	Chr04	16893656	16895199	85.56	NA
Zj.jz037709075	Chr04	16874190	16878355	85.56	PREDICTED: LOW QUALITY PROTEIN: endonuclease V
Zj.jz037709061	Chr04	16958422	16961178	85.56	PREDICTED: pentatricopeptide repeat-containing protein At5g24830
Zj.jz037709062	Chr04	16951149	16955447	85.56	PREDICTED: uncharacterized protein At2g24330
Zj.jz037709064	Chr04	16935215	16935918	85.56	PREDICTED: guanine nucleotide-binding protein subunit gamma 1-like
Zj.jz037709069	Chr04	16909206	16917400	85.56	PREDICTED: protein arginine N-methyltransferase 1.5
Zj.jz037709067	Chr04	16925066	16928002	85.56	NA
Zj.jz037709074	Chr04	16878453	16878647	85.56	NA
Zj.jz037709060	Chr04	16962222	16966869	85.56	PREDICTED: cryptochrome DASH, chloroplastic/mitochondrial
Zj.jz037709063	Chr04	16939109	16947555	85.56	PREDICTED: ubiquitin carboxyl-terminal hydrolase 26
Zj.jz037709073	Chr04	16879428	16882437	85.56	PREDICTED: glucan endo-1,3-beta-glucosidase 5
Zj.jz037709066	Chr04	16929524	16930189	85.56	PREDICTED: germin-like protein subfamily 3 member 4
Zj.jz037709070	Chr04	16901668	16908062	85.56	PREDICTED: uncharacterized protein LOC107420778
Zj.jz037709065	Chr04	16930771	16933452	85.56	PREDICTED: ribosomal RNA small subunit methyltransferase H
Zj.jz037709068	Chr04	16919719	16923613	85.56	PREDICTED: repetin
Zj.jz037709076	Chr04	16863020	16872612	85.56	PREDICTED: DDB1- and CUL4-associated factor homolog 1 isoform X2
Zj.jz037709071	Chr04	16898705	16899589	85.56	PREDICTED: uncharacterized protein LOC107420770
Zj.jz037709020	Chr04	17263479	17266651	56.66	PREDICTED: probable xyloglucan glycosyltransferase 5
Zj.jz037709017	Chr04	17283062	17294054	56.66	PREDICTED: DNA topoisomerase 1
Zj.jz037709018	Chr04	17278550	17282912	56.66	PREDICTED: calcium homeostasis endoplasmic reticulum protein
Zj.jz037709022	Chr04	17248543	17250557	56.66	PREDICTED: serine/arginine-rich splicing factor RSZ22A isoform X2
Zj.jz037709023	Chr04	17246254	17246629	56.66	PREDICTED: EG45-like domain containing protein
Zj.jz037709019	Chr04	17272223	17275852	56.66	PREDICTED: putative UDP-sugar transporter DDB_G0278631
Zj.jz037709016	Chr04	17295577	17299467	56.66	PREDICTED: oligouridylate-binding protein 1-like
Zj.jz037709024	Chr04	17237775	17239229	56.66	PREDICTED: UDP-glycosyltransferase 73B5-like
Zj.jz037709021	Chr04	17255435	17259291	56.66	PREDICTED: probable cyclic nucleotide-gated ion channel 14 isoform X1
Zj.jz019333001	Chr04	21284735	21285594	50.23	NA
Zj.jz008869155	Chr04	21209342	21226138	50.23	NA
Zj.jz000817138	Chr05	464656	467902	257.45	PREDICTED: NADH dehydrogenase
Zj.jz000817143	Chr05	393470	395392	257.45	PREDICTED: cytochrome b5 domain-containing protein RLF
Zj.jz000817141	Chr05	451555	453733	257.45	NA
Zj.jz000817137	Chr05	488583	489448	257.45	NA
Zj.jz000817142	Chr05	396263	398187	257.45	PREDICTED: uncharacterized protein LOC107425734
Zj.jz000817144	Chr05	384787	390097	257.45	PREDICTED: cycloartenol-C-24-methyltransferase
Zj.jz000817139	Chr05	461459	463636	257.45	NA
Zj.jz000817140	Chr05	454642	460963	257.45	NA
Zj.jz000817123	Chr05	630474	631919	265.14	NA
Zj.jz000817127	Chr05	585381	585838	265.14	NA
Zj.jz000817131	Chr05	561622	564213	265.14	NA
Zj.jz000817126	Chr05	586658	588059	265.14	NA
Zj.jz000817129	Chr05	574514	579153	265.14	NA
Zj.jz000817113	Chr05	693764	695944	265.14	PREDICTED: peptidyl-prolyl cis-trans isomerase FKBP42
Zj.jz000817116	Chr05	684681	688981	265.14	PREDICTED: protein OBERON 4
Zj.jz000817117	Chr05	675868	682674	265.14	NA
Zj.jz000817112	Chr05	697930	705634	265.14	PREDICTED: uncharacterized protein LOC107417550
Zj.jz000817120	Chr05	655142	655994	265.14	NA
Zj.jz000817132	Chr05	556012	556767	265.14	NA
Zj.jz000817119	Chr05	672035	673006	265.14	PREDICTED: uncharacterized protein LOC107417530
Zj.jz000817130	Chr05	567788	569863	265.14	PREDICTED: uncharacterized protein LOC107417534
Zj.jz000817122	Chr05	638074	645534	265.14	NA
Zj.jz000817125	Chr05	594572	594903	265.14	NA
Zj.jz000817121	Chr05	652758	653525	265.14	NA
Zj.jz000817118	Chr05	673010	674179	265.14	NA
Zj.jz000817114	Chr05	692826	693758	265.14	NA
Zj.jz000817115	Chr05	691791	692138	265.14	NA
Zj.jz000817095	Chr05	793658	793864	184.57	NA
Zj.jz000817090	Chr05	811412	813719	184.57	PREDICTED: nuclear transcription factor Y subunit A-1-like isoform X2
Zj.jz000817102	Chr05	760701	762938	184.57	NA
Zj.jz000817106	Chr05	735634	737128	184.57	PREDICTED: cytokinin riboside 5\'-monophosphate phosphoribohydrolase LOG1-like
Zj.jz000817108	Chr05	727454	727771	184.57	PREDICTED: photosystem II 5 kDa protein, chloroplastic-like
Zj.jz000817101	Chr05	767885	768181	184.57	NA
Zj.jz000817087	Chr05	832009	832860	184.57	NA
Zj.jz000817103	Chr05	756066	758698	184.57	PREDICTED: polygalacturonase QRT2-like
Zj.jz000817086	Chr05	840657	842843	184.57	PREDICTED: zinc finger CCCH domain-containing protein 30
Zj.jz000817109	Chr05	723252	726716	184.57	PREDICTED: tRNA-dihydrouridine(20/20a) synthase-like
Zj.jz000817093	Chr05	796974	797198	184.57	NA
Zj.jz000817091	Chr05	804875	808873	184.57	PREDICTED: carotenoid 9,10(9\',10\')-cleavage dioxygenase 1
Zj.jz000817096	Chr05	793321	793653	184.57	NA
Zj.jz000817088	Chr05	825193	830998	184.57	PREDICTED: cellulose synthase A catalytic subunit 3
Zj.jz000817094	Chr05	795432	796599	184.57	NA
Zj.jz000817104	Chr05	747681	754093	184.57	PREDICTED: polygalacturonase-like
Zj.jz000817105	Chr05	740602	744866	184.57	NA
Zj.jz000817100	Chr05	773998	776389	184.57	NA
Zj.jz000817107	Chr05	729296	732824	184.57	PREDICTED: uncharacterized protein LOC107417557
Zj.jz000817099	Chr05	780321	781077	184.57	NA
Zj.jz000817089	Chr05	818926	823063	184.57	PREDICTED: protein FRA10AC1 homolog
Zj.jz000817078	Chr05	894176	895938	40.79	PREDICTED: transcription factor MYB46
Zj.jz000817080	Chr05	888770	888964	40.79	PREDICTED: uncharacterized protein LOC107417607
Zj.jz000817077	Chr05	899316	901896	40.79	PREDICTED: ATP synthase subunit O, mitochondrial
Zj.jz000817079	Chr05	889766	890295	40.79	NA
Zj.jz000817076	Chr05	904064	904716	40.79	NA
Zj.jz000817073	Chr05	923140	923901	40.79	NA
Zj.jz000817074	Chr05	909139	912358	40.79	NA
Zj.jz000817075	Chr05	905403	908089	40.79	PREDICTED: uncharacterized protein LOC107417580
Zj.jz000817058	Chr05	1004996	1007939	50.81	PREDICTED: ethanolamine-phosphate cytidylyltransferase-like
Zj.jz000817048	Chr05	1061811	1063514	50.81	PREDICTED: cytochrome P450 CYP73A100-like
Zj.jz000817061	Chr05	988965	989486	50.81	PREDICTED: zinc finger A20 and AN1 domain-containing stress-associated protein 8, partial
Zj.jz000817054	Chr05	1018797	1019012	50.81	PREDICTED: mitochondrial import receptor subunit TOM7-2-like
Zj.jz000817049	Chr05	1054383	1060699	50.81	PREDICTED: DExH-box ATP-dependent RNA helicase DExH10 isoform X1
Zj.jz000817064	Chr05	976090	976505	50.81	NA
Zj.jz000817056	Chr05	1014621	1015841	50.81	PREDICTED: F-box protein At5g07610-like
Zj.jz000817055	Chr05	1016880	1017771	50.81	NA
Zj.jz000817059	Chr05	995098	1004101	50.81	PREDICTED: isoamylase 1, chloroplastic
Zj.jz000817047	Chr05	1064919	1069927	50.81	PREDICTED: biotin carboxylase 2, chloroplastic
Zj.jz000817052	Chr05	1026519	1029024	50.81	PREDICTED: arginine decarboxylase-like isoform X1
Zj.jz000817051	Chr05	1043613	1049768	50.81	PREDICTED: auxin response factor 19-like
Zj.jz000817060	Chr05	992227	992730	50.81	NA
Zj.jz000817062	Chr05	980427	985202	50.81	PREDICTED: uncharacterized protein LOC107417664
Zj.jz000817063	Chr05	978357	979301	50.81	PREDICTED: uncharacterized protein LOC107417613 isoform X1
Zj.jz000817050	Chr05	1050913	1052392	50.81	NA
Zj.jz000817053	Chr05	1023075	1025765	50.81	PREDICTED: methyl-CpG-binding domain-containing protein 2-like isoform X2
Zj.jz000817057	Chr05	1011885	1013015	50.81	PREDICTED: putative F-box protein At5g50220
Zj.jz000817023	Chr05	1222439	1224125	65.97	PREDICTED: 3-ketoacyl-CoA synthase 15
Zj.jz000817027	Chr05	1176958	1177263	65.97	NA
Zj.jz000817019	Chr05	1229206	1231144	65.97	PREDICTED: 30S ribosomal protein S17-like isoform X1
Zj.jz000817020	Chr05	1226437	1227852	65.97	NA
Zj.jz000817028	Chr05	1176499	1176903	65.97	NA
Zj.jz000817025	Chr05	1203980	1206789	65.97	NA
Zj.jz000817018	Chr05	1232154	1235871	65.97	NA
Zj.jz000817021	Chr05	1226002	1226436	65.97	NA
Zj.jz000817026	Chr05	1179234	1185171	65.97	NA
Zj.jz000817009	Chr05	1269582	1273476	65.97	NA
Zj.jz000817013	Chr05	1251143	1258188	65.97	PREDICTED: glycogen synthase-like isoform X1
Zj.jz000817029	Chr05	1174082	1175557	65.97	PREDICTED: prefoldin subunit 1
Zj.jz000817016	Chr05	1241155	1242047	65.97	NA
Zj.jz000817011	Chr05	1262498	1263297	65.97	NA
Zj.jz000817015	Chr05	1244077	1246131	65.97	NA
Zj.jz000817017	Chr05	1240256	1240939	65.97	PREDICTED: squamosa promoter-binding-like protein 3
Zj.jz000817014	Chr05	1246277	1249594	65.97	PREDICTED: uncharacterized protein LOC107417659
Zj.jz000817010	Chr05	1265901	1268113	65.97	PREDICTED: glucan endo-1,3-beta-glucosidase 6
Zj.jz000817012	Chr05	1259242	1262422	65.97	PREDICTED: serine/threonine-protein kinase HT1-like
Zj.jz000817022	Chr05	1225410	1225667	65.97	PREDICTED: uncharacterized protein LOC107417567
Zj.jz000817024	Chr05	1210503	1221475	65.97	PREDICTED: uncharacterized protein LOC107417568
Zj.jz019939007	Chr05	1421630	1426411	138.05	NA
Zj.jz000817001	Chr05	1332004	1334016	138.05	NA
Zj.jz019939004	Chr05	1399211	1399843	138.05	NA
Zj.jz000817002	Chr05	1323870	1330338	138.05	NA
Zj.jz019939002	Chr05	1373971	1374375	138.05	NA
Zj.jz027271001	Chr05	1345720	1346948	138.05	NA
Zj.jz019939006	Chr05	1418658	1420262	138.05	PREDICTED: putative disease resistance protein At3g14460
Zj.jz000817003	Chr05	1313627	1316208	138.05	PREDICTED: uncharacterized protein LOC107417632
Zj.jz019939005	Chr05	1404996	1413811	138.05	PREDICTED: protein PNS1
Zj.jz019939025	Chr05	1592429	1592776	46.18	NA
Zj.jz019939024	Chr05	1580855	1586041	46.18	NA
Zj.jz037529010	Chr05	1808787	1817735	54.08	PREDICTED: protein transport protein SEC31 homolog B isoform X1
Zj.jz037529009	Chr05	1819335	1820058	54.08	PREDICTED: metallothiol transferase FosB
Zj.jz037529005	Chr05	1837753	1841566	54.08	PREDICTED: serine carboxypeptidase-like 40
Zj.jz037529006	Chr05	1831686	1832615	54.08	PREDICTED: protein BPS1, chloroplastic-like
Zj.jz037529013	Chr05	1793992	1795143	54.08	PREDICTED: acyl-CoA--sterol O-acyltransferase 1-like
Zj.jz037529002	Chr05	1865217	1910881	54.08	PREDICTED: probable inactive 2-oxoglutarate-dependent dioxygenase AOP2
Zj.jz037529016	Chr05	1784519	1786838	54.08	PREDICTED: pheophytinase, chloroplastic-like
Zj.jz037529003	Chr05	1847764	1851487	54.08	NA
Zj.jz037529007	Chr05	1827738	1830848	54.08	PREDICTED: agamous-like MADS-box protein AGL15
Zj.jz037529011	Chr05	1802736	1804223	54.08	PREDICTED: serine/threonine-protein kinase-like protein At3g51990
Zj.jz037529008	Chr05	1821271	1824680	54.08	PREDICTED: methyltransferase-like protein 13
Zj.jz037529004	Chr05	1843306	1843678	54.08	NA
Zj.jz037529014	Chr05	1790006	1793142	54.08	NA
Zj.jz037529012	Chr05	1796169	1797356	54.08	PREDICTED: acyl-CoA--sterol O-acyltransferase 1-like
Zj.jz024217021	Chr05	2162227	2163630	50.1	PREDICTED: scarecrow-like protein 3
Zj.jz024217020	Chr05	2150746	2155775	50.1	PREDICTED: probable inactive purple acid phosphatase 27
Zj.jz024217022	Chr05	2164155	2164721	50.1	PREDICTED: dirigent protein 22-like
Zj.jz024217016	Chr05	2134310	2135251	50.1	PREDICTED: protein EARLY RESPONSIVE TO DEHYDRATION 15-like
Zj.jz024217018	Chr05	2145773	2148383	50.1	PREDICTED: crossover junction endonuclease MUS81
Zj.jz024217017	Chr05	2144505	2144987	50.1	PREDICTED: uncharacterized protein LOC107417776
Zj.jz024217023	Chr05	2165877	2166563	50.1	PREDICTED: dirigent protein 22-like
Zj.jz024217019	Chr05	2148520	2150288	50.1	NA
Zj.jz024217035	Chr05	2401526	2403840	78.86	PREDICTED: thioredoxin reductase 2-like
Zj.jz024217029	Chr05	2353147	2355290	78.86	NA
Zj.jz024217031	Chr05	2365669	2368976	78.86	PREDICTED: uncharacterized protein LOC107417758, partial
Zj.jz024217034	Chr05	2397392	2400400	78.86	PREDICTED: COP9 signalosome complex subunit 2
Zj.jz024217030	Chr05	2358532	2359179	78.86	NA
Zj.jz024217033	Chr05	2389020	2396857	78.86	PREDICTED: intron-binding protein aquarius
Zj.jz024217032	Chr05	2369857	2372691	78.86	PREDICTED: xanthoxin dehydrogenase, partial
Zj.jz024217060	Chr05	2580732	2583923	63.17	PREDICTED: phosphoglycerate kinase, chloroplastic-like
Zj.jz024217057	Chr05	2532080	2544867	63.17	NA
Zj.jz024217061	Chr05	2586870	2590542	63.17	PREDICTED: phosphoglycerate kinase, cytosolic
Zj.jz024217062	Chr05	2595669	2596043	63.17	NA
Zj.jz024217064	Chr05	2614032	2621527	63.17	PREDICTED: actin-related protein 4 isoform X2
Zj.jz024217059	Chr05	2576169	2577194	63.17	PREDICTED: uncharacterized protein LOC107417880
Zj.jz024217063	Chr05	2605222	2605701	63.17	NA
Zj.jz024217058	Chr05	2550931	2553390	63.17	NA
Zj.jz024217078	Chr05	2748845	2752633	134.91	PREDICTED: proteasome subunit alpha type-2-A-like
Zj.jz024217080	Chr05	2773168	2773512	134.91	NA
Zj.jz024217068	Chr05	2692173	2695016	134.91	NA
Zj.jz024217074	Chr05	2728282	2730864	134.91	PREDICTED: uncharacterized protein LOC107417854
Zj.jz024217066	Chr05	2663209	2666447	134.91	NA
Zj.jz024217082	Chr05	2776884	2777440	134.91	NA
Zj.jz024217070	Chr05	2712636	2715167	134.91	PREDICTED: putative rRNA methylase YtqB
Zj.jz024217076	Chr05	2736652	2740677	134.91	NA
Zj.jz024217073	Chr05	2726236	2727384	134.91	PREDICTED: uncharacterized protein LOC107417838
Zj.jz024217077	Chr05	2742047	2746602	134.91	PREDICTED: DEAD-box ATP-dependent RNA helicase 10-like
Zj.jz024217081	Chr05	2773704	2775862	134.91	PREDICTED: CAX-interacting protein 4-like
Zj.jz024217075	Chr05	2733215	2735067	134.91	PREDICTED: uncharacterized protein LOC107417823
Zj.jz024217072	Chr05	2725293	2725628	134.91	PREDICTED: uncharacterized protein LOC107417839
Zj.jz024217071	Chr05	2717488	2723886	134.91	PREDICTED: LOW QUALITY PROTEIN: thiosulfate/3-mercaptopyruvate sulfurtransferase 1, mitochondrial
Zj.jz024217079	Chr05	2753426	2756638	134.91	PREDICTED: pentatricopeptide repeat-containing protein At3g24000, mitochondrial
Zj.jz038541006	Chr05	4020024	4025776	42.2	PREDICTED: nucleolar complex protein 3 homolog
Zj.jz038929001	Chr05	4039565	4054620	42.2	NA
Zj.jz038929002	Chr05	4059542	4079960	42.2	PREDICTED: probable LRR receptor-like serine/threonine-protein kinase At1g56140
Zj.jz038541007	Chr05	4026349	4028885	42.2	PREDICTED: sedoheptulose-1,7-bisphosphatase, chloroplastic-like isoform X2
Zj.jz040527002	Chr05	4903158	4904261	41.82	PREDICTED: uncharacterized protein LOC107418165 isoform X1
Zj.jz040527001	Chr05	4900532	4901933	41.82	PREDICTED: GDSL esterase/lipase At3g48460
Zj.jz040527003	Chr05	4907857	4910498	41.82	PREDICTED: B3 domain-containing protein Os02g0598200-like
Zj.jz002305026	Chr05	5965597	5966042	89.58	NA
Zj.jz002305025	Chr05	5969712	5973357	89.58	PREDICTED: cysteine-rich receptor-like protein kinase 1
Zj.jz002305030	Chr05	5938714	5940247	89.58	NA
Zj.jz002305032	Chr05	5927790	5930815	89.58	PREDICTED: uncharacterized protein LOC107408965, partial
Zj.jz002305033	Chr05	5923234	5926356	89.58	NA
Zj.jz002305031	Chr05	5934556	5937495	89.58	PREDICTED: LRR receptor-like serine/threonine-protein kinase GSO1, partial
Zj.jz002305027	Chr05	5953451	5954763	89.58	NA
Zj.jz002305029	Chr05	5940995	5942705	89.58	PREDICTED: glutaredoxin
Zj.jz002305028	Chr05	5944013	5949793	89.58	PREDICTED: uncharacterized protein LOC107418369 isoform X1
Zj.jz002305021	Chr05	6073220	6076457	46.43	PREDICTED: anthranilate phosphoribosyltransferase, chloroplastic
Zj.jz002305020	Chr05	6077194	6078531	46.43	PREDICTED: uncharacterized protein LOC107418381
Zj.jz002305024	Chr05	6040147	6045953	46.43	NA
Zj.jz002305022	Chr05	6060213	6061999	46.43	NA
Zj.jz040715071	Chr05	6756280	6759224	55.44	NA
Zj.jz040715070	Chr05	6752080	6752852	55.44	NA
Zj.jz040715062	Chr05	6697667	6704331	55.44	PREDICTED: uncharacterized protein LOC107418490, partial
Zj.jz040715065	Chr05	6729437	6731199	55.44	NA
Zj.jz040715073	Chr05	6767446	6769862	55.44	NA
Zj.jz040715063	Chr05	6712094	6714830	55.44	PREDICTED: protein NUCLEAR FUSION DEFECTIVE 4-like
Zj.jz040715067	Chr05	6739522	6741767	55.44	PREDICTED: protein NUCLEAR FUSION DEFECTIVE 4-like
Zj.jz040715066	Chr05	6735029	6735868	55.44	NA
Zj.jz040715068	Chr05	6742894	6744881	55.44	PREDICTED: protein NUCLEAR FUSION DEFECTIVE 4-like
Zj.jz040715064	Chr05	6717272	6717472	55.44	NA
Zj.jz040715061	Chr05	6695143	6696178	55.44	NA
Zj.jz040715072	Chr05	6761403	6762944	55.44	NA
Zj.jz040715069	Chr05	6747051	6749504	55.44	PREDICTED: protein NUCLEAR FUSION DEFECTIVE 4-like, partial
Zj.jz013641008	Chr05	7678321	7725866	107.51	PREDICTED: probable S-adenosylmethionine-dependent methyltransferase At5g38780
Zj.jz013641009	Chr05	7731150	7733612	107.51	NA
Zj.jz013641004	Chr05	7626091	7626321	107.51	NA
Zj.jz013641005	Chr05	7626361	7628846	107.51	NA
Zj.jz013641002	Chr05	7603478	7605245	107.51	NA
Zj.jz013641010	Chr05	7737380	7739461	107.51	PREDICTED: probable S-adenosylmethionine-dependent methyltransferase At5g38780 isoform X2
Zj.jz013641007	Chr05	7665004	7665651	107.51	NA
Zj.jz013641006	Chr05	7629560	7654416	107.51	PREDICTED: probable S-adenosylmethionine-dependent methyltransferase At5g38780
Zj.jz013641001	Chr05	7603208	7603438	107.51	NA
Zj.jz013641003	Chr05	7606291	7612160	107.51	NA
Zj.jz029963004	Chr05	8191043	8192452	129.81	PREDICTED: probable S-adenosylmethionine-dependent methyltransferase At5g38100
Zj.jz041121024	Chr05	8125850	8126639	129.81	PREDICTED: probable small nuclear ribonucleoprotein Sm D2
Zj.jz029963007	Chr05	8196712	8197047	129.81	NA
Zj.jz041121022	Chr05	8103002	8119869	129.81	PREDICTED: beta-glucosidase 44-like isoform X1
Zj.jz029963003	Chr05	8188901	8190418	129.81	PREDICTED: probable S-adenosylmethionine-dependent methyltransferase At5g37990
Zj.jz029963005	Chr05	8194792	8196320	129.81	NA
Zj.jz041121025	Chr05	8134281	8139726	129.81	PREDICTED: alpha-dioxygenase 2-like
Zj.jz029963006	Chr05	8196490	8196708	129.81	NA
Zj.jz041121023	Chr05	8120230	8124380	129.81	PREDICTED: exonuclease 1
Zj.jz029963008	Chr05	8202397	8202922	129.81	NA
Zj.jz029963002	Chr05	8185161	8185532	129.81	NA
Zj.jz029963009	Chr05	8205076	8343557	129.81	PREDICTED: probable S-adenosylmethionine-dependent methyltransferase At5g38100
Zj.jz029963033	Chr05	8674559	8677043	41.2	NA
Zj.jz029963032	Chr05	8663864	8664928	41.2	PREDICTED: probable S-adenosylmethionine-dependent methyltransferase At5g37990
Zj.jz035705033	Chr05	9441344	9445845	120.92	PREDICTED: O-glucosyltransferase rumi homolog
Zj.jz001743005	Chr05	9514679	9515410	120.92	NA
Zj.jz035705029	Chr05	9410555	9411173	120.92	NA
Zj.jz001743004	Chr05	9504610	9513870	120.92	PREDICTED: LOW QUALITY PROTEIN: O-glucosyltransferase rumi homolog
Zj.jz029641027	Chr05	9531797	9582466	120.92	NA
Zj.jz001743006	Chr05	9517779	9517982	120.92	NA
Zj.jz001743002	Chr05	9498460	9500510	120.92	NA
Zj.jz035705030	Chr05	9418476	9422226	120.92	NA
Zj.jz001743003	Chr05	9501379	9503445	120.92	PREDICTED: double-stranded RNA-binding protein 4-like
Zj.jz035705032	Chr05	9436660	9438792	120.92	NA
Zj.jz035705031	Chr05	9426696	9431106	120.92	PREDICTED: beta-D-xylosidase 1-like
Zj.jz001743001	Chr05	9483418	9484631	120.92	NA
Zj.jz029641013	Chr05	9793258	9795168	84.56	PREDICTED: uncharacterized protein LOC107418752
Zj.jz029641016	Chr05	9775181	9785579	84.56	PREDICTED: DExH-box ATP-dependent RNA helicase DExH3
Zj.jz029641014	Chr05	9791147	9791531	84.56	NA
Zj.jz029641010	Chr05	9816265	9820940	84.56	NA
Zj.jz029641009	Chr05	9823197	9826714	84.56	NA
Zj.jz029641019	Chr05	9755948	9760849	84.56	NA
Zj.jz029641021	Chr05	9737725	9743587	84.56	PREDICTED: nuclear poly(A) polymerase 1
Zj.jz029641018	Chr05	9763433	9765805	84.56	PREDICTED: WAT1-related protein At3g18200-like, partial
Zj.jz029641011	Chr05	9810660	9811889	84.56	PREDICTED: salicylic acid-binding protein 2-like
Zj.jz029641017	Chr05	9768866	9770473	84.56	PREDICTED: T-complex protein 1 subunit delta
Zj.jz029641015	Chr05	9786518	9788413	84.56	PREDICTED: palmitoyl-acyl carrier protein thioesterase, chloroplastic-like
Zj.jz029641020	Chr05	9745960	9753762	84.56	NA
Zj.jz029641022	Chr05	9730269	9734376	84.56	NA
Zj.jz029641007	Chr05	9850411	9931809	84.56	PREDICTED: protein DETOXIFICATION 16-like
Zj.jz029641012	Chr05	9799053	9801079	84.56	PREDICTED: uncharacterized protein LOC107418753
Zj.jz009381038	Chr05	10758689	10765866	87.89	NA
Zj.jz009381037	Chr05	10767091	10772840	87.89	PREDICTED: aspartic proteinase Asp1
Zj.jz012195027	Chr05	12246530	12249119	44.09	PREDICTED: uncharacterized protein LOC107418888
Zj.jz013737011	Chr05	13402941	13403989	50.5	NA
Zj.jz013737012	Chr05	13371935	13377064	50.5	NA
Zj.jz011213013	Chr05	14469113	14471682	152.41	PREDICTED: ADP,ATP carrier protein ER-ANT1
Zj.jz011213011	Chr05	14605378	14612428	152.41	NA
Zj.jz011213014	Chr05	14466783	14468167	152.41	PREDICTED: uncharacterized protein LOC107419131
Zj.jz011213005	Chr05	14970907	14973652	128.02	PREDICTED: COBRA-like protein 4
Zj.jz011213003	Chr05	14979087	14982532	128.02	PREDICTED: protein COBRA-like
Zj.jz032893002	Chr05	15063732	15074514	128.02	PREDICTED: pectin acetylesterase 8-like
Zj.jz032893001	Chr05	15041971	15044368	128.02	NA
Zj.jz011213004	Chr05	14976216	14978329	128.02	PREDICTED: COBRA-like protein 4
Zj.jz011213007	Chr05	14964295	14967275	128.02	NA
Zj.jz011213002	Chr05	14994205	14999892	128.02	PREDICTED: cleavage stimulation factor subunit 50
Zj.jz011213006	Chr05	14967296	14967544	128.02	NA
Zj.jz011213001	Chr05	15001161	15002783	128.02	PREDICTED: LOW QUALITY PROTEIN: pentatricopeptide repeat-containing protein PNM1, mitochondrial
Zj.jz042129058	Chr05	16765026	16766460	41.26	PREDICTED: remorin-like
Zj.jz042129057	Chr05	16774599	16778850	41.26	PREDICTED: transcription factor UNE10-like
Zj.jz042129061	Chr05	16711164	16715074	41.26	PREDICTED: heparanase-like protein 1
Zj.jz042129062	Chr05	16708150	16708692	41.26	PREDICTED: non-functional pseudokinase ZED1-like
Zj.jz042129059	Chr05	16733844	16750556	41.26	PREDICTED: DNA annealing helicase and endonuclease ZRANB3
Zj.jz042129060	Chr05	16723974	16732762	41.26	NA
Zj.jz042129063	Chr05	16707836	16708066	41.26	NA
Zj.jz042129002	Chr05	17600030	17612066	58.56	PREDICTED: uncharacterized protein LOC107419220
Zj.jz042129001	Chr05	17616984	17617319	58.56	NA
Zj.jz015613001	Chr05	17678863	17680245	58.56	PREDICTED: uncharacterized protein LOC107407499
Zj.jz037653025	Chr06	2333664	2337646	44.65	PREDICTED: 3-phosphoshikimate 1-carboxyvinyltransferase 2
Zj.jz037653026	Chr06	2326649	2330426	44.65	PREDICTED: transketolase, chloroplastic
Zj.jz030683002	Chr06	2304596	2306796	44.65	NA
Zj.jz017079290	Chr06	2286295	2286480	44.65	NA
Zj.jz037653028	Chr06	2316100	2320406	44.65	PREDICTED: probable tRNA N6-adenosine threonylcarbamoyltransferase, mitochondrial
Zj.jz037653029	Chr06	2308848	2312019	44.65	NA
Zj.jz037653027	Chr06	2321492	2324546	44.65	PREDICTED: DNA repair protein RAD51 homolog 3-like isoform X1
Zj.jz037653015	Chr06	2372844	2380115	49.96	NA
Zj.jz037653011	Chr06	2404356	2406137	49.96	PREDICTED: cysteine-rich repeat secretory protein 15
Zj.jz037653014	Chr06	2381033	2385389	49.96	NA
Zj.jz037653008	Chr06	2433702	2435771	49.96	PREDICTED: axial regulator YABBY 1-like
Zj.jz037653013	Chr06	2387172	2389352	49.96	PREDICTED: probable pectinesterase/pectinesterase inhibitor 36
Zj.jz037653009	Chr06	2423357	2425625	49.96	NA
Zj.jz037653010	Chr06	2415160	2415663	49.96	NA
Zj.jz037653012	Chr06	2399192	2402414	49.96	NA
Zj.jz000661017	Chr06	4340212	4340620	56.79	NA
Zj.jz000661012	Chr06	4322590	4324595	56.79	PREDICTED: peptidyl-prolyl cis-trans isomerase FKBP20-2, chloroplastic
Zj.jz000661014	Chr06	4330162	4331787	56.79	PREDICTED: actin-related protein 2/3 complex subunit 5A
Zj.jz000661013	Chr06	4325748	4327979	56.79	PREDICTED: uncharacterized protein LOC107424244 isoform X1
Zj.jz000661015	Chr06	4332675	4334685	56.79	PREDICTED: homeobox-leucine zipper protein HAT3
Zj.jz000661019	Chr06	4345159	4348383	56.79	PREDICTED: flowering locus K homology domain-like
Zj.jz000661011	Chr06	4318391	4321663	56.79	PREDICTED: cationic amino acid transporter 9, chloroplastic
Zj.jz000661022	Chr06	4362592	4398351	56.79	PREDICTED: uncharacterized protein LOC107433496
Zj.jz000661010	Chr06	4309263	4315345	56.79	PREDICTED: protein ARABIDILLO 1
Zj.jz000661018	Chr06	4340969	4344296	56.79	NA
Zj.jz000661020	Chr06	4349306	4351003	56.79	PREDICTED: uncharacterized protein LOC107424236
Zj.jz000661009	Chr06	4304297	4308121	56.79	PREDICTED: palmitoyl-protein thioesterase 1 isoform X1
Zj.jz000661008	Chr06	4299689	4302534	56.79	NA
Zj.jz000661016	Chr06	4337782	4338021	56.79	NA
Zj.jz000661021	Chr06	4355059	4356095	56.79	PREDICTED: uncharacterized protein LOC107424238
Zj.jz044537205	Chr06	4528390	4532420	53.91	NA
Zj.jz044537207	Chr06	4519949	4520611	53.91	PREDICTED: ethylene-responsive transcription factor 13-like
Zj.jz044537211	Chr06	4491852	4495081	53.91	PREDICTED: ranBP2-type zinc finger protein At1g67325-like
Zj.jz044537208	Chr06	4508365	4509153	53.91	PREDICTED: ethylene-responsive transcription factor 2-like
Zj.jz044537206	Chr06	4526207	4526911	53.91	PREDICTED: ethylene-responsive transcription factor ERF098-like
Zj.jz044537210	Chr06	4495755	4499081	53.91	NA
Zj.jz044537203	Chr06	4543394	4548598	53.91	PREDICTED: clumping factor B-like
Zj.jz044537204	Chr06	4533602	4538850	53.91	PREDICTED: LOW QUALITY PROTEIN: leucine carboxyl methyltransferase 1
Zj.jz044537212	Chr06	4482555	4488876	53.91	PREDICTED: plasma membrane ATPase 1-like
Zj.jz044537209	Chr06	4502304	4503107	53.91	PREDICTED: ethylene-responsive transcription factor 2-like
Zj.jz013679005	Chr06	6990893	6994553	45.67	PREDICTED: serine/arginine-rich splicing factor SC35-like
Zj.jz013679007	Chr06	6974711	6977207	45.67	NA
Zj.jz013679004	Chr06	6996242	6999108	45.67	NA
Zj.jz013679012	Chr06	6950999	6951372	45.67	NA
Zj.jz013679011	Chr06	6952701	6953651	45.67	PREDICTED: uncharacterized protein LOC107420845
Zj.jz013679006	Chr06	6983071	6986003	45.67	PREDICTED: sugar transport protein 5-like
Zj.jz013679010	Chr06	6958689	6962056	45.67	PREDICTED: sugar transport protein 5-like
Zj.jz013679009	Chr06	6964741	6966697	45.67	NA
Zj.jz013679008	Chr06	6967999	6971664	45.67	PREDICTED: sugar transport protein 5
Zj.jz019129171	Chr06	7743849	7750114	44.31	NA
Zj.jz019129173	Chr06	7734978	7740097	44.31	PREDICTED: cytochrome P450 CYP82D47-like
Zj.jz019129169	Chr06	7758875	7766277	44.31	PREDICTED: B3 domain-containing transcription factor VRN1-like
Zj.jz019129177	Chr06	7692677	7710899	44.31	PREDICTED: LOW QUALITY PROTEIN: uncharacterized protein LOC107424724
Zj.jz019129170	Chr06	7750678	7754317	44.31	PREDICTED: B3 domain-containing protein Os03g0620500-like
Zj.jz019129180	Chr06	7685943	7687191	44.31	NA
Zj.jz019129175	Chr06	7724142	7729625	44.31	PREDICTED: extra-large guanine nucleotide-binding protein 1
Zj.jz019129179	Chr06	7688044	7688367	44.31	NA
Zj.jz019129172	Chr06	7741101	7743470	44.31	NA
Zj.jz019129176	Chr06	7713762	7715138	44.31	PREDICTED: uncharacterized WD repeat-containing protein alr3466-like
Zj.jz019129178	Chr06	7690389	7692647	44.31	NA
Zj.jz019129174	Chr06	7730324	7734026	44.31	PREDICTED: protein root UVB sensitive 4 isoform X1
Zj.jz007819046	Chr06	9293853	9298066	40.56	PREDICTED: phosphatidylinositol 3,4,5-trisphosphate 3-phosphatase and protein-tyrosine-phosphatase PTEN2A-like
Zj.jz007819048	Chr06	9287916	9289523	40.56	NA
Zj.jz007819045	Chr06	9300021	9304793	40.56	NA
Zj.jz007819049	Chr06	9283191	9285196	40.56	PREDICTED: cysteine proteinase COT44-like
Zj.jz007819043	Chr06	9315673	9318593	40.56	NA
Zj.jz007819042	Chr06	9324382	9328110	40.56	NA
Zj.jz007819047	Chr06	9290387	9292297	40.56	PREDICTED: protein RER1A-like
Zj.jz007819044	Chr06	9306724	9308355	40.56	PREDICTED: F-box protein SKIP2-like
Zj.jz037039076	Chr06	10653012	10654172	93.46	NA
Zj.jz037039081	Chr06	10580581	10582309	93.46	NA
Zj.jz037039075	Chr06	10657423	10659741	93.46	NA
Zj.jz037039077	Chr06	10642783	10648068	93.46	PREDICTED: tRNA-dihydrouridine(20) synthase
Zj.jz037039080	Chr06	10583047	10584001	93.46	NA
Zj.jz037039078	Chr06	10613231	10614026	93.46	NA
Zj.jz037039082	Chr06	10575618	10578872	93.46	PREDICTED: protein SPT2 homolog
Zj.jz037039074	Chr06	10675632	10678745	93.46	NA
Zj.jz037039079	Chr06	10606182	10612278	93.46	NA
Zj.jz037039071	Chr06	10693159	10694086	48.76	NA
Zj.jz037039068	Chr06	10719959	10723407	48.76	PREDICTED: probable beta-D-xylosidase 6
Zj.jz037039067	Chr06	10724354	10724542	48.76	NA
Zj.jz037039066	Chr06	10731045	10739569	48.76	NA
Zj.jz037039069	Chr06	10702481	10703889	48.76	PREDICTED: transcription factor bHLH93-like
Zj.jz037039070	Chr06	10697914	10700647	48.76	PREDICTED: uncharacterized protein LOC107425111
Zj.jz037039065	Chr06	10741427	10746621	48.76	NA
Zj.jz037039057	Chr06	10801084	10806839	64.39	PREDICTED: MADS-box transcription factor 23
Zj.jz037039056	Chr06	10820815	10822983	64.39	PREDICTED: L-type lectin-domain containing receptor kinase IX.1-like
Zj.jz037039059	Chr06	10789399	10793925	64.39	NA
Zj.jz037039054	Chr06	10832734	10834674	64.39	PREDICTED: L-type lectin-domain containing receptor kinase IX.1-like
Zj.jz037039064	Chr06	10748779	10752126	64.39	PREDICTED: uncharacterized protein At4g37920, chloroplastic
Zj.jz037039058	Chr06	10798162	10798494	64.39	NA
Zj.jz037039063	Chr06	10753763	10757110	64.39	PREDICTED: ABC transporter G family member 17
Zj.jz037039055	Chr06	10826288	10828255	64.39	PREDICTED: L-type lectin-domain containing receptor kinase IX.1-like
Zj.jz037039061	Chr06	10772856	10779260	64.39	PREDICTED: probable cytosolic oligopeptidase A
Zj.jz037039065	Chr06	10741427	10746621	64.39	NA
Zj.jz037039053	Chr06	10837106	10842806	64.39	NA
Zj.jz037039060	Chr06	10781341	10788054	64.39	NA
Zj.jz037039062	Chr06	10761241	10768660	64.39	PREDICTED: nodulation receptor kinase-like
Zj.jz037039035	Chr06	11014409	11029783	45	NA
Zj.jz037039034	Chr06	11031377	11033093	45	PREDICTED: probable mannitol dehydrogenase isoform X2
Zj.jz037039032	Chr06	11039911	11040380	45	NA
Zj.jz037039030	Chr06	11051289	11056121	45	PREDICTED: rhamnogalacturonate lyase-like
Zj.jz037039031	Chr06	11044268	11046101	45	PREDICTED: 8-hydroxygeraniol dehydrogenase-like isoform X1
Zj.jz037039029	Chr06	11062578	11067359	45	NA
Zj.jz037039033	Chr06	11035802	11038715	45	NA
Zj.jz018471140	Chr06	12185147	12193540	46.14	PREDICTED: LOW QUALITY PROTEIN: LMBR1 domain-containing protein 2 homolog A
Zj.jz018471142	Chr06	12178065	12180134	46.14	PREDICTED: 39S ribosomal protein L41-A, mitochondrial-like
Zj.jz018471139	Chr06	12213188	12218703	46.14	NA
Zj.jz018471138	Chr06	12221441	12222925	46.14	NA
Zj.jz018471136	Chr06	12225417	12225849	46.14	NA
Zj.jz018471141	Chr06	12182915	12183382	46.14	PREDICTED: uncharacterized protein LOC107425283
Zj.jz018471135	Chr06	12227658	12231323	46.14	PREDICTED: WEB family protein At3g02930, chloroplastic
Zj.jz018471137	Chr06	12224550	12225063	46.14	NA
Zj.jz033273008	Chr06	13925144	13925644	85.03	PREDICTED: chaperone protein dnaJ 20, chloroplastic-like
Zj.jz033273007	Chr06	13839881	13844869	85.03	PREDICTED: sulfate transporter 2.1
Zj.jz033273026	Chr06	14153554	14154840	56.3	NA
Zj.jz033015011	Chr06	14173974	14177181	56.3	PREDICTED: regulation of nuclear pre-mRNA domain-containing protein 2 isoform X2
Zj.jz033015014	Chr06	14159109	14160942	56.3	NA
Zj.jz033273025	Chr06	14150363	14153088	56.3	NA
Zj.jz033273023	Chr06	14128155	14129522	56.3	NA
Zj.jz033273021	Chr06	14106593	14107915	56.3	NA
Zj.jz033273019	Chr06	14093695	14097439	56.3	PREDICTED: 2,3-bisphosphoglycerate-dependent phosphoglycerate mutase-like, partial
Zj.jz033015012	Chr06	14168771	14171439	56.3	PREDICTED: NADPH-dependent 1-acyldihydroxyacetone phosphate reductase
Zj.jz033273022	Chr06	14127557	14127754	56.3	NA
Zj.jz033273018	Chr06	14090829	14091957	56.3	PREDICTED: protein DOWNSTREAM OF FLC
Zj.jz033273020	Chr06	14101771	14106071	56.3	PREDICTED: LOW QUALITY PROTEIN: type I inositol polyphosphate 5-phosphatase 5-like
Zj.jz033015013	Chr06	14160945	14161454	56.3	NA
Zj.jz044833002	Chr06	18227601	18230066	57.03	NA
Zj.jz044833001	Chr06	18230665	18232851	57.03	PREDICTED: G-type lectin S-receptor-like serine/threonine-protein kinase RLK1
Zj.jz030587024	Chr06	18297757	18303421	57.03	PREDICTED: zinc finger protein VAR3, chloroplastic-like
Zj.jz030587025	Chr06	18265295	18265963	57.03	PREDICTED: protein MKS1
Zj.jz030587018	Chr06	18529610	18578474	73.8	NA
Zj.jz030587022	Chr06	18476339	18478203	73.8	NA
Zj.jz030587021	Chr06	18482975	18483932	73.8	NA
Zj.jz030587017	Chr06	18696235	18697124	85.26	NA
Zj.jz030587010	Chr06	18910383	18915378	179.62	NA
Zj.jz030587011	Chr06	18865930	18871715	179.62	NA
Zj.jz030587012	Chr06	18855449	18865771	179.62	PREDICTED: protein TONSOKU
Zj.jz030587004	Chr06	19080630	19080812	81.81	NA
Zj.jz030587003	Chr06	19095102	19105962	81.81	NA
Zj.jz030587001	Chr06	19120759	19121073	81.81	NA
Zj.jz030587006	Chr06	19076439	19077541	81.81	NA
Zj.jz030587002	Chr06	19105971	19108106	81.81	NA
Zj.jz030587007	Chr06	19074000	19075204	81.81	PREDICTED: uncharacterized protein LOC107425572
Zj.jz030587005	Chr06	19079940	19080353	81.81	NA
Zj.jz024747008	Chr06	19394481	19398579	53.29	PREDICTED: disease resistance protein RPS4-like
Zj.jz024747009	Chr06	19421280	19421831	53.29	PREDICTED: cell wall / vacuolar inhibitor of fructosidase 2
Zj.jz024747007	Chr06	19382312	19384823	53.29	PREDICTED: probable pectinesterase/pectinesterase inhibitor 51
Zj.jz024747023	Chr06	19670778	19683566	111.81	NA
Zj.jz024747020	Chr06	19643696	19645116	111.81	NA
Zj.jz024747019	Chr06	19639379	19642424	111.81	PREDICTED: protein FEZ-like
Zj.jz024747018	Chr06	19602857	19617079	111.81	PREDICTED: phosphatidylinositol 4-kinase beta 1-like
Zj.jz024747024	Chr06	19685434	19706612	111.81	PREDICTED: callose synthase 5-like
Zj.jz024747021	Chr06	19651278	19655540	111.81	PREDICTED: BTB/POZ domain-containing protein At2g13690
Zj.jz024747022	Chr06	19661360	19670748	111.81	NA
Zj.jz044729013	Chr06	20362919	20363185	67.49	NA
Zj.jz044729010	Chr06	20330163	20336167	67.49	PREDICTED: vacuolar protein sorting-associated protein 20 homolog 2
Zj.jz044729011	Chr06	20337368	20337826	67.49	NA
Zj.jz044729014	Chr06	20366044	20370489	67.49	PREDICTED: farnesylcysteine lyase
Zj.jz044729012	Chr06	20350872	20354724	67.49	NA
Zj.jz044729015	Chr06	20398026	20416775	67.49	PREDICTED: DNA topoisomerase 3-alpha, partial
Zj.jz044729029	Chr06	20757881	20758420	57.72	NA
Zj.jz044729028	Chr06	20746223	20754868	57.72	NA
Zj.jz044729030	Chr06	20764475	20765175	57.72	NA
Zj.jz044729027	Chr06	20728900	20743145	57.72	NA
Zj.jz044729031	Chr06	20789225	20791810	57.72	NA
Zj.jz020959010	Chr06	21372601	21453097	52.7	NA
Zj.jz020959008	Chr06	21341954	21342522	52.7	NA
Zj.jz020959007	Chr06	21339292	21339654	52.7	NA
Zj.jz020959005	Chr06	21309398	21310466	52.7	NA
Zj.jz020959006	Chr06	21313609	21315733	52.7	PREDICTED: uncharacterized protein LOC107425642
Zj.jz020959009	Chr06	21342961	21355417	52.7	PREDICTED: glutathione S-transferase zeta class-like
Zj.jz025983014	Chr06	22216036	22218699	228.68	PREDICTED: protein trichome birefringence-like 6
Zj.jz025983011	Chr06	22226403	22232695	228.68	PREDICTED: probable magnesium transporter NIPA7
Zj.jz025983013	Chr06	22219389	22221898	228.68	NA
Zj.jz020959034	Chr06	22093316	22095310	228.68	NA
Zj.jz025983016	Chr06	22210766	22211965	228.68	PREDICTED: uncharacterized protein LOC107426112
Zj.jz020959030	Chr06	22023138	22028987	228.68	PREDICTED: SAL1 phosphatase-like
Zj.jz025983012	Chr06	22225934	22226273	228.68	NA
Zj.jz020959031	Chr06	22029804	22031645	228.68	NA
Zj.jz020959033	Chr06	22040792	22045595	228.68	PREDICTED: 2-oxoisovalerate dehydrogenase subunit alpha 2, mitochondrial
Zj.jz020959036	Chr06	22136283	22137328	228.68	PREDICTED: NAC transcription factor ONAC010-like
Zj.jz020959032	Chr06	22033737	22039974	228.68	PREDICTED: SAL1 phosphatase-like
Zj.jz025983015	Chr06	22213029	22214777	228.68	PREDICTED: uncharacterized protein LOC107426110
Zj.jz028347115	Chr07	840051	840955	46.28	NA
Zj.jz028347125	Chr07	883664	884653	46.28	PREDICTED: ribonucleoside-diphosphate reductase small chain
Zj.jz028347126	Chr07	890079	891104	46.28	PREDICTED: putative fasciclin-like arabinogalactan protein 20
Zj.jz028347116	Chr07	842694	844608	46.28	PREDICTED: peroxidase 55-like
Zj.jz028347113	Chr07	835084	838487	46.28	PREDICTED: protein NUCLEAR FUSION DEFECTIVE 4
Zj.jz028347118	Chr07	850685	851056	46.28	PREDICTED: protein transport protein Sec61 subunit gamma
Zj.jz028347123	Chr07	875110	878601	46.28	PREDICTED: uncharacterized protein LOC107427922
Zj.jz028347119	Chr07	853182	855107	46.28	PREDICTED: 50S ribosomal protein L27, chloroplastic, partial
Zj.jz028347124	Chr07	879658	883000	46.28	PREDICTED: uncharacterized protein LOC107427928
Zj.jz028347121	Chr07	862604	863479	46.28	PREDICTED: probable methyltransferase At1g27930
Zj.jz028347122	Chr07	865082	873691	46.28	NA
Zj.jz028347117	Chr07	847288	849939	46.28	PREDICTED: zinc finger protein 511
Zj.jz028347114	Chr07	839729	840040	46.28	NA
Zj.jz028347127	Chr07	894001	894381	46.28	NA
Zj.jz028347128	Chr07	894643	895233	46.28	NA
Zj.jz028347130	Chr07	902555	903007	46.28	NA
Zj.jz028347129	Chr07	900016	901542	46.28	PREDICTED: UPF0481 protein At3g47200-like
Zj.jz028347120	Chr07	856122	858029	46.28	PREDICTED: APO protein 3, mitochondrial-like
Zj.jz028347166	Chr07	1162621	1162914	56.27	NA
Zj.jz028347162	Chr07	1121340	1121699	56.27	NA
Zj.jz028347164	Chr07	1123819	1125428	56.27	NA
Zj.jz028347163	Chr07	1122453	1123631	56.27	PREDICTED: LRR receptor-like serine/threonine-protein kinase GSO2
Zj.jz028347160	Chr07	1089315	1090607	56.27	PREDICTED: probable LRR receptor-like serine/threonine-protein kinase At1g34110
Zj.jz028347158	Chr07	1077785	1079689	56.27	NA
Zj.jz028347167	Chr07	1162984	1164142	56.27	NA
Zj.jz028347168	Chr07	1164240	1165076	56.27	NA
Zj.jz028347161	Chr07	1105277	1106659	56.27	NA
Zj.jz028347159	Chr07	1080104	1080412	56.27	NA
Zj.jz028347165	Chr07	1140010	1140345	56.27	NA
Zj.jz028347181	Chr07	1260318	1264983	63.78	PREDICTED: triacylglycerol lipase 2-like
Zj.jz028347182	Chr07	1273160	1276191	63.78	PREDICTED: uncharacterized protein At3g27210-like
Zj.jz028347183	Chr07	1281202	1283927	63.78	NA
Zj.jz028347175	Chr07	1233740	1236050	63.78	NA
Zj.jz028347184	Chr07	1289907	1291991	63.78	PREDICTED: protein LYK2-like
Zj.jz028347174	Chr07	1231884	1233663	63.78	NA
Zj.jz028347180	Chr07	1258276	1259010	63.78	PREDICTED: mavicyanin-like
Zj.jz028347176	Chr07	1245138	1246249	63.78	NA
Zj.jz028347178	Chr07	1248165	1248533	63.78	NA
Zj.jz028347177	Chr07	1246581	1248152	63.78	PREDICTED: LRR receptor-like serine/threonine-protein kinase FLS2
Zj.jz028347179	Chr07	1250476	1256196	63.78	PREDICTED: uridine kinase-like protein 1, chloroplastic isoform X1
Zj.jz028347185	Chr07	1294051	1294473	63.78	PREDICTED: putative calcium-binding protein CML23
Zj.jz028347200	Chr07	1426960	1427417	59.06	NA
Zj.jz028347199	Chr07	1410201	1415366	59.06	NA
Zj.jz028347201	Chr07	1428007	1432347	59.06	NA
Zj.jz028347196	Chr07	1373718	1375456	59.06	NA
Zj.jz028347197	Chr07	1384702	1387509	59.06	NA
Zj.jz028347198	Chr07	1390063	1395568	59.06	NA
Zj.jz028347194	Chr07	1360683	1361522	59.06	PREDICTED: prohibitin-3, mitochondrial-like
Zj.jz030665019	Chr07	2037976	2040815	41.52	PREDICTED: probable plastid-lipid-associated protein 4, chloroplastic
Zj.jz030665016	Chr07	2025736	2026317	41.52	PREDICTED: elongation of fatty acids protein 3-like
Zj.jz030665014	Chr07	2009314	2013659	41.52	NA
Zj.jz030665020	Chr07	2041572	2043450	41.52	PREDICTED: cold-inducible RNA-binding protein
Zj.jz030665021	Chr07	2044670	2052495	41.52	PREDICTED: uncharacterized protein LOC107427789 isoform X1
Zj.jz030665022	Chr07	2054472	2055785	41.52	NA
Zj.jz030665018	Chr07	2032155	2035075	41.52	PREDICTED: probable plastid-lipid-associated protein 4, chloroplastic
Zj.jz030665017	Chr07	2027535	2030841	41.52	PREDICTED: patatin-like phospholipase domain-containing protein 4
Zj.jz030665015	Chr07	2015191	2021337	41.52	PREDICTED: protein RETICULATA-RELATED 1, chloroplastic
Zj.jz026283006	Chr07	2938860	2941404	43.18	NA
Zj.jz026283008	Chr07	2954026	2954515	43.18	NA
Zj.jz026283005	Chr07	2926204	2926623	43.18	NA
Zj.jz026283007	Chr07	2953335	2953949	43.18	NA
Zj.jz026283058	Chr07	3352403	3364833	61.43	NA
Zj.jz026283055	Chr07	3347475	3348470	61.43	PREDICTED: NAC domain-containing protein 83-like
Zj.jz026283063	Chr07	3393639	3394022	61.43	PREDICTED: classical arabinogalactan protein 1
Zj.jz026283059	Chr07	3365071	3367556	61.43	NA
Zj.jz026283057	Chr07	3351625	3351849	61.43	NA
Zj.jz026283069	Chr07	3416575	3418104	61.43	PREDICTED: pentatricopeptide repeat-containing protein At1g71060, mitochondrial
Zj.jz026283054	Chr07	3337210	3341034	61.43	NA
Zj.jz026283061	Chr07	3384753	3390256	61.43	NA
Zj.jz026283062	Chr07	3391394	3391732	61.43	NA
Zj.jz026283056	Chr07	3349528	3349979	61.43	NA
Zj.jz026283064	Chr07	3397998	3398751	61.43	NA
Zj.jz026283066	Chr07	3403693	3404670	61.43	NA
Zj.jz026283060	Chr07	3371897	3377616	61.43	NA
Zj.jz026283068	Chr07	3410885	3413305	61.43	NA
Zj.jz026283067	Chr07	3408300	3409303	61.43	NA
Zj.jz026283065	Chr07	3398780	3399076	61.43	NA
Zj.jz038193003	Chr07	5466921	5472056	42.3	PREDICTED: probable protein phosphatase 2C 9
Zj.jz038193002	Chr07	5459643	5460781	42.3	NA
Zj.jz027521043	Chr07	5688058	5690519	39.83	PREDICTED: FAD-dependent urate hydroxylase-like
Zj.jz027521042	Chr07	5693156	5703181	39.83	PREDICTED: RNA-binding protein 39
Zj.jz027521041	Chr07	5711032	5717860	39.83	PREDICTED: uncharacterized protein LOC107427377
Zj.jz027521011	Chr07	6099522	6104374	139.16	PREDICTED: mechanosensitive ion channel protein 6-like
Zj.jz027521012	Chr07	6015327	6069215	139.16	NA
Zj.jz018611053	Chr07	7053586	7057030	63.81	NA
Zj.jz018611050	Chr07	7133501	7134505	63.81	PREDICTED: zinc finger protein ZAT3
Zj.jz018611058	Chr07	6985720	6988493	63.81	NA
Zj.jz018611048	Chr07	7146804	7148632	63.81	NA
Zj.jz018611051	Chr07	7129854	7132141	63.81	PREDICTED: uncharacterized protein LOC107427191 isoform X1
Zj.jz018611047	Chr07	7149567	7154107	63.81	PREDICTED: ubiquitin domain-containing protein DSK2a-like
Zj.jz018611049	Chr07	7144923	7146687	63.81	NA
Zj.jz018611056	Chr07	6996579	7024751	63.81	PREDICTED: Niemann-Pick C1 protein-like
Zj.jz018611057	Chr07	6996225	6996431	63.81	NA
Zj.jz018611052	Chr07	7059037	7063326	63.81	NA
Zj.jz018611055	Chr07	7028486	7029577	63.81	NA
Zj.jz018611054	Chr07	7049773	7050189	63.81	NA
Zj.jz018611044	Chr07	7193271	7198802	46.36	PREDICTED: protein LAZ1 isoform X1
Zj.jz018611041	Chr07	7220940	7228359	46.36	PREDICTED: isocitrate dehydrogenase
Zj.jz018611040	Chr07	7234249	7235806	46.36	NA
Zj.jz018611042	Chr07	7204851	7207188	46.36	PREDICTED: SEC1 family transport protein SLY1, partial
Zj.jz018611043	Chr07	7202143	7204395	46.36	PREDICTED: uncharacterized protein LOC107427201
Zj.jz018611045	Chr07	7186986	7191163	46.36	PREDICTED: sorcin-like
Zj.jz018611033	Chr07	7497631	7498731	44.49	NA
Zj.jz018611032	Chr07	7499888	7502544	44.49	PREDICTED: probable flavin-containing monooxygenase 1
Zj.jz018611034	Chr07	7493624	7497564	44.49	NA
Zj.jz018611035	Chr07	7455244	7457994	44.49	PREDICTED: cytochrome P450 87A3-like
Zj.jz010465004	Chr07	8174404	8175111	43.56	NA
Zj.jz010465005	Chr07	8206029	8209371	43.56	NA
Zj.jz044847004	Chr07	9035538	9050736	42.32	PREDICTED: endoplasmic reticulum-Golgi intermediate compartment protein 3-like isoform X1
Zj.jz044847005	Chr07	9063198	9063635	42.32	NA
Zj.jz026761033	Chr07	9596679	9597659	50.76	PREDICTED: uncharacterized protein LOC107427130
Zj.jz026761026	Chr07	9623525	9625372	50.76	PREDICTED: putative pentatricopeptide repeat-containing protein At5g40405
Zj.jz026761030	Chr07	9608648	9608941	50.76	NA
Zj.jz026761027	Chr07	9619373	9619782	50.76	NA
Zj.jz026761032	Chr07	9598372	9599376	50.76	PREDICTED: pentatricopeptide repeat-containing protein At4g38150
Zj.jz026761028	Chr07	9615471	9618121	50.76	PREDICTED: putative pentatricopeptide repeat-containing protein At5g52630 isoform X1
Zj.jz026761035	Chr07	9589498	9591564	50.76	NA
Zj.jz026761029	Chr07	9613419	9614352	50.76	PREDICTED: serine hydroxymethyltransferase, mitochondrial-like
Zj.jz026761034	Chr07	9592251	9595862	50.76	PREDICTED: probable L-type lectin-domain containing receptor kinase S.5
Zj.jz026761025	Chr07	9627169	9643496	50.76	PREDICTED: phototropin-2
Zj.jz044895002	Chr07	10245386	10249151	52.42	PREDICTED: branched-chain-amino-acid aminotransferase 2, chloroplastic-like
Zj.jz044895005	Chr07	10196452	10197753	52.42	PREDICTED: uncharacterized protein LOC107427110
Zj.jz044895003	Chr07	10218530	10218877	52.42	NA
Zj.jz044895004	Chr07	10214811	10217863	52.42	PREDICTED: probable nucleolar protein 5-1
Zj.jz034287001	Chr07	10331406	10331894	74.36	PREDICTED: pathogenesis-related protein 1-like
Zj.jz034287003	Chr07	10367123	10367611	74.36	NA
Zj.jz034287002	Chr07	10333428	10334183	74.36	NA
Zj.jz041961084	Chr07	10792896	10796752	69.74	NA
Zj.jz041961081	Chr07	10853501	10859817	69.74	PREDICTED: aspartate--tRNA ligase, chloroplastic/mitochondrial, partial
Zj.jz041961080	Chr07	10860095	10860448	69.74	PREDICTED: agamous-like MADS-box protein AGL62
Zj.jz041961085	Chr07	10789535	10791127	69.74	NA
Zj.jz041961083	Chr07	10798416	10800004	69.74	PREDICTED: uncharacterized protein LOC107407651
Zj.jz041961079	Chr07	10860512	10860712	69.74	NA
Zj.jz041961082	Chr07	10845450	10846148	69.74	PREDICTED: agamous-like MADS-box protein AGL62
Zj.jz041961068	Chr07	11192407	11193139	53.64	NA
Zj.jz041961069	Chr07	11161774	11163273	53.64	PREDICTED: phospholipase A1-IIgamma-like
Zj.jz041961006	Chr07	12825326	12829599	43.2	PREDICTED: mitotic checkpoint protein BUB3.1
Zj.jz041961003	Chr07	12861850	12864411	43.2	NA
Zj.jz041961007	Chr07	12802188	12808892	43.2	PREDICTED: LOW QUALITY PROTEIN: zinc finger protein-like 1 homolog
Zj.jz041961004	Chr07	12839699	12843332	43.2	PREDICTED: ATP-dependent Clp protease proteolytic subunit-related protein 1, chloroplastic
Zj.jz041961005	Chr07	12832390	12838108	43.2	PREDICTED: biotin synthase
Zj.jz039911002	Chr07	14044640	14045381	58.19	NA
Zj.jz039911005	Chr07	13985006	13989557	58.19	NA
Zj.jz039911003	Chr07	14034847	14035950	58.19	NA
Zj.jz039911004	Chr07	13991583	13994803	58.19	NA
Zj.jz039911001	Chr07	14052356	14052886	58.19	PREDICTED: uncharacterized protein LOC107423372
Zj.jz044865009	Chr07	14109237	14110753	41.98	PREDICTED: uncharacterized protein LOC107435564
Zj.jz044865007	Chr07	14092994	14102922	41.98	PREDICTED: uncharacterized protein LOC107435561
Zj.jz044865008	Chr07	14108598	14108816	41.98	NA
Zj.jz044865011	Chr07	14118215	14120754	41.98	PREDICTED: B3 domain-containing protein At5g18090-like isoform X1
Zj.jz044865010	Chr07	14111668	14112597	41.98	PREDICTED: uncharacterized protein LOC107435556
Zj.jz044865014	Chr07	14135464	14136379	41.98	NA
Zj.jz044865012	Chr07	14127454	14130780	41.98	PREDICTED: B3 domain-containing transcription factor VRN1-like
Zj.jz044865013	Chr07	14132524	14132934	41.98	PREDICTED: uncharacterized protein LOC107411234
Zj.jz024149014	Chr07	15041158	15042577	113.2	NA
Zj.jz036619014	Chr07	14907923	14908977	113.2	PREDICTED: peroxidase 10
Zj.jz024149003	Chr07	15100929	15102260	113.2	NA
Zj.jz024149015	Chr07	15039015	15039362	113.2	NA
Zj.jz024149025	Chr07	14950714	14952061	113.2	PREDICTED: uncharacterized protein At1g01500-like isoform X1
Zj.jz024149011	Chr07	15060063	15060452	113.2	NA
Zj.jz024149005	Chr07	15089109	15089703	113.2	PREDICTED: organ-specific protein P4
Zj.jz024149017	Chr07	15020492	15026349	113.2	PREDICTED: SWI/SNF complex subunit SWI3D
Zj.jz024149031	Chr07	14922066	14926005	113.2	PREDICTED: uncharacterized protein LOC107426883
Zj.jz024149022	Chr07	14977001	14981725	113.2	PREDICTED: cyclase-associated protein 1-like
Zj.jz024149029	Chr07	14926845	14927495	113.2	NA
Zj.jz024149020	Chr07	14993030	14998205	113.2	PREDICTED: guanine nucleotide-binding protein subunit beta-2
Zj.jz024149006	Chr07	15084518	15084856	113.2	NA
Zj.jz024149021	Chr07	14985925	14989835	113.2	NA
Zj.jz024149028	Chr07	14930161	14936986	113.2	PREDICTED: phenylalanine--tRNA ligase alpha subunit, cytoplasmic-like
Zj.jz024149019	Chr07	14999499	15011712	113.2	PREDICTED: coatomer subunit gamma-2
Zj.jz024149018	Chr07	15015472	15019223	113.2	PREDICTED: ras-related protein Rab7
Zj.jz024149012	Chr07	15056249	15057445	113.2	NA
Zj.jz024149007	Chr07	15083876	15084458	113.2	NA
Zj.jz024149004	Chr07	15096555	15097391	113.2	NA
Zj.jz024149024	Chr07	14960805	14963902	113.2	PREDICTED: BTB/POZ domain-containing protein At1g63850-like
Zj.jz024149030	Chr07	14926045	14926450	113.2	NA
Zj.jz024149026	Chr07	14942769	14943722	113.2	NA
Zj.jz024149027	Chr07	14938326	14941595	113.2	PREDICTED: NADH-ubiquinone oxidoreductase subunit 8-like
Zj.jz024149001	Chr07	15112061	15113301	113.2	NA
Zj.jz024149002	Chr07	15104464	15105942	113.2	NA
Zj.jz024149013	Chr07	15052319	15053234	113.2	PREDICTED: organ-specific protein P4-like
Zj.jz024149010	Chr07	15061371	15062162	113.2	PREDICTED: putative DNA helicase ino80
Zj.jz024149032	Chr07	14916426	14921206	113.2	PREDICTED: probable LRR receptor-like serine/threonine-protein kinase At2g16250
Zj.jz024149009	Chr07	15068274	15069884	113.2	NA
Zj.jz024149023	Chr07	14970404	14973915	113.2	PREDICTED: probable receptor-like serine/threonine-protein kinase At4g34500 isoform X1
Zj.jz024149016	Chr07	15035621	15036859	113.2	NA
Zj.jz044781002	Chr07	15123738	15124544	113.2	PREDICTED: glycine-rich RNA-binding protein-like
Zj.jz024149008	Chr07	15076807	15077724	113.2	PREDICTED: uncharacterized protein LOC107426890
Zj.jz044781032	Chr07	15430883	15433423	77.48	PREDICTED: salicylate carboxymethyltransferase-like isoform X1
Zj.jz044781041	Chr07	15518813	15519325	77.48	PREDICTED: bZIP transcription factor 53-like
Zj.jz044781033	Chr07	15455270	15457760	77.48	PREDICTED: salicylate carboxymethyltransferase-like
Zj.jz044781038	Chr07	15490078	15496507	77.48	NA
Zj.jz044781037	Chr07	15484958	15488594	77.48	PREDICTED: phosphatidylinositol/phosphatidylcholine transfer protein SFH3, partial
Zj.jz044781036	Chr07	15477621	15481613	77.48	PREDICTED: diaminopimelate decarboxylase 2, chloroplastic-like, partial
Zj.jz044781039	Chr07	15500194	15506614	77.48	NA
Zj.jz044781043	Chr07	15533785	15538339	77.48	PREDICTED: chaperone protein dnaJ 10-like
Zj.jz044781044	Chr07	15541417	15543221	77.48	PREDICTED: uncharacterized protein LOC107406436
Zj.jz044781040	Chr07	15506669	15508575	77.48	NA
Zj.jz044781034	Chr07	15463081	15464762	77.48	PREDICTED: AAA-ATPase At3g50940-like
Zj.jz044781031	Chr07	15423023	15423790	77.48	PREDICTED: uncharacterized protein LOC107405870
Zj.jz044781035	Chr07	15466422	15469668	77.48	PREDICTED: bifunctional dihydrofolate reductase-thymidylate synthase-like
Zj.jz044781042	Chr07	15530586	15532340	77.48	PREDICTED: pentatricopeptide repeat-containing protein At4g21065-like
Zj.jz044781080	Chr07	15840440	15841905	104.93	NA
Zj.jz044781073	Chr07	15774114	15775464	104.93	PREDICTED: B-box zinc finger protein 20 isoform X1
Zj.jz044781084	Chr07	15874625	15875911	104.93	NA
Zj.jz044781077	Chr07	15829177	15830517	104.93	PREDICTED: uncharacterized protein LOC107426574
Zj.jz044781082	Chr07	15858796	15862387	104.93	PREDICTED: SH3 domain-containing protein 2
Zj.jz044781078	Chr07	15831815	15836944	104.93	PREDICTED: protein DETOXIFICATION 46, chloroplastic-like
Zj.jz044781075	Chr07	15818837	15822925	104.93	PREDICTED: xylulose kinase isoform X1
Zj.jz044781079	Chr07	15837647	15839698	104.93	NA
Zj.jz044781076	Chr07	15826437	15828495	104.93	NA
Zj.jz044781083	Chr07	15874187	15874568	104.93	NA
Zj.jz044781081	Chr07	15848542	15855276	104.93	PREDICTED: LOW QUALITY PROTEIN: squalene synthase-like
Zj.jz044781074	Chr07	15784504	15794657	104.93	PREDICTED: kinesin-related protein 11
Zj.jz031429072	Chr07	16350504	16351502	64.77	NA
Zj.jz031429066	Chr07	16370370	16370675	64.77	NA
Zj.jz031429073	Chr07	16345384	16349391	64.77	PREDICTED: probable xyloglucan glycosyltransferase 6
Zj.jz031429076	Chr07	16316195	16317112	64.77	PREDICTED: uncharacterized protein LOC107426584
Zj.jz031429074	Chr07	16338175	16340600	64.77	PREDICTED: transcription factor bHLH62
Zj.jz031429069	Chr07	16359172	16361573	64.77	PREDICTED: FK506-binding protein 2
Zj.jz031429068	Chr07	16362484	16363695	64.77	PREDICTED: pentatricopeptide repeat-containing protein At3g25210, mitochondrial
Zj.jz031429071	Chr07	16351557	16352291	64.77	NA
Zj.jz031429077	Chr07	16311235	16312634	64.77	PREDICTED: GEM-like protein 2
Zj.jz031429075	Chr07	16326096	16326974	64.77	NA
Zj.jz031429070	Chr07	16354244	16357693	64.77	PREDICTED: peptidyl-prolyl cis-trans isomerase FKBP62
Zj.jz031429067	Chr07	16366902	16368592	64.77	NA
Zj.jz031429078	Chr07	16301452	16303914	64.77	PREDICTED: U-box domain-containing protein 9 isoform X1
Zj.jz004979027	Chr08	1426465	1432664	51.93	PREDICTED: kinesin-4
Zj.jz004979025	Chr08	1409673	1411016	51.93	PREDICTED: EGF domain-specific O-linked N-acetylglucosamine transferase-like
Zj.jz004979028	Chr08	1434382	1436701	51.93	PREDICTED: agamous-like MADS-box protein AGL18
Zj.jz004979029	Chr08	1439696	1440553	51.93	PREDICTED: protein MIZU-KUSSEI 1
Zj.jz004979023	Chr08	1394841	1396477	51.93	PREDICTED: RNA-binding protein 8A-B-like
Zj.jz004979030	Chr08	1445345	1446582	51.93	PREDICTED: putative disease resistance protein RGA4
Zj.jz004979033	Chr08	1470317	1487613	51.93	PREDICTED: ABC transporter G family member 15-like
Zj.jz004979032	Chr08	1464068	1468471	51.93	NA
Zj.jz004979024	Chr08	1397562	1401432	51.93	PREDICTED: transcription initiation factor IIB-2
Zj.jz004979031	Chr08	1455292	1458727	51.93	PREDICTED: short integuments 2, mitochondrial isoform X1
Zj.jz004979026	Chr08	1423090	1425151	51.93	PREDICTED: uncharacterized protein LOC107431589
Zj.jz004979081	Chr08	1785473	1792171	42.13	NA
Zj.jz004979086	Chr08	1818852	1819285	42.13	NA
Zj.jz004979088	Chr08	1823976	1824889	42.13	NA
Zj.jz004979082	Chr08	1796808	1798661	42.13	NA
Zj.jz004979085	Chr08	1816260	1817970	42.13	PREDICTED: transmembrane protein 19-like isoform X2
Zj.jz004979083	Chr08	1799506	1807225	42.13	NA
Zj.jz004979084	Chr08	1811384	1814402	42.13	NA
Zj.jz004979089	Chr08	1826645	1827912	42.13	PREDICTED: auxin-responsive protein IAA1-like isoform X1
Zj.jz004979080	Chr08	1778643	1783189	42.13	PREDICTED: sodium/pyruvate cotransporter BASS2, chloroplastic-like
Zj.jz004979087	Chr08	1820968	1822652	42.13	PREDICTED: serine/threonine protein phosphatase 2A 57 kDa regulatory subunit B\' iota isoform-like isoform X3
Zj.jz004979090	Chr08	1831466	1834533	42.13	NA
Zj.jz004979152	Chr08	2251494	2255245	43.34	PREDICTED: probable chlorophyll(ide) b reductase NYC1, chloroplastic isoform X1
Zj.jz004979156	Chr08	2275323	2279297	43.34	PREDICTED: uncharacterized protein LOC107431788 isoform X1
Zj.jz004979159	Chr08	2288036	2290352	43.34	PREDICTED: chloroplast processing peptidase
Zj.jz004979157	Chr08	2280209	2282333	43.34	PREDICTED: protein Mpv17 isoform X1
Zj.jz004979154	Chr08	2266156	2268482	43.34	PREDICTED: ras-related protein Rab7-like
Zj.jz004979150	Chr08	2243244	2245647	43.34	PREDICTED: uncharacterized protein LOC107431771
Zj.jz004979153	Chr08	2260906	2264732	43.34	PREDICTED: proline-rich receptor-like protein kinase PERK1
Zj.jz004979158	Chr08	2284645	2287258	43.34	NA
Zj.jz004979151	Chr08	2246520	2249411	43.34	PREDICTED: stage V sporulation protein K
Zj.jz004979161	Chr08	2297721	2300990	43.34	PREDICTED: protein LIKE COV 1-like
Zj.jz004979155	Chr08	2269308	2274653	43.34	PREDICTED: subtilisin-like protease SBT6.1
Zj.jz004979160	Chr08	2290983	2292431	43.34	PREDICTED: uncharacterized protein LOC107431815
Zj.jz004979207	Chr08	2565954	2566883	54.37	PREDICTED: dehydration-responsive element-binding protein 3
Zj.jz004979213	Chr08	2617191	2617635	54.37	NA
Zj.jz004979208	Chr08	2584419	2588934	54.37	PREDICTED: uncharacterized protein LOC107431974
Zj.jz004979210	Chr08	2595575	2602028	54.37	PREDICTED: dolichyl-diphosphooligosaccharide--protein glycosyltransferase subunit STT3A
Zj.jz004979209	Chr08	2592412	2594499	54.37	PREDICTED: pentatricopeptide repeat-containing protein At3g62890-like
Zj.jz004979211	Chr08	2604108	2606788	54.37	NA
Zj.jz004979212	Chr08	2607717	2614773	54.37	NA
Zj.jz043343231	Chr08	4040313	4041572	46.96	PREDICTED: F-box/LRR-repeat protein At1g67190
Zj.jz043343224	Chr08	4061702	4063421	46.96	PREDICTED: cytochrome b-c1 complex subunit 9
Zj.jz043343223	Chr08	4065151	4067292	46.96	PREDICTED: 60S ribosomal protein L10a-like
Zj.jz043343222	Chr08	4068371	4070406	46.96	PREDICTED: iron-sulfur assembly protein IscA-like 2, mitochondrial
Zj.jz043343229	Chr08	4043436	4044353	46.96	NA
Zj.jz043343221	Chr08	4072020	4072490	46.96	PREDICTED: glucosamine 6-phosphate N-acetyltransferase isoform X2
Zj.jz043343230	Chr08	4042538	4042771	46.96	NA
Zj.jz043343228	Chr08	4044429	4047551	46.96	NA
Zj.jz043343234	Chr08	4020323	4022454	46.96	NA
Zj.jz043343226	Chr08	4054168	4054692	46.96	PREDICTED: uncharacterized protein LOC107432218
Zj.jz043343225	Chr08	4055715	4060416	46.96	PREDICTED: protein CIA1
Zj.jz043343220	Chr08	4073374	4075490	46.96	PREDICTED: uncharacterized protein LOC107432220
Zj.jz043343232	Chr08	4034883	4035524	46.96	PREDICTED: protein YLS9-like
Zj.jz043343233	Chr08	4022926	4023348	46.96	PREDICTED: protein YLS9-like
Zj.jz043343227	Chr08	4048474	4050555	46.96	PREDICTED: pentatricopeptide repeat-containing protein At3g24000, mitochondrial-like
Zj.jz043343110	Chr08	4783000	4783851	115.98	PREDICTED: dof zinc finger protein DOF3.5-like
Zj.jz043343104	Chr08	4842283	4843977	115.98	PREDICTED: 33 kDa ribonucleoprotein, chloroplastic-like
Zj.jz043343109	Chr08	4785895	4799012	115.98	NA
Zj.jz043343107	Chr08	4822021	4833307	115.98	PREDICTED: trafficking protein particle complex subunit 8
Zj.jz043343102	Chr08	4857028	4869440	115.98	PREDICTED: MADS-box transcription factor 14-like
Zj.jz043343100	Chr08	4882335	4884101	115.98	PREDICTED: uncharacterized protein LOC107433602
Zj.jz043343105	Chr08	4837781	4841108	115.98	PREDICTED: putative deoxyribonuclease TATDN1 isoform X1
Zj.jz043343108	Chr08	4814788	4820883	115.98	PREDICTED: DExH-box ATP-dependent RNA helicase DExH1 isoform X1
Zj.jz043343106	Chr08	4834982	4836036	115.98	PREDICTED: syntaxin-121-like
Zj.jz043343101	Chr08	4872798	4874075	115.98	NA
Zj.jz043343103	Chr08	4844953	4847987	115.98	NA
Zj.jz003705095	Chr08	6727584	6728147	51.08	NA
Zj.jz003705098	Chr08	6738204	6738545	51.08	PREDICTED: uncharacterized protein LOC107432379
Zj.jz003705096	Chr08	6731055	6731336	51.08	NA
Zj.jz003705109	Chr08	6799574	6800712	51.08	PREDICTED: EG45-like domain containing protein
Zj.jz003705097	Chr08	6732695	6735420	51.08	PREDICTED: putative ribosome biogenesis GTPase RsgA
Zj.jz003705107	Chr08	6785664	6787202	51.08	PREDICTED: 3-ketoacyl-CoA synthase 11
Zj.jz003705099	Chr08	6739914	6741190	51.08	PREDICTED: 40S ribosomal protein S2-2-like
Zj.jz003705104	Chr08	6766023	6768833	51.08	PREDICTED: leucine-rich repeat receptor-like tyrosine-protein kinase PXC3
Zj.jz003705103	Chr08	6763747	6764223	51.08	NA
Zj.jz003705102	Chr08	6760463	6760978	51.08	PREDICTED: uncharacterized protein LOC107432373
Zj.jz003705106	Chr08	6782120	6784362	51.08	PREDICTED: probable histone H2A variant 3
Zj.jz003705105	Chr08	6777045	6780237	51.08	PREDICTED: serine-threonine kinase receptor-associated protein-like
Zj.jz003705108	Chr08	6791197	6796028	51.08	PREDICTED: 26S protease regulatory subunit 8 homolog A
Zj.jz003705100	Chr08	6743804	6746054	51.08	PREDICTED: zinc finger AN1 and C2H2 domain-containing stress-associated protein 11-like
Zj.jz003705101	Chr08	6747970	6757932	51.08	NA
Zj.jz003705094	Chr08	6721024	6726724	51.08	PREDICTED: polygalacturonase-like
Zj.jz003705130	Chr08	6976499	6977932	76.64	PREDICTED: BTB/POZ domain-containing protein At3g09030
Zj.jz003705133	Chr08	6993954	6995550	76.64	PREDICTED: CBS domain-containing protein CBSX5-like
Zj.jz003705124	Chr08	6923001	6928159	76.64	NA
Zj.jz003705128	Chr08	6950583	6954922	76.64	PREDICTED: nuclear/nucleolar GTPase 2
Zj.jz003705129	Chr08	6967270	6975188	76.64	PREDICTED: plant intracellular Ras-group-related LRR protein 6
Zj.jz003705122	Chr08	6903000	6904108	76.64	NA
Zj.jz003705127	Chr08	6936921	6943659	76.64	PREDICTED: MLO-like protein 11
Zj.jz003705125	Chr08	6933904	6934187	76.64	PREDICTED: uncharacterized protein LOC107432454
Zj.jz003705121	Chr08	6901057	6901467	76.64	NA
Zj.jz003705126	Chr08	6935454	6936338	76.64	PREDICTED: merozoite surface antigen 2-like
Zj.jz003705131	Chr08	6982327	6984130	76.64	PREDICTED: uncharacterized protein LOC107432442
Zj.jz003705123	Chr08	6913344	6920591	76.64	NA
Zj.jz003705132	Chr08	6987405	6990290	76.64	NA
Zj.jz014121017	Chr08	7331688	7334900	81.74	PREDICTED: uncharacterized protein LOC107420516
Zj.jz014121015	Chr08	7327920	7329609	81.74	NA
Zj.jz014121011	Chr08	7286433	7287721	81.74	NA
Zj.jz014121014	Chr08	7324047	7324379	81.74	NA
Zj.jz014121013	Chr08	7305083	7305372	81.74	NA
Zj.jz014121010	Chr08	7281903	7283807	81.74	NA
Zj.jz014121008	Chr08	7274141	7274740	81.74	PREDICTED: putative RING-H2 finger protein ATL19
Zj.jz014121016	Chr08	7330548	7331238	81.74	NA
Zj.jz014121006	Chr08	7261035	7264051	81.74	PREDICTED: LOW QUALITY PROTEIN: 3-deoxy-manno-octulosonate cytidylyltransferase, mitochondrial
Zj.jz014121007	Chr08	7265584	7270633	81.74	PREDICTED: non-canonical poly(A) RNA polymerase PAPD5
Zj.jz014121009	Chr08	7275206	7275920	81.74	NA
Zj.jz014121004	Chr08	7255952	7256560	81.74	PREDICTED: thioredoxin-1
Zj.jz014121012	Chr08	7288832	7289806	81.74	NA
Zj.jz014121005	Chr08	7257813	7258019	81.74	NA
Zj.jz014121018	Chr08	7342809	7345616	81.74	PREDICTED: uncharacterized protein LOC107420517
Zj.jz014121049	Chr08	7604540	7615329	41.81	PREDICTED: serine/threonine-protein kinase svkA isoform X3
Zj.jz014121054	Chr08	7640998	7641645	41.81	PREDICTED: ethylene-responsive transcription factor 4-like
Zj.jz014121057	Chr08	7652547	7661696	41.81	PREDICTED: uncharacterized protein LOC107432576 isoform X2
Zj.jz014121048	Chr08	7596250	7598751	41.81	NA
Zj.jz014121051	Chr08	7619650	7624044	41.81	PREDICTED: ribosomal protein L11 methyltransferase isoform X1
Zj.jz014121055	Chr08	7645769	7647301	41.81	PREDICTED: putative pentatricopeptide repeat-containing protein At3g15200
Zj.jz014121050	Chr08	7616744	7619314	41.81	PREDICTED: PRA1 family protein H
Zj.jz014121056	Chr08	7648324	7651112	41.81	PREDICTED: 30S ribosomal protein S20, chloroplastic
Zj.jz014121052	Chr08	7625006	7627535	41.81	PREDICTED: uncharacterized protein DDB_G0287625
Zj.jz014121053	Chr08	7629150	7632209	41.81	PREDICTED: protein yippee-like At5g53940
Zj.jz014121069	Chr08	7736902	7738181	78.84	PREDICTED: uncharacterized protein LOC107432519
Zj.jz014121075	Chr08	7815231	7816667	78.84	PREDICTED: UDP-glycosyltransferase 79B9-like
Zj.jz014121072	Chr08	7800118	7801476	78.84	NA
Zj.jz014121073	Chr08	7805808	7806209	78.84	NA
Zj.jz014121078	Chr08	7826508	7826903	78.84	NA
Zj.jz014121077	Chr08	7826225	7826488	78.84	NA
Zj.jz014121070	Chr08	7739085	7740476	78.84	PREDICTED: UDP-glycosyltransferase 79B6-like
Zj.jz014121071	Chr08	7765039	7765659	78.84	NA
Zj.jz014121074	Chr08	7807410	7808792	78.84	PREDICTED: UDP-glycosyltransferase 79B9-like
Zj.jz014121115	Chr08	8068320	8070349	155.27	NA
Zj.jz014121125	Chr08	8129459	8130793	155.27	PREDICTED: UBP1-associated protein 2C
Zj.jz031507011	Chr08	8217357	8219222	155.27	PREDICTED: peptide-N4-(N-acetyl-beta-glucosaminyl)asparagine amidase A-like
Zj.jz031507020	Chr08	8265028	8265362	155.27	PREDICTED: uncharacterized protein LOC107432557
Zj.jz031507014	Chr08	8237517	8238601	155.27	NA
Zj.jz031507009	Chr08	8213404	8215176	155.27	PREDICTED: peptide-N4-(N-acetyl-beta-glucosaminyl)asparagine amidase A-like
Zj.jz031507017	Chr08	8250818	8252122	155.27	NA
Zj.jz031507013	Chr08	8225892	8229710	155.27	PREDICTED: tubby-like F-box protein 7
Zj.jz031507007	Chr08	8192479	8193576	155.27	PREDICTED: epidermis-specific secreted glycoprotein EP1-like
Zj.jz031507004	Chr08	8157011	8162783	155.27	PREDICTED: phosphoenolpyruvate carboxylase, housekeeping isozyme
Zj.jz031507022	Chr08	8274327	8282934	155.27	NA
Zj.jz014121126	Chr08	8131846	8132214	155.27	NA
Zj.jz014121117	Chr08	8084994	8085236	155.27	NA
Zj.jz031507002	Chr08	8145635	8148661	155.27	PREDICTED: ubiquitin-conjugating enzyme E2 35
Zj.jz014121118	Chr08	8093629	8094774	155.27	NA
Zj.jz014121123	Chr08	8114650	8116963	155.27	PREDICTED: protein trichome birefringence-like 31
Zj.jz031507012	Chr08	8220640	8223305	155.27	NA
Zj.jz031507018	Chr08	8254758	8255822	155.27	NA
Zj.jz031507008	Chr08	8197588	8198919	155.27	PREDICTED: epidermis-specific secreted glycoprotein EP1-like
Zj.jz014121113	Chr08	8064038	8064383	155.27	NA
Zj.jz014121116	Chr08	8073970	8074781	155.27	NA
Zj.jz031507005	Chr08	8173277	8174605	155.27	PREDICTED: epidermis-specific secreted glycoprotein EP1-like
Zj.jz014121124	Chr08	8117382	8120671	155.27	NA
Zj.jz014121119	Chr08	8096044	8097495	155.27	PREDICTED: D-inositol 3-phosphate glycosyltransferase
Zj.jz014121121	Chr08	8102347	8105286	155.27	NA
Zj.jz031507015	Chr08	8242491	8243825	155.27	PREDICTED: epidermis-specific secreted glycoprotein EP1-like
Zj.jz031507003	Chr08	8151038	8155532	155.27	PREDICTED: dol-P-Man:Man(6)GlcNAc(2)-PP-Dol alpha-1,2-mannosyltransferase
Zj.jz031507019	Chr08	8259075	8259892	155.27	PREDICTED: transcription factor TGA7, partial
Zj.jz014121120	Chr08	8098889	8100940	155.27	NA
Zj.jz031507006	Chr08	8184828	8186715	155.27	NA
Zj.jz031507001	Chr08	8141879	8142518	155.27	PREDICTED: olee1-like protein
Zj.jz014121122	Chr08	8107422	8113381	155.27	PREDICTED: tRNA dimethylallyltransferase 9 isoform X1
Zj.jz031507021	Chr08	8265921	8268575	155.27	PREDICTED: alpha-1,3/1,6-mannosyltransferase ALG2
Zj.jz031507010	Chr08	8215958	8217331	155.27	NA
Zj.jz031507016	Chr08	8245936	8247897	155.27	NA
Zj.jz014121114	Chr08	8064812	8067963	155.27	PREDICTED: uncharacterized protein ycf45
Zj.jz009009034	Chr08	10543071	10545095	42.99	NA
Zj.jz009009035	Chr08	10539123	10541212	42.99	PREDICTED: cytochrome B5-like protein
Zj.jz009009033	Chr08	10552367	10556338	42.99	PREDICTED: tRNA A64-2\'-O-ribosylphosphate transferase-like
Zj.jz009009032	Chr08	10568933	10575980	42.99	PREDICTED: putative ABC transporter B family member 8, partial
Zj.jz009009030	Chr08	10583945	10587400	42.99	NA
Zj.jz009009036	Chr08	10530131	10537911	42.99	PREDICTED: uncharacterized protein LOC107425495
Zj.jz009009031	Chr08	10576902	10578173	42.99	NA
Zj.jz020529105	Chr08	10941134	10943711	57.55	NA
Zj.jz020529104	Chr08	10948743	10953650	57.55	PREDICTED: probable glutamate carboxypeptidase 2 isoform X1
Zj.jz020529101	Chr08	10973879	10974464	57.55	NA
Zj.jz020529102	Chr08	10964836	10972025	57.55	PREDICTED: LOW QUALITY PROTEIN: phosphoinositide 3-kinase regulatory subunit 4
Zj.jz020529100	Chr08	10975643	10985761	57.55	NA
Zj.jz020529103	Chr08	10956057	10960910	57.55	PREDICTED: probable glutamate carboxypeptidase 2
Zj.jz020529106	Chr08	10935050	10936489	57.55	NA
Zj.jz020529059	Chr08	11454309	11458428	50.13	PREDICTED: type I inositol polyphosphate 5-phosphatase 8 isoform X1
Zj.jz020529060	Chr08	11449271	11449884	50.13	NA
Zj.jz020529062	Chr08	11414411	11417159	50.13	PREDICTED: WAT1-related protein At2g37460-like
Zj.jz020529061	Chr08	11418512	11428973	50.13	NA
Zj.jz020529014	Chr08	12112062	12117473	54.44	NA
Zj.jz020529017	Chr08	12094995	12095303	54.44	NA
Zj.jz020529013	Chr08	12119391	12122384	54.44	PREDICTED: uncharacterized protein LOC107403575 isoform X1
Zj.jz020529018	Chr08	12023860	12091361	54.44	NA
Zj.jz020529016	Chr08	12098147	12099072	54.44	PREDICTED: mitochondrial import inner membrane translocase subunit TIM14-2
Zj.jz020529015	Chr08	12101228	12105836	54.44	NA
Zj.jz035147029	Chr08	12795852	12796082	54.13	NA
Zj.jz041021001	Chr08	12832166	12833337	54.13	NA
Zj.jz041021002	Chr08	12855372	12858329	54.13	PREDICTED: LRR receptor-like serine/threonine-protein kinase FLS2
Zj.jz044575034	Chr08	13456493	13459114	46.25	PREDICTED: pentatricopeptide repeat-containing protein At2g20710, mitochondrial-like
Zj.jz044575038	Chr08	13416912	13419120	46.25	PREDICTED: pentatricopeptide repeat-containing protein At2g20710, mitochondrial-like
Zj.jz044575035	Chr08	13441968	13442369	46.25	NA
Zj.jz044575036	Chr08	13432311	13434663	46.25	NA
Zj.jz044575037	Chr08	13424059	13426354	46.25	PREDICTED: pentatricopeptide repeat-containing protein At2g20710, mitochondrial-like
Zj.jz044575039	Chr08	13410377	13412037	46.25	NA
Zj.jz044575008	Chr08	13816871	13818555	78	NA
Zj.jz044575009	Chr08	13758675	13799607	78	PREDICTED: protein DETOXIFICATION 12-like isoform X2
Zj.jz044575010	Chr08	13756645	13757141	78	NA
Zj.jz044575007	Chr08	13819224	13821383	78	PREDICTED: chaperone protein dnaJ 72
Zj.jz012929003	Chr09	1322907	1325049	166.32	NA
Zj.jz012929007	Chr09	1347125	1494427	166.32	NA
Zj.jz012929002	Chr09	1315919	1317295	166.32	NA
Zj.jz036659027	Chr09	1252593	1304412	166.32	PREDICTED: uncharacterized protein LOC107429650
Zj.jz012929005	Chr09	1337480	1338909	166.32	PREDICTED: TMV resistance protein N-like
Zj.jz012929006	Chr09	1339525	1339878	166.32	NA
Zj.jz012929008	Chr09	1502817	1507334	166.32	NA
Zj.jz012929004	Chr09	1334819	1336291	166.32	PREDICTED: TMV resistance protein N-like
Zj.jz012929001	Chr09	1312574	1313011	166.32	NA
Zj.jz015743051	Chr09	6131946	6132503	58.87	NA
Zj.jz015743047	Chr09	6152736	6157839	58.87	NA
Zj.jz015743038	Chr09	6227648	6247730	58.87	PREDICTED: LOW QUALITY PROTEIN: THO complex subunit 2
Zj.jz015743050	Chr09	6135790	6135996	58.87	NA
Zj.jz015743043	Chr09	6176504	6180230	58.87	PREDICTED: binding partner of ACD11 1
Zj.jz015743040	Chr09	6218311	6220937	58.87	PREDICTED: G-type lectin S-receptor-like serine/threonine-protein kinase At5g24080
Zj.jz015743034	Chr09	6275418	6279020	58.87	PREDICTED: receptor protein kinase TMK1
Zj.jz015743046	Chr09	6159505	6165484	58.87	NA
Zj.jz015743049	Chr09	6136051	6136398	58.87	NA
Zj.jz015743035	Chr09	6263498	6263776	58.87	NA
Zj.jz015743039	Chr09	6223969	6225375	58.87	PREDICTED: putative clathrin assembly protein At2g25430
Zj.jz015743044	Chr09	6170983	6174507	58.87	PREDICTED: cyclin-SDS
Zj.jz015743036	Chr09	6262971	6263453	58.87	NA
Zj.jz015743041	Chr09	6192854	6198596	58.87	PREDICTED: protein POLLEN DEFECTIVE IN GUIDANCE 1-like
Zj.jz015743048	Chr09	6141732	6142998	58.87	PREDICTED: vacuolar iron transporter 1-like
Zj.jz015743045	Chr09	6166835	6168916	58.87	NA
Zj.jz015743037	Chr09	6262382	6262669	58.87	NA
Zj.jz015743042	Chr09	6185004	6186742	58.87	PREDICTED: uncharacterized protein LOC107434439
Zj.jz015743021	Chr09	6429640	6430302	208.13	NA
Zj.jz015743015	Chr09	6465088	6467502	208.13	PREDICTED: G-type lectin S-receptor-like serine/threonine-protein kinase RLK1
Zj.jz015743013	Chr09	6475223	6478157	208.13	NA
Zj.jz015743016	Chr09	6443959	6444888	208.13	NA
Zj.jz015743006	Chr09	6550054	6551385	208.13	NA
Zj.jz015743019	Chr09	6434653	6437274	208.13	PREDICTED: putative pentatricopeptide repeat-containing protein At5g08490
Zj.jz015743005	Chr09	6560057	6561508	208.13	PREDICTED: G-type lectin S-receptor-like serine/threonine-protein kinase RLK1
Zj.jz015743003	Chr09	6582873	6583151	208.13	NA
Zj.jz015743007	Chr09	6544056	6546406	208.13	NA
Zj.jz015743020	Chr09	6430351	6430638	208.13	NA
Zj.jz015743014	Chr09	6469790	6470137	208.13	NA
Zj.jz015743002	Chr09	6589837	6590327	208.13	NA
Zj.jz015743011	Chr09	6511669	6514226	208.13	NA
Zj.jz015743009	Chr09	6538548	6538903	208.13	NA
Zj.jz015743010	Chr09	6533594	6536002	208.13	NA
Zj.jz015743008	Chr09	6539914	6541435	208.13	PREDICTED: probable transmembrane ascorbate ferrireductase 3
Zj.jz015743018	Chr09	6442518	6443159	208.13	NA
Zj.jz015743004	Chr09	6580762	6582783	208.13	NA
Zj.jz015743012	Chr09	6504596	6511437	208.13	NA
Zj.jz015743017	Chr09	6443307	6443699	208.13	NA
Zj.jz018655009	Chr09	6713282	6715858	85.49	NA
Zj.jz018655006	Chr09	6684097	6689518	85.49	PREDICTED: uncharacterized protein LOC107405480 isoform X4
Zj.jz018655017	Chr09	6803040	6803876	85.49	PREDICTED: protein BASIC PENTACYSTEINE2-like
Zj.jz018655013	Chr09	6770587	6775683	85.49	PREDICTED: 65-kDa microtubule-associated protein 6-like
Zj.jz018655007	Chr09	6690652	6693673	85.49	PREDICTED: uncharacterized protein LOC107405477
Zj.jz018655016	Chr09	6798744	6799907	85.49	PREDICTED: putative clathrin assembly protein At1g25240
Zj.jz018655018	Chr09	6804066	6804365	85.49	NA
Zj.jz018655019	Chr09	6810044	6813990	85.49	PREDICTED: PHD finger protein MALE STERILITY 1
Zj.jz018655010	Chr09	6717490	6720945	85.49	PREDICTED: annexin D5-like
Zj.jz018655011	Chr09	6740942	6743628	85.49	NA
Zj.jz018655014	Chr09	6782872	6789901	85.49	NA
Zj.jz018655008	Chr09	6694212	6710119	85.49	PREDICTED: purple acid phosphatase 3-like
Zj.jz018655015	Chr09	6791346	6792755	85.49	PREDICTED: uncharacterized protein LOC107405088
Zj.jz018655012	Chr09	6746962	6758152	85.49	NA
Zj.jz018655063	Chr09	7473986	7477653	43.92	PREDICTED: WPP domain-interacting tail-anchored protein 2 isoform X1
Zj.jz018655061	Chr09	7427227	7427541	43.92	NA
Zj.jz018655059	Chr09	7421978	7423355	43.92	NA
Zj.jz018655062	Chr09	7438904	7439263	43.92	NA
Zj.jz018655060	Chr09	7425411	7425782	43.92	NA
Zj.jz040067005	Chr09	8129624	8129950	42.62	NA
Zj.jz040067004	Chr09	8100319	8128387	42.62	PREDICTED: triose phosphate/phosphate translocator, chloroplastic
Zj.jz040067003	Chr09	8094125	8096090	42.62	PREDICTED: uncharacterized protein LOC107428818 isoform X1
Zj.jz040067050	Chr09	8452122	8455222	41.75	PREDICTED: cytochrome b5 isoform A
Zj.jz040067052	Chr09	8476231	8478574	41.75	PREDICTED: PI-PLC X domain-containing protein At5g67130
Zj.jz040067048	Chr09	8443099	8445057	41.75	PREDICTED: folate synthesis bifunctional protein, mitochondrial
Zj.jz040067049	Chr09	8445492	8446974	41.75	PREDICTED: peptidyl-prolyl cis-trans isomerase E
Zj.jz040067047	Chr09	8438147	8441638	41.75	PREDICTED: fructokinase-like 2, chloroplastic
Zj.jz040067051	Chr09	8455318	8455599	41.75	NA
Zj.jz040067046	Chr09	8433319	8436109	41.75	PREDICTED: probable 6-phosphogluconolactonase 1 isoform X2
Zj.jz044841002	Chr09	8705932	8709523	50.31	PREDICTED: protein argonaute 7
Zj.jz014773005	Chr09	8666011	8667275	50.31	NA
Zj.jz044841004	Chr09	8723230	8732436	50.31	PREDICTED: CSC1-like protein At1g69450
Zj.jz044841005	Chr09	8734120	8735054	50.31	NA
Zj.jz044841003	Chr09	8719525	8720700	50.31	PREDICTED: ethylene-responsive transcription factor RAP2-2-like
Zj.jz009389007	Chr09	9225261	9227812	43.28	NA
Zj.jz009389006	Chr09	9224645	9224998	43.28	NA
Zj.jz009389003	Chr09	9222602	9222946	43.28	NA
Zj.jz009389015	Chr09	9236843	9237920	43.28	NA
Zj.jz009389019	Chr09	9242160	9243238	43.28	NA
Zj.jz009389014	Chr09	9236314	9236610	43.28	NA
Zj.jz009389016	Chr09	9238176	9239254	43.28	NA
Zj.jz009389005	Chr09	9223931	9224323	43.28	NA
Zj.jz009389011	Chr09	9232862	9233098	43.28	NA
Zj.jz009389010	Chr09	9230199	9232608	43.28	NA
Zj.jz009389002	Chr09	9219468	9220981	43.28	NA
Zj.jz009389009	Chr09	9228494	9230029	43.28	NA
Zj.jz009389012	Chr09	9233568	9233896	43.28	NA
Zj.jz009389018	Chr09	9240360	9241905	43.28	NA
Zj.jz009389022	Chr09	9175851	9177123	43.28	NA
Zj.jz009389013	Chr09	9234187	9236157	43.28	NA
Zj.jz009389017	Chr09	9239513	9240337	43.28	NA
Zj.jz009389004	Chr09	9223178	9223617	43.28	NA
Zj.jz009389008	Chr09	9227953	9228467	43.28	NA
Zj.jz022467047	Chr09	9463461	9464607	204.71	NA
Zj.jz022467044	Chr09	9486558	9487660	204.71	NA
Zj.jz022467045	Chr09	9474580	9476040	204.71	NA
Zj.jz022467043	Chr09	9518156	9520239	204.71	NA
Zj.jz022467046	Chr09	9470627	9473299	204.71	PREDICTED: uncharacterized protein LOC107434339 isoform X2
Zj.jz022467042	Chr09	9577287	9586017	204.71	PREDICTED: ribonuclease 3-like
Zj.jz022467033	Chr09	9772297	9775428	105.35	PREDICTED: cyclic dof factor 1
Zj.jz022467032	Chr09	9804858	9805508	105.35	PREDICTED: probable calcium-binding protein CML30
Zj.jz022467026	Chr09	10193813	10194948	168.31	PREDICTED: expansin-A1
Zj.jz022467029	Chr09	10059590	10059847	168.31	NA
Zj.jz022467028	Chr09	10069542	10072687	168.31	NA
Zj.jz022467027	Chr09	10122976	10127925	168.31	PREDICTED: agamous-like MADS-box protein AGL30 isoform X1
Zj.jz022467025	Chr09	10216003	10216257	168.31	NA
Zj.jz043591001	Chr09	10674454	10674654	44.59	NA
Zj.jz022467001	Chr09	10602900	10607239	44.59	PREDICTED: phosphate transporter PHO1 homolog 3-like
Zj.jz043591006	Chr09	10802832	10803860	41.13	NA
Zj.jz043591007	Chr09	10806058	10811398	41.13	PREDICTED: probable protein S-acyltransferase 22
Zj.jz035259014	Chr09	11899832	11901690	98.1	NA
Zj.jz035259018	Chr09	11992843	11993681	98.1	NA
Zj.jz035259015	Chr09	11966466	11966705	98.1	NA
Zj.jz035259017	Chr09	11991678	11992717	98.1	PREDICTED: pentatricopeptide repeat-containing protein At1g26900, mitochondrial-like
Zj.jz035259019	Chr09	11995026	11997282	98.1	PREDICTED: uncharacterized protein LOC107428984
Zj.jz035259020	Chr09	12048148	12048603	98.1	NA
Zj.jz019661010	Chr09	12281070	12282681	54.59	PREDICTED: homeobox-leucine zipper protein ATHB-13-like
Zj.jz019661013	Chr09	12252933	12254010	54.59	NA
Zj.jz019661011	Chr09	12266027	12271687	54.59	PREDICTED: LOW QUALITY PROTEIN: sucrose transport protein SUC3-like
Zj.jz019661012	Chr09	12260320	12262188	54.59	PREDICTED: binding partner of ACD11 1
Zj.jz040083031	Chr09	13209187	13212148	45.3	NA
Zj.jz040083030	Chr09	13187967	13188584	45.3	NA
Zj.jz021445013	Chr09	15898373	15901462	52.95	PREDICTED: spermidine synthase 2
Zj.jz021445006	Chr09	15862715	15865339	52.95	NA
Zj.jz021445014	Chr09	15909714	15913626	52.95	PREDICTED: U4/U6 small nuclear ribonucleoprotein Prp31
Zj.jz021445008	Chr09	15868361	15869275	52.95	PREDICTED: uncharacterized protein LOC107428615
Zj.jz021445012	Chr09	15896780	15897727	52.95	PREDICTED: uncharacterized protein LOC107428621
Zj.jz021445015	Chr09	15919032	15924013	52.95	PREDICTED: aldehyde dehydrogenase family 2 member B7, mitochondrial-like
Zj.jz021445010	Chr09	15877551	15878813	52.95	NA
Zj.jz021445007	Chr09	15865828	15866278	52.95	NA
Zj.jz021445016	Chr09	15925924	15927141	52.95	PREDICTED: probable xyloglucan endotransglucosylase/hydrolase protein 33
Zj.jz021445005	Chr09	15851092	15857680	52.95	PREDICTED: putative potassium transporter 12
Zj.jz021445009	Chr09	15870735	15871661	52.95	PREDICTED: uncharacterized protein LOC107428614
Zj.jz021445011	Chr09	15879635	15886078	52.95	NA
Zj.jz021445124	Chr09	16835530	16839405	79.39	PREDICTED: inorganic phosphate transporter 2-1, chloroplastic
Zj.jz021445123	Chr09	16833119	16833784	79.39	PREDICTED: uncharacterized protein LOC107428605
Zj.jz021445115	Chr09	16789402	16795490	79.39	PREDICTED: protein DETOXIFICATION 29-like
Zj.jz021445126	Chr09	16855624	16855839	79.39	NA
Zj.jz021445119	Chr09	16801766	16807538	79.39	PREDICTED: ABC transporter B family member 26, chloroplastic
Zj.jz021445113	Chr09	16771615	16773840	79.39	PREDICTED: F-box protein At1g70590
Zj.jz021445117	Chr09	16797926	16798150	79.39	NA
Zj.jz021445116	Chr09	16797381	16797821	79.39	PREDICTED: 60S ribosomal protein L27a-3-like isoform X1
Zj.jz021445127	Chr09	16858160	16860948	79.39	PREDICTED: protein MAK16 homolog
Zj.jz021445112	Chr09	16766663	16766998	79.39	PREDICTED: uncharacterized protein LOC107428586
Zj.jz021445125	Chr09	16852782	16853486	79.39	NA
Zj.jz021445121	Chr09	16809187	16811055	79.39	PREDICTED: uncharacterized protein LOC107428608
Zj.jz021445114	Chr09	16775002	16780021	79.39	PREDICTED: copper methylamine oxidase-like
Zj.jz021445120	Chr09	16807679	16808394	79.39	NA
Zj.jz021445118	Chr09	16798916	16801146	79.39	PREDICTED: uncharacterized protein LOC107428598
Zj.jz021445122	Chr09	16820893	16832796	79.39	NA
Zj.jz032945041	Chr09	19081289	19082449	42.25	NA
Zj.jz032945042	Chr09	19069692	19073085	42.25	NA
Zj.jz032945039	Chr09	19117192	19118885	42.25	NA
Zj.jz032945040	Chr09	19106804	19110741	42.25	NA
Zj.jz005867042	Chr09	19657864	19701702	72.46	NA
Zj.jz003417002	Chr09	19568888	19573774	72.46	NA
Zj.jz005867046	Chr09	19614118	19615080	72.46	NA
Zj.jz005867043	Chr09	19652807	19654079	72.46	NA
Zj.jz005867048	Chr09	19602665	19603553	72.46	NA
Zj.jz005867047	Chr09	19612175	19614115	72.46	NA
Zj.jz005867024	Chr09	19794777	19799513	98.29	PREDICTED: dihydropyrimidinase-like isoform X2
Zj.jz005867025	Chr09	19785818	19793874	98.29	PREDICTED: dihydropyrimidinase-like
Zj.jz005867028	Chr09	19776129	19777175	98.29	PREDICTED: uncharacterized protein LOC107428122
Zj.jz005867029	Chr09	19775285	19775629	98.29	NA
Zj.jz005867042	Chr09	19657864	19701702	98.29	NA
Zj.jz005867033	Chr09	19760127	19764327	98.29	PREDICTED: 7-dehydrocholesterol reductase
Zj.jz005867032	Chr09	19767313	19767606	98.29	PREDICTED: uncharacterized protein LOC107428133
Zj.jz005867040	Chr09	19707647	19713132	98.29	PREDICTED: V-type proton ATPase catalytic subunit A
Zj.jz005867041	Chr09	19702494	19705060	98.29	PREDICTED: probable plastid-lipid-associated protein 10, chloroplastic
Zj.jz005867038	Chr09	19721212	19723723	98.29	NA
Zj.jz005867037	Chr09	19723857	19724156	98.29	NA
Zj.jz005867026	Chr09	19784319	19784928	98.29	NA
Zj.jz005867031	Chr09	19769184	19770668	98.29	PREDICTED: transcription initiation factor TFIID subunit 7
Zj.jz005867039	Chr09	19716846	19720478	98.29	NA
Zj.jz005867027	Chr09	19778356	19780796	98.29	PREDICTED: FBD-associated F-box protein At4g10400-like isoform X1
Zj.jz005867030	Chr09	19772457	19774624	98.29	PREDICTED: E3 ubiquitin-protein ligase MARCH1
Zj.jz005867036	Chr09	19727868	19729220	98.29	PREDICTED: protein HYPER-SENSITIVITY-RELATED 4-like
Zj.jz005867035	Chr09	19755158	19756528	98.29	PREDICTED: AAA-ATPase At3g50940-like
Zj.jz005867034	Chr09	19757832	19758867	98.29	PREDICTED: protein FAM32A
Zj.jz013123004	Chr10	6206091	6206597	44.29	PREDICTED: uncharacterized protein LOC107417068
Zj.jz013123002	Chr10	6164581	6164961	44.29	PREDICTED: uncharacterized protein LOC107408961
Zj.jz013123008	Chr10	6244049	6246208	44.29	PREDICTED: 50S ribosomal protein L6, chloroplastic
Zj.jz013123001	Chr10	6154961	6155245	44.29	NA
Zj.jz013123006	Chr10	6233672	6238854	44.29	PREDICTED: protein DETOXIFICATION 40
Zj.jz013123005	Chr10	6209276	6213530	44.29	PREDICTED: uncharacterized GPI-anchored protein At1g61900-like
Zj.jz013123007	Chr10	6240826	6242656	44.29	PREDICTED: high mobility group B protein 1-like
Zj.jz013123003	Chr10	6190600	6197533	44.29	NA
Zj.jz034949015	Chr10	6690546	6691481	48.48	PREDICTED: glycine-rich cell wall structural protein 1-like
Zj.jz034949016	Chr10	6702213	6725192	48.48	PREDICTED: ATP-dependent helicase rhp16 isoform X3
Zj.jz034949014	Chr10	6674330	6678037	48.48	PREDICTED: L-ascorbate oxidase homolog
Zj.jz034949012	Chr10	6652595	6653784	48.48	PREDICTED: uncharacterized protein LOC107414162
Zj.jz034949013	Chr10	6657652	6658401	48.48	PREDICTED: aquaporin SIP1-1-like
Zj.jz034949026	Chr10	6838877	6841529	91.2	PREDICTED: probable WRKY transcription factor 31
Zj.jz034949023	Chr10	6817378	6819099	91.2	PREDICTED: S-type anion channel SLAH1-like
Zj.jz034949025	Chr10	6827857	6831881	91.2	NA
Zj.jz034949024	Chr10	6822161	6823426	91.2	PREDICTED: mitogen-activated protein kinase kinase kinase 2
Zj.jz034949019	Chr10	6777611	6778113	91.2	NA
Zj.jz034949027	Chr10	6860381	6864283	91.2	PREDICTED: protein usf
Zj.jz034949018	Chr10	6770539	6775499	91.2	PREDICTED: dihydrolipoyllysine-residue succinyltransferase component of 2-oxoglutarate dehydrogenase complex 1, mitochondrial-like
Zj.jz034949020	Chr10	6779219	6782461	91.2	PREDICTED: B-cell receptor-associated protein 31-like
Zj.jz034949022	Chr10	6806998	6807537	91.2	PREDICTED: dirigent protein 2-like
Zj.jz008501001	Chr10	6919519	6929480	91.2	PREDICTED: serine/threonine protein phosphatase 2A 59 kDa regulatory subunit B\' gamma isoform
Zj.jz034949021	Chr10	6784265	6785276	91.2	PREDICTED: dirigent protein 22-like
Zj.jz034949028	Chr10	6892236	6893482	91.2	NA
Zj.jz027983001	Chr10	16378620	16379870	42.31	NA
Zj.jz035999004	Chr10	18086672	18091074	48.27	PREDICTED: glutamyl-tRNA(Gln) amidotransferase subunit A, chloroplastic/mitochondrial
Zj.jz035999011	Chr10	18139730	18148607	48.27	PREDICTED: serine/threonine-protein phosphatase 5
Zj.jz035999003	Chr10	18077423	18085875	48.27	PREDICTED: actin-related protein 2/3 complex subunit 1B-like
Zj.jz035999007	Chr10	18103794	18108685	48.27	PREDICTED: citrate synthase, glyoxysomal
Zj.jz035999005	Chr10	18093445	18095949	48.27	NA
Zj.jz035999002	Chr10	18066032	18076014	48.27	PREDICTED: probable LRR receptor-like serine/threonine-protein kinase At1g07650 isoform X1
Zj.jz035999010	Chr10	18133882	18136468	48.27	PREDICTED: serine/threonine-protein phosphatase 7 long form homolog
Zj.jz035999006	Chr10	18098404	18099189	48.27	PREDICTED: V-type proton ATPase subunit D
Zj.jz035999009	Chr10	18128841	18130244	48.27	PREDICTED: leucine-rich repeat receptor-like serine/threonine-protein kinase At1g17230
Zj.jz035999008	Chr10	18109855	18114900	48.27	PREDICTED: ubiquinone biosynthesis O-methyltransferase, mitochondrial-like
Zj.jz043819015	Chr10	19288625	19303083	84.93	PREDICTED: protease Do-like 7
Zj.jz043819007	Chr10	19344477	19345996	84.93	PREDICTED: uncharacterized protein LOC107416238
Zj.jz043819010	Chr10	19329654	19333852	84.93	PREDICTED: protein AAR2 homolog
Zj.jz043819005	Chr10	19355305	19359542	84.93	PREDICTED: cell division control protein 2 homolog A
Zj.jz043819006	Chr10	19350298	19351703	84.93	PREDICTED: heavy metal-associated isoprenylated plant protein 26
Zj.jz043819011	Chr10	19325834	19327463	84.93	PREDICTED: transcription factor MYB3-like
Zj.jz043819009	Chr10	19339330	19341156	84.93	NA
Zj.jz043819003	Chr10	19382742	19388318	84.93	NA
Zj.jz043819012	Chr10	19321224	19321883	84.93	PREDICTED: uncharacterized protein At1g66480
Zj.jz043819014	Chr10	19307140	19307601	84.93	PREDICTED: homeobox protein engrailed-1-like
Zj.jz043819013	Chr10	19315315	19315548	84.93	PREDICTED: uncharacterized protein LOC107416256
Zj.jz043819004	Chr10	19377988	19382489	84.93	PREDICTED: methionyl-tRNA formyltransferase
Zj.jz043819016	Chr10	19284423	19287534	84.93	PREDICTED: probable aquaporin NIP-type
Zj.jz043819008	Chr10	19341893	19343366	84.93	PREDICTED: uncharacterized protein LOC107416237
Zj.jz037455005	Chr10	20409041	20410906	100.97	NA
Zj.jz037455008	Chr10	20505448	20506899	100.97	PREDICTED: peptide methionine sulfoxide reductase-like
Zj.jz037455006	Chr10	20419475	20420693	100.97	NA
Zj.jz037455007	Chr10	20433493	20493397	100.97	PREDICTED: protein ABHD17B-like
Zj.jz037455065	Chr10	20963887	20964204	67.2	NA
Zj.jz041823010	Chr10	21023250	21023576	67.2	NA
Zj.jz041823007	Chr10	21007753	21011206	67.2	NA
Zj.jz041823004	Chr10	20992635	20995580	67.2	NA
Zj.jz041823003	Chr10	20975975	20978051	67.2	NA
Zj.jz041823005	Chr10	20996839	20999380	67.2	NA
Zj.jz041823001	Chr10	20970521	20970709	67.2	NA
Zj.jz041823009	Chr10	21018871	21021021	67.2	NA
Zj.jz037455062	Chr10	20945459	20946042	67.2	NA
Zj.jz037455064	Chr10	20962992	20963519	67.2	NA
Zj.jz041823008	Chr10	21014448	21017842	67.2	NA
Zj.jz041823002	Chr10	20975540	20975869	67.2	NA
Zj.jz041823006	Chr10	21000748	21001101	67.2	NA
Zj.jz037455063	Chr10	20946421	20946827	67.2	NA
Zj.jz036111002	Chr10	22039459	22051403	54.99	NA
Zj.jz036111003	Chr10	22053592	22055305	54.99	NA
Zj.jz036111006	Chr10	22074809	22079043	54.99	NA
Zj.jz036111004	Chr10	22056413	22057216	54.99	PREDICTED: uncharacterized protein LOC107404583
Zj.jz041981005	Chr10	22020586	22023071	54.99	NA
Zj.jz041981004	Chr10	21989715	22020229	54.99	NA
Zj.jz036111001	Chr10	22031509	22031903	54.99	NA
Zj.jz000139001	Chr11	337423	341217	62.76	PREDICTED: protein farnesyltransferase/geranylgeranyltransferase type-1 subunit alpha
Zj.jz000139004	Chr11	371835	380055	62.76	PREDICTED: endonuclease III homolog 1, chloroplastic-like isoform X2
Zj.jz000139002	Chr11	357098	360225	62.76	PREDICTED: hydroxymethylglutaryl-CoA lyase, mitochondrial-like
Zj.jz000139003	Chr11	368484	370468	62.76	NA
Zj.jz000139015	Chr11	745978	753281	53.01	PREDICTED: cyclin-dependent kinase C-2-like
Zj.jz000139018	Chr11	821595	822041	53.01	NA
Zj.jz000139017	Chr11	817839	820673	53.01	NA
Zj.jz000139016	Chr11	753421	779860	53.01	NA
Zj.jz020215007	Chr11	3507148	3519187	44.52	NA
Zj.jz020215008	Chr11	3520806	3521309	44.52	NA
Zj.jz020215010	Chr11	3535184	3537331	44.52	NA
Zj.jz020215012	Chr11	3541371	3543383	44.52	NA
Zj.jz020215011	Chr11	3537650	3540977	44.52	NA
Zj.jz020215009	Chr11	3521459	3533335	44.52	NA
Zj.jz023599001	Chr11	6410457	6411630	67.95	NA
Zj.jz001393008	Chr11	6781382	6841041	61.71	NA
Zj.jz001393011	Chr11	6870837	6873616	61.71	NA
Zj.jz001393009	Chr11	6841640	6847418	61.71	NA
Zj.jz001393010	Chr11	6864852	6869636	61.71	PREDICTED: pentatricopeptide repeat-containing protein At1g06710, mitochondrial
Zj.jz001393012	Chr11	6874549	6879713	61.71	PREDICTED: probable methyltransferase PMT19
Zj.jz001393029	Chr11	7589601	7591016	76.37	NA
Zj.jz015855011	Chr11	8523734	8524964	86.04	NA
Zj.jz015855012	Chr11	8550309	8559794	86.04	PREDICTED: importin beta-like SAD2
Zj.jz015855009	Chr11	8481882	8482436	86.04	PREDICTED: transcription factor IBH1-like
Zj.jz015855010	Chr11	8488237	8503836	86.04	PREDICTED: histone-lysine N-methyltransferase ATX2-like
Zj.jz036009056	Chr11	9680604	9681215	40.06	NA
Zj.jz036009057	Chr11	9703527	9705365	40.06	PREDICTED: uncharacterized protein LOC107422406
Zj.jz036009058	Chr11	9718028	9718324	40.06	NA
Zj.jz036009067	Chr11	9788411	9792118	77.39	PREDICTED: glutamate receptor 1.3-like
Zj.jz036009062	Chr11	9749395	9752582	77.39	PREDICTED: trichohyalin
Zj.jz036009069	Chr11	9807373	9809677	77.39	NA
Zj.jz036009066	Chr11	9782974	9784733	77.39	NA
Zj.jz036009061	Chr11	9746766	9748418	77.39	NA
Zj.jz036009063	Chr11	9753530	9768976	77.39	PREDICTED: uncharacterized protein LOC107422438 isoform X1
Zj.jz036009071	Chr11	9827518	9830480	77.39	NA
Zj.jz036009065	Chr11	9778001	9782685	77.39	PREDICTED: actin-related protein 2/3 complex subunit 4
Zj.jz036009064	Chr11	9775974	9777467	77.39	PREDICTED: U4/U6 small nuclear ribonucleoprotein Prp31-like
Zj.jz036009068	Chr11	9801049	9806946	77.39	NA
Zj.jz036009070	Chr11	9809716	9815335	77.39	NA
Zj.jz044485015	Chr11	10654624	10656602	40.57	PREDICTED: elongation factor 1-alpha-like
Zj.jz044485014	Chr11	10641669	10648787	40.57	PREDICTED: chromatin assembly factor 1 subunit A isoform X1
Zj.jz044485016	Chr11	10658155	10664036	40.57	PREDICTED: UV radiation resistance-associated gene protein isoform X1
Zj.jz044485013	Chr11	10639243	10640171	40.57	NA
Zj.jz044849016	Chr11	10888048	10889745	68.2	PREDICTED: F-box protein PP2-B11-like
Zj.jz044849011	Chr11	10839144	10842504	68.2	PREDICTED: uncharacterized protein LOC107422524
Zj.jz044849012	Chr11	10843837	10851920	68.2	NA
Zj.jz044849013	Chr11	10856373	10867927	68.2	PREDICTED: non-lysosomal glucosylceramidase
Zj.jz044849015	Chr11	10882741	10884162	68.2	NA
Zj.jz044849010	Chr11	10834213	10837779	68.2	NA
Zj.jz044849007	Chr11	10804981	10813468	68.2	NA
Zj.jz044849018	Chr11	10904846	10906608	68.2	PREDICTED: F-box protein PP2-B10-like
Zj.jz044849014	Chr11	10878323	10880073	68.2	PREDICTED: uncharacterized protein LOC107422523
Zj.jz044849008	Chr11	10818884	10819816	68.2	PREDICTED: glycine-rich cell wall structural protein 1-like
Zj.jz044849017	Chr11	10897511	10899407	68.2	PREDICTED: putative F-box protein PP2-B12
Zj.jz044849009	Chr11	10826655	10826984	68.2	PREDICTED: CLAVATA3/ESR (CLE)-related protein 41-like
Zj.jz044849024	Chr11	10988946	10990816	58.15	PREDICTED: F-box protein PP2-B10-like
Zj.jz044849027	Chr11	11023392	11030682	58.15	PREDICTED: protein ACCELERATED CELL DEATH 6-like
Zj.jz044849026	Chr11	11019265	11020837	58.15	NA
Zj.jz044849028	Chr11	11055485	11056842	58.15	NA
Zj.jz044849023	Chr11	10977628	10977967	58.15	NA
Zj.jz044849025	Chr11	11003538	11005749	58.15	PREDICTED: F-box protein PP2-B10-like
Zj.jz044849044	Chr11	11166167	11166583	122.35	NA
Zj.jz044849050	Chr11	11206982	11208755	122.35	PREDICTED: chalcone synthase-like
Zj.jz044849035	Chr11	11111782	11112701	122.35	NA
Zj.jz044849043	Chr11	11165018	11165362	122.35	PREDICTED: 50S ribosomal protein L18-like
Zj.jz044849045	Chr11	11174527	11174961	122.35	NA
Zj.jz044849049	Chr11	11203043	11204782	122.35	PREDICTED: chalcone synthase 1-like
Zj.jz044849039	Chr11	11122929	11134550	122.35	PREDICTED: chromosome transmission fidelity protein 18 homolog
Zj.jz044849051	Chr11	11210480	11211460	122.35	NA
Zj.jz044849040	Chr11	11136971	11142041	122.35	NA
Zj.jz044849047	Chr11	11185158	11186148	122.35	NA
Zj.jz044849048	Chr11	11189212	11193665	122.35	PREDICTED: ankyrin repeat domain-containing protein 13C-B
Zj.jz044849038	Chr11	11117800	11122182	122.35	PREDICTED: cellulose synthase-like protein D1 isoform X1
Zj.jz044849037	Chr11	11114074	11115474	122.35	NA
Zj.jz044849041	Chr11	11143139	11146378	122.35	PREDICTED: protein SULFUR DEFICIENCY-INDUCED 2
Zj.jz044849042	Chr11	11162196	11162781	122.35	NA
Zj.jz044849046	Chr11	11176098	11183413	122.35	PREDICTED: uncharacterized protein sll0005
Zj.jz044849034	Chr11	11103045	11105591	122.35	PREDICTED: putative F-box protein PP2-B12
Zj.jz044849036	Chr11	11112787	11113218	122.35	NA
Zj.jz044849058	Chr11	11339732	11344484	46.63	PREDICTED: dihydroxy-acid dehydratase, chloroplastic-like
Zj.jz044849062	Chr11	11387843	11392929	46.63	NA
Zj.jz044849061	Chr11	11380728	11381108	46.63	NA
Zj.jz044849059	Chr11	11346872	11356411	46.63	PREDICTED: uncharacterized protein LOC107422559
Zj.jz044849063	Chr11	11397531	11402204	46.63	PREDICTED: 3-ketoacyl-CoA thiolase 2, peroxisomal
Zj.jz044849060	Chr11	11376705	11378141	46.63	PREDICTED: probable F-box protein At4g22165
Zj.jz042623007	Chr11	12218793	12219290	43.14	NA
Zj.jz042623009	Chr11	12229285	12233897	43.14	PREDICTED: chaperonin CPN60-2, mitochondrial
Zj.jz042623006	Chr11	12200267	12200677	43.14	NA
Zj.jz042623010	Chr11	12237231	12239881	43.14	NA
Zj.jz042623008	Chr11	12224679	12227555	43.14	PREDICTED: PHD finger protein ING1 isoform X1
Zj.jz005831006	Chr11	12412504	12413111	118.15	NA
Zj.jz042623015	Chr11	12268037	12268899	118.15	NA
Zj.jz042623025	Chr11	12378650	12379849	118.15	PREDICTED: uncharacterized protein LOC107422757
Zj.jz005831002	Chr11	12391223	12394556	118.15	NA
Zj.jz042623017	Chr11	12283692	12284094	118.15	NA
Zj.jz005831005	Chr11	12409912	12411757	118.15	NA
Zj.jz042623021	Chr11	12312613	12314534	118.15	NA
Zj.jz042623023	Chr11	12367204	12367815	118.15	NA
Zj.jz005831001	Chr11	12388817	12390087	118.15	PREDICTED: uncharacterized protein LOC107422470 isoform X1
Zj.jz042623024	Chr11	12374761	12375102	118.15	PREDICTED: probable glutathione S-transferase
Zj.jz042623018	Chr11	12286161	12287500	118.15	NA
Zj.jz042623022	Chr11	12353792	12355012	118.15	PREDICTED: uncharacterized protein LOC107422758
Zj.jz042623020	Chr11	12306708	12309339	118.15	PREDICTED: uncharacterized protein LOC107422759
Zj.jz005831004	Chr11	12409470	12409812	118.15	NA
Zj.jz005831003	Chr11	12405954	12406649	118.15	NA
Zj.jz042623016	Chr11	12270513	12272228	118.15	NA
Zj.jz042623019	Chr11	12290956	12292203	118.15	NA
Zj.jz034901002	Chr11	12489479	12492789	143.23	NA
Zj.jz005831009	Chr11	12439595	12447513	143.23	PREDICTED: mediator of RNA polymerase II transcription subunit 8 isoform X1
Zj.jz034901001	Chr11	12470605	12470985	143.23	NA
Zj.jz005831010	Chr11	12447993	12448549	143.23	NA
Zj.jz029199008	Chr11	13278201	13279186	196	NA
Zj.jz029199012	Chr11	13355097	13358587	196	PREDICTED: chorismate mutase 3, chloroplastic
Zj.jz029199007	Chr11	13246713	13247177	196	NA
Zj.jz029199010	Chr11	13281256	13282293	196	NA
Zj.jz029199013	Chr11	13360555	13362961	196	PREDICTED: uncharacterized protein At5g01610
Zj.jz029199014	Chr11	13363688	13371187	196	PREDICTED: uncharacterized protein LOC107429030 isoform X1
Zj.jz029199006	Chr11	13242368	13246682	196	NA
Zj.jz029199011	Chr11	13286513	13288581	196	PREDICTED: uncharacterized protein LOC107429023
Zj.jz029199009	Chr11	13280268	13280889	196	NA
Zj.jz042427004	Chr11	15538337	15540098	52.24	PREDICTED: 2-methyl-6-phytyl-1,4-hydroquinone methyltransferase, chloroplastic-like
Zj.jz042427002	Chr11	15528235	15530974	52.24	PREDICTED: uncharacterized protein LOC107413145
Zj.jz042427001	Chr11	15503363	15503626	52.24	NA
Zj.jz042427006	Chr11	15552096	15553369	52.24	PREDICTED: ADP-ribosylation factor-like protein 5
Zj.jz042427003	Chr11	15533160	15534904	52.24	PREDICTED: calmodulin-like protein 8
Zj.jz042427005	Chr11	15542140	15545103	52.24	PREDICTED: uncharacterized protein LOC107413122
Zj.jz037921003	Chr11	17732915	17733497	44.18	PREDICTED: heavy metal-associated isoprenylated plant protein 26-like
Zj.jz037921002	Chr11	17734306	17734867	44.18	NA
Zj.jz037921006	Chr11	17717666	17720617	44.18	PREDICTED: serine/arginine-rich SC35-like splicing factor SCL28
Zj.jz037921001	Chr11	17740730	17741104	44.18	NA
Zj.jz037921007	Chr11	17708132	17713199	44.18	PREDICTED: squamosa promoter-binding-like protein 7 isoform X1
Zj.jz037921009	Chr11	17698062	17698434	44.18	PREDICTED: uncharacterized protein LOC107423315
Zj.jz037921005	Chr11	17721757	17723874	44.18	PREDICTED: NADH dehydrogenase
Zj.jz037921004	Chr11	17728566	17732070	44.18	PREDICTED: probable 1-deoxy-D-xylulose-5-phosphate synthase, chloroplastic isoform X1
Zj.jz037921008	Chr11	17699741	17703166	44.18	PREDICTED: sugar transporter ERD6-like 16 isoform X1
Zj.jz030633005	Chr11	18319188	18324581	53.3	PREDICTED: NAC domain-containing protein 21/22, partial
Zj.jz030633002	Chr11	18266729	18272150	53.3	PREDICTED: endoplasmic reticulum oxidoreductin-1-like
Zj.jz030633001	Chr11	18250968	18251382	53.3	NA
Zj.jz030633004	Chr11	18302181	18311747	53.3	PREDICTED: protein RRNAD1
Zj.jz030633003	Chr11	18281996	18289832	53.3	PREDICTED: translation initiation factor IF-2, chloroplastic
Zj.jz030633009	Chr11	18531828	18536656	82.71	PREDICTED: renalase isoform X2
Zj.jz030633006	Chr11	18409559	18410003	82.71	NA
Zj.jz030633011	Chr11	18538858	18539488	82.71	PREDICTED: photosystem II 10 kDa polypeptide, chloroplastic
Zj.jz030633008	Chr11	18491880	18497645	82.71	PREDICTED: heat stress transcription factor A-1e-like isoform X1
Zj.jz030633012	Chr11	18541125	18545230	82.71	PREDICTED: DNA repair protein recA homolog 1, chloroplastic
Zj.jz030633010	Chr11	18537605	18538438	82.71	NA
[truncated: 146 more rows]
