# Supplementary material for: Genomic analyses of diverse wild and cultivated accessions provide insights into the evolutionary history of jujube
Source: Plant Biotechnol J. 2020 Sep 30;19(3):517–31. doi: 10.1111/pbi.13480 (PMC7955879; doi:10.1111/pbi.13480)
Supplement: Supplementary file 13 — Table S13 List of genes in the selection region associated with fruit sweetness and crispness. [file PBI-19-517-s007.xlsx]

## Sheet: Sugar
Table S13 List of genes in the selection region associated with fruit sweetness and crispness
Gene ID	Gene name	Chr	Start	End	FST	XP-CLR	Arabidopsis ortholog	Description
Zj.jz003989011	GONST3	Chr03	18259226	18260359	0.08	99.89	GONST3	GDP-mannose transporter GONST3-like
Zj.jz036789032	SWEET3	Chr03	21153774	21155219	0.13	-	SWEET3	bidirectional sugar transporter SWEET3
Zj.jz044369008	UGNT1	Chr04	12271421	12278021	-	106.28	UGNT1	putative UDP-sugar transporter DDB_G0278631
Zj.jz037709019	UTR7	Chr04	17272223	17275852	-	56.66	UTR7	putative UDP-sugar transporter DDB_G0278631
Zj.jz013679010	STP13A	Chr06	6958689	6962056	-	45.67	STP13	sugar transport protein 5-like
Zj.jz013679008	STP1	Chr06	6967999	6971664	-	45.67	STP1	sugar transport protein 5
Zj.jz013679006	STP13B	Chr06	6983071	6986003	-	45.67	STP13	sugar transport protein 5-like
Zj.jz004979068	GONST4	Chr08	1701974	1703029	0.06	-	GONST4	GDP-mannose transporter GONST4
Zj.jz004979202	STP14	Chr08	2538166	2540911	0.08	-	STP14	sugar transport protein 14
Zj.jz019661011	SUC3	Chr09	12266027	12271687	-	54.59	SUC3	sucrose transport protein SUC3-like

## Sheet: Pectin
Gene ID	Chr	Start	End	FST	XP-CLR	Description
Zj.jz003989032	Chr03	18400048	18403138	0.08	-	pectinesterase 2-like
Zj.jz032501014	Chr04	5534535	5536602	-	83.04	pectinesterase-like
Zj.jz000817104	Chr05	747681	754093	0.1	184.57	polygalacturonase-like
Zj.jz003705094	Chr08	6721024	6726724	0.08	51.08	polygalacturonase-like
Zj.jz023151009	Chr09	20876564	20878221	0.1	-	polygalacturonase QRT3-like
Zj.jz000817103	Chr05	756066	758698	0.1	184.57	polygalacturonase QRT2-like
Zj.jz011167008	Chr01	6980758	6991392	-	71.12	exopolygalacturonase-like
Zj.jz010643011	Chr03	14300634	14301299	-	141.58	pectin methylesterase
Zj.jz003989033	Chr03	18410337	18412482	0.08	-	pectin methylesterase
Zj.jz032501016	Chr04	5441166	5443387	-	83.04	pectin methylesterase
Zj.jz037653013	Chr06	2387172	2389352	0.08	49.96	pectin methylesterase
Zj.jz024747007	Chr06	19382312	19384823	-	53.29	pectin methylesterase
Zj.jz020529105	Chr08	10941134	10943711	0.08	57.55	pectin methylesterase
Zj.jz035147014	Chr08	12631433	12635233	0.07	-	pectin lyase-like superfamily protein
Zj.jz012385058	Chr12	12274408	12277652	0.19	-	pectin methylesterase
Zj.jz039715038	Chr08	9863432	9873781	0.07	-	polygalacturonate 4-alpha-galacturonosyltransferase
Zj.jz026341046	Chr07	19652569	19657018	0.09	-	probable galacturonosyltransferase 6
