# Supplementary material for: Genomic analyses of diverse wild and cultivated accessions provide insights into the evolutionary history of jujube
Source: Plant Biotechnol J. 2020 Sep 30;19(3):517–31. doi: 10.1111/pbi.13480 (PMC7955879; doi:10.1111/pbi.13480)
Supplement: Supplementary file 14 — Table S14 Primers used in this study were listed. [file PBI-19-517-s006.xlsx]

## Sheet: Sheet1
Table S14 Primers used in this study were listed
Primers used for qPCR
ZjPOD1(RT)-F	ATAGTGTAGGGACCGTTGTTTG
ZjPOD1(RT)-R	CTCACCACCTCGCAAATTCT
ZjDA3(RT)-F	CAGCCTGGACAGCTGATAAA
ZjDA3(RT)-R	ACCCGGAGGGAGGAATAATA
ZjActin-F	CTGAAGAGAACTGCCAGAAGAG
ZjActin-R	CTGTCCTTGGAACTGGCATAG
SlUbi-F	GCCGACTACAACATCCAGAAGG
SlUbi-F	TGCAACACAGCGAGCTTAACC
Primers used for variations validation
ZjPOD1(ha)-F	CTGATAAATCACGTAATTTTAAGTTATG
ZjPOD1(ha)-R	CTGAGATTATGTGGCTTTACATTAGCAG
ZjDA3(ha)-F	GTGAAGCCACTGAAATTTGTTAAACCC
ZjDA3(ha)-R	CTTTGTACAAGTCCTAGCAGCTTTATC
Primers used for transgenic construction
ZjDA3 Xba-F	TCTAGAATGGTAGAGCCTCTGGACCTGCTC
ZjDA3 Bam-R	GGATCCTCAATTACTAAGCCTCTCGAAGAAATATAGATACC
